# Supplementary material for: Integrated detrital rutile and detrital zircon ages: a new perspective on the tectonic evolution of South China
Source: Natl Sci Rev. 2024 Oct 14;11(12):nwae356. doi: 10.1093/nsr/nwae356 (PMC11604069; doi:10.1093/nsr/nwae356)
Supplement: nwae356_Supplemental_Files [file nwae356_supplemental_files.zip]

Archive with 5 entries (5 files):
- supplementary text.docx
- Table S1.xlsx
- Table S2.xlsx
- Table S3.xlsx
- Table S4.xlsx
