# Supplementary material for: Integrated detrital rutile and detrital zircon ages: a new perspective on the tectonic evolution of South China
Source: Natl Sci Rev. 2024 Oct 14;11(12):nwae356. doi: 10.1093/nsr/nwae356 (PMC11604069; doi:10.1093/nsr/nwae356)
Supplement: nwae356_Supplemental_Files [file nwae356_supplemental_files.zip › Table S1.xlsx]

## Sheet: PlotDat29
Source sheet	Sheet1	0	7.10902e-05	0	0	0	0
Plot name	ProbDens18	2.75	0.00011647	275	0	5497.25	0
Plot Type	16	5.5	5.98182e-05	275	1932
1st free col	9	8.25	0.000142918	0	1932
Sigma Level	1	11	0.0014935	0	0
Absolute Errs	TRUE	13.75	0.00207357	ErrBox	ErrBox
Symbol Type	1	16.5	0.00216945	275	0
Inverse Plot	FALSE	19.25	0.00206714	550	0
Color Plot	TRUE	22	0.00124192	550	3336
3D plot	FALSE	24.75	0.000939288	275	3336
Linear	FALSE	27.5	0.00111825	275	0
Data Range	K3:L16750	30.25	0.00135728	ErrBox	ErrBox
Filled Symbols	TRUE	33	0.00174091	550	0
ConcAge	FALSE	35.75	0.0016753	825	0
ConcSwap	FALSE	38.5	0.00133485	825	4094
1st Symbol-row	1	41.25	0.0012224	550	4094
		44	0.0011289	550	0
		46.75	0.00115085	ErrBox	ErrBox
		49.5	0.00127096	825	0
		52.25	0.00116654	1100	0
		55	0.000783528	1100	769
		57.75	0.000572332	825	769
		60.5	0.000496363	825	0
		63.25	0.000475161	ErrBox	ErrBox
		66	0.000367384	1100	0
		68.75	0.000444818	1375	0
		71.5	0.00045839	1375	593
		74.25	0.000426543	1100	593
		77	0.000444599	1100	0
		79.75	0.000445919	ErrBox	ErrBox
		82.5	0.000421144	1375	0
		85.25	0.000391271	1650	0
		88	0.000410049	1650	576
		90.75	0.000479026	1375	576
		93.5	0.000605719	1375	0
		96.25	0.00068334	ErrBox	ErrBox
		99	0.000588902	1650	0
		101.75	0.000327187	1925	0
		104.5	0.000219209	1925	2524
		107.25	0.000181642	1650	2524
		110	0.000186954	1650	0
		112.75	0.000155133	ErrBox	ErrBox
		115.5	0.000154721	1925	0
		118.25	0.00016119	2200	0
		121	0.000165589	2200	455
		123.75	0.000163688	1925	455
		126.5	0.000166431	1925	0
		129.25	0.000175983	ErrBox	ErrBox
		132	0.00018232	2200	0
		134.75	0.00018393	2475	0
		137.5	0.000182671	2475	369
		140.25	0.000174889	2200	369
		143	0.000166914	2200	0
		145.75	0.000169656	ErrBox	ErrBox
		148.5	0.00016411	2475	0
		151.25	0.000160955	2750	0
		154	0.00016315	2750	283
		156.75	0.000172911	2475	283
		159.5	0.00018633	2475	0
		162.25	0.00019074	ErrBox	ErrBox
		165	0.00020122	2750	0
		167.75	0.000208702	3025	0
		170.5	0.000208945	3025	115
		173.25	0.000205628	2750	115
		176	0.000202384	2750	0
		178.75	0.000200056	ErrBox	ErrBox
		181.5	0.000192839	3025	0
		184.25	0.000177987	3300	0
		187	0.000165072	3300	115
		189.75	0.000161805	3025	115
		192.5	0.00017065	3025	0
		195.25	0.000193569	ErrBox	ErrBox
		198	0.00022711	3300	0
		200.75	0.000255209	3575	0
		203.5	0.000266239	3575	247
		206.25	0.000263989	3300	247
		209	0.000251161	3300	0
		211.75	0.000228338	ErrBox	ErrBox
		214.5	0.000195659	3575	0
		217.25	0.000155407	3850	0
		220	0.000120757	3850	240
		222.75	0.000101548	3575	240
		225.5	9.53875e-05	3575	0
		228.25	9.70685e-05	ErrBox	ErrBox
		231	0.000103239	3850	0
		233.75	0.000112121	4125	0
		236.5	0.000122722	4125	146
		239.25	0.000134404	3850	146
		242	0.000146845	3850	0
		244.75	0.000160249	ErrBox	ErrBox
		247.5	0.000175189	4125	0
		250.25	0.000191544	4400	0
		253	0.000206806	4400	162
		255.75	0.000214081	4125	162
		258.5	0.000209442	4125	0
		261.25	0.000201215	ErrBox	ErrBox
		264	0.000195799	4400	0
		266.75	0.000191737	4675	0
		269.5	0.000187396	4675	222
		272.25	0.000182758	4400	222
		275	0.000178437	4400	0
		277.75	0.00017521	ErrBox	ErrBox
		280.5	0.000173875	4675	0
		283.25	0.000175139	4950	0
		286	0.000179451	4950	157
		288.75	0.000186815	4675	157
		291.5	0.00019677	4675	0
		294.25	0.000208686	ErrBox	ErrBox
		297	0.00022215	4950	0
		299.75	0.000237059	5225	0
		302.5	0.000253377	5225	23
		305.25	0.000271025	4950	23
		308	0.000289918	4950	0
		310.75	0.000309533	ErrBox	ErrBox
		313.5	0.000328038
		316.25	0.000342367
		319	0.000349963
		321.75	0.000350677
		324.5	0.00034682
		327.25	0.000341444
		330	0.000336567
		332.75	0.000332577
		335.5	0.000328635
		338.25	0.000323438
		341	0.000316019
		343.75	0.000306542
		346.5	0.000296634
		349.25	0.000288799
		352	0.000285177
		354.75	0.00028657
		357.5	0.000292343
		360.25	0.000301063
		363	0.000311379
		365.75	0.000322648
		368.5	0.000335085
		371.25	0.000349481
		374	0.000366729
		376.75	0.000387449
		379.5	0.000411808
		382.25	0.000439447
		385	0.000469539
		387.75	0.000500879
		390.5	0.000531944
		393.25	0.000560827
		396	0.000585355
		398.75	0.000603825
		401.5	0.000616024
		404.25	0.00062346
		407	0.000628354
		409.75	0.00063231
		412.5	0.000635844
		415.25	0.00063889
		418	0.000641574
		420.75	0.000644617
		423.5	0.000649135
		426.25	0.000656057
		429	0.00066567
		431.75	0.000677635
		434.5	0.000691761
		437.25	0.000708915
		440	0.000727416
		442.75	0.000741194
		445.5	0.000751477
		448.25	0.000763439
		451	0.000776725
		453.75	0.000790214
		456.5	0.000804449
		459.25	0.000820663
		462	0.000839977
		464.75	0.00086293
		467.5	0.000889419
		470.25	0.000918994
		473	0.000951176
		475.75	0.000985519
		478.5	0.00102141
		481.25	0.00105801
		484	0.00109443
		486.75	0.00113029
		489.5	0.00116612
		492.25	0.00120417
		495	0.00125435
		497.75	0.00133447
		500.5	0.001386
		503.25	0.00134948
		506	0.00137159
		508.75	0.00142053
		511.5	0.0014719
		514.25	0.00149918
		517	0.00154907
		519.75	0.00154744
		522.5	0.0015487
		525.25	0.00155989
		528	0.00157308
		530.75	0.0016164
		533.5	0.00168579
		536.25	0.00171972
		539	0.00173424
		541.75	0.00178728
		544.5	0.00185928
		547.25	0.00184675
		550	0.00184947
		552.75	0.00186933
		555.5	0.00190997
		558.25	0.00195147
		561	0.00200117
		563.75	0.00206005
		566.5	0.00211808
		569.25	0.00217219
		572	0.00221422
		574.75	0.00223912
		577.5	0.0022578
		580.25	0.00227251
		583	0.00227987
		585.75	0.00228921
		588.5	0.00225069
		591.25	0.00219724
		594	0.00214297
		596.75	0.0021005
		599.5	0.00205239
		602.25	0.00196423
		605	0.00190912
		607.75	0.0018295
		610.5	0.00179153
		613.25	0.00170768
		616	0.00165334
		618.75	0.00158132
		621.5	0.0015497
		624.25	0.00148314
		627	0.00142485
		629.75	0.00137103
		632.5	0.00131936
		635.25	0.00126676
		638	0.00122948
		640.75	0.00117118
		643.5	0.00112984
		646.25	0.00108686
		649	0.00103063
		651.75	0.000987259
		654.5	0.000946961
		657.25	0.000909103
		660	0.000873081
		662.75	0.000838243
		665.5	0.000804631
		668.25	0.000777299
		671	0.000745611
		673.75	0.000704525
		676.5	0.000672354
		679.25	0.000644255
		682	0.000619736
		684.75	0.000607517
		687.5	0.000586523
		690.25	0.00055437
		693	0.000529834
		695.75	0.000511127
		698.5	0.000497583
		701.25	0.000484195
		704	0.000465948
		706.75	0.000444983
		709.5	0.000423329
		712.25	0.000402281
		715	0.000382968
		717.75	0.000365087
		720.5	0.0003484
		723.25	0.000334072
		726	0.000324426
		728.75	0.000317425
		731.5	0.000305631
		734.25	0.000290038
		737	0.000277331
		739.75	0.000266621
		742.5	0.00025507
		745.25	0.000243064
		748	0.000231694
		750.75	0.000221531
		753.5	0.000212849
		756.25	0.000205677
		759	0.000199973
		761.75	0.000195798
		764.5	0.000193278
		767.25	0.0001925
		770	0.000193415
		772.75	0.000195794
		775.5	0.000199212
		778.25	0.00020308
		781	0.000206716
		783.75	0.000209454
		786.5	0.000210747
		789.25	0.000210259
		792	0.000207901
		794.75	0.000203819
		797.5	0.000198333
		800.25	0.000191863
		803	0.000184864
		805.75	0.000177763
		808.5	0.000170931
		811.25	0.000164712
		814	0.000160865
		816.75	0.000164759
		819.5	0.00016044
		822.25	0.000149957
		825	0.000146933
		827.75	0.0001456
		830.5	0.000144485
		833.25	0.000143424
		836	0.00014246
		838.75	0.000141749
		841.5	0.000141446
		844.25	0.00014163
		847	0.000142308
		849.75	0.000143451
		852.5	0.00014504
		855.25	0.000147073
		858	0.000149556
		860.75	0.000152492
		863.5	0.000155869
		866.25	0.000159665
		869	0.000163845
		871.75	0.000168368
		874.5	0.000173185
		877.25	0.000178243
		880	0.000183476
		882.75	0.000188806
		885.5	0.000194136
		888.25	0.000199342
		891	0.000204273
		893.75	0.000208754
		896.5	0.000212595
		899.25	0.000215613
		902	0.000217654
		904.75	0.000218619
		907.5	0.000218478
		910.25	0.000217275
		913	0.000215118
		915.75	0.000212157
		918.5	0.000208555
		921.25	0.000204468
		924	0.000200028
		926.75	0.000195343
		929.5	0.000190492
		932.25	0.000185539
		935	0.000180532
		937.75	0.000175507
		940.5	0.000170497
		943.25	0.000165539
		946	0.000160674
		948.75	0.000155958
		951.5	0.000151475
		954.25	0.00014735
		957	0.000143753
		959.75	0.000140844
		962.5	0.000138636
		965.25	0.000136851
		968	0.000136734
		970.75	0.000149818
		973.5	0.000133388
		976.25	0.000127038
		979	0.000124604
		981.75	0.000122766
		984.5	0.000121449
		987.25	0.000120509
		990	0.000119826
		992.75	0.00011933
		995.5	0.000118983
		998.25	0.000118762
		1001	0.000118652
		1003.75	0.000118648
		1006.5	0.000118756
		1009.25	0.00011899
		1012	0.000119373
		1014.75	0.000119935
		1017.5	0.000120714
		1020.25	0.000121749
		1023	0.000123086
		1025.75	0.000124772
		1028.5	0.000126855
		1031.25	0.000129385
		1034	0.000132403
		1036.75	0.000135939
		1039.5	0.000140002
		1042.25	0.00014457
		1045	0.000149594
		1047.75	0.000154992
		1050.5	0.00016067
		1053.25	0.000166526
		1056	0.000172474
		1058.75	0.000178445
		1061.5	0.000184389
		1064.25	0.000190271
		1067	0.000196054
		1069.75	0.000201703
		1072.5	0.000207751
		1075.25	0.000220044
		1078	0.000234536
		1080.75	0.000265204
		1083.5	0.000271176
		1086.25	0.000244188
		1089	0.000236062
		1091.75	0.000235699
		1094.5	0.000237227
		1097.25	0.000238837
		1100	0.000240017
		1102.75	0.000240633
		1105.5	0.000240494
		1108.25	0.000239338
		1111	0.000236906
		1113.75	0.000233069
		1116.5	0.00022792
		1119.25	0.000221779
		1122	0.000215098
		1124.75	0.000208338
		1127.5	0.000201851
		1130.25	0.000195859
		1133	0.000190471
		1135.75	0.000185736
		1138.5	0.000181669
		1141.25	0.000178267
		1144	0.00017551
		1146.75	0.000173385
		1149.5	0.000171945
		1152.25	0.000171338
		1155	0.00017161
		1157.75	0.000172286
		1160.5	0.000172324
		1163.25	0.000170939
		1166	0.000168391
		1168.75	0.000165585
		1171.5	0.000163083
		1174.25	0.00016085
		1177	0.000158632
		1179.75	0.000156277
		1182.5	0.000153761
		1185.25	0.000151118
		1188	0.000148401
		1190.75	0.000145658
		1193.5	0.000142931
		1196.25	0.000140247
		1199	0.000137625
		1201.75	0.000135072
		1204.5	0.000132586
		1207.25	0.000130158
		1210	0.000127777
		1212.75	0.000125431
		1215.5	0.00012311
		1218.25	0.000120812
		1221	0.000118549
		1223.75	0.000116388
		1226.5	0.000114891
		1229.25	0.00011585
		1232	0.000118284
		1234.75	0.000115696
		1237.5	0.000109732
		1240.25	0.000106317
		1243	0.000104911
		1245.75	0.000104004
		1248.5	0.000103254
		1251.25	0.000102598
		1254	0.000101996
		1256.75	0.000101409
		1259.5	0.000100811
		1262.25	0.00010019
		1265	9.95432e-05
		1267.75	9.88831e-05
		1270.5	9.82319e-05
		1273.25	9.76195e-05
		1276	9.70802e-05
		1278.75	9.6648e-05
		1281.5	9.63552e-05
		1284.25	9.62275e-05
		1287	9.62829e-05
		1289.75	9.65271e-05
		1292.5	9.69521e-05
		1295.25	9.75375e-05
		1298	9.82471e-05
		1300.75	9.90327e-05
		1303.5	9.98374e-05
		1306.25	0.000100602
		1309	0.000101268
		1311.75	0.000101791
		1314.5	0.000102139
		1317.25	0.000102299
		1320	0.000102279
		1322.75	0.0001021
		1325.5	0.000101798
		1328.25	0.000101408
		1331	0.000100978
		1333.75	0.000111709
		1336.5	0.000108004
		1339.25	9.96455e-05
		1342	9.92509e-05
		1344.75	9.88943e-05
		1347.5	9.85717e-05
		1350.25	9.8279e-05
		1353	9.80119e-05
		1355.75	9.7767e-05
		1358.5	9.75408e-05
		1361.25	9.73333e-05
		1364	9.71478e-05
		1366.75	9.69928e-05
		1369.5	9.68857e-05
		1372.25	9.68536e-05
		1375	9.69366e-05
		1377.75	9.71835e-05
		1380.5	9.76449e-05
		1383.25	9.83559e-05
		1386	9.93192e-05
		1388.75	0.000100481
		1391.5	0.000101732
		1394.25	0.000102916
		1397	0.000103868
		1399.75	0.000104454
		1402.5	0.000104609
		1405.25	0.00010435
		1408	0.000103758
		1410.75	0.000102949
		1413.5	0.000102032
		1416.25	0.000101091
		1419	0.000100175
		1421.75	9.93055e-05
		1424.5	9.84893e-05
		1427.25	9.77266e-05
		1430	9.70207e-05
		1432.75	9.63773e-05
		1435.5	9.58022e-05
		1438.25	9.53003e-05
		1441	9.48754e-05
		1443.75	9.45427e-05
		1446.5	9.42615e-05
		1449.25	9.40736e-05
		1452	9.39701e-05
		1454.75	9.39578e-05
		1457.5	9.40465e-05
		1460.25	9.42509e-05
		1463	9.45872e-05
		1465.75	9.50724e-05
		1468.5	9.57222e-05
		1471.25	9.65493e-05
		1474	9.75626e-05
		1476.75	9.87641e-05
		1479.5	0.000100151
		1482.25	0.000101714
		1485	0.000103439
		1487.75	0.000105305
		1490.5	0.000107287
		1493.25	0.000109355
		1496	0.000111476
		1498.75	0.000113618
		1501.5	0.000115744
		1504.25	0.000117827
		1507	0.000119839
		1509.75	0.000121762
		1512.5	0.000123588
		1515.25	0.000125318
		1518	0.000126962
		1520.75	0.000128544
		1523.5	0.000130095
		1526.25	0.000131655
		1529	0.000133269
		1531.75	0.000134983
		1534.5	0.00013684
		1537.25	0.000138875
		1540	0.000141106
		1542.75	0.000143534
		1545.5	0.000146135
		1548.25	0.000148872
		1551	0.000151692
		1553.75	0.000154538
		1556.5	0.000157352
		1559.25	0.000160082
		1562	0.000162686
		1564.75	0.000165134
		1567.5	0.000167417
		1570.25	0.000169549
		1573	0.000171575
		1575.75	0.000173566
		1578.5	0.000175612
		1581.25	0.000177811
		1584	0.000180251
		1586.75	0.000182994
		1589.5	0.000186053
		1592.25	0.000189391
		1595	0.000192921
		1597.75	0.000196526
		1600.5	0.000200097
		1603.25	0.000203559
		1606	0.000206894
		1608.75	0.000210141
		1611.5	0.000213373
		1614.25	0.000216672
		1617	0.000220101
		1619.75	0.000223703
		1622.5	0.000227506
		1625.25	0.000231537
		1628	0.000235836
		1630.75	0.00024047
		1633.5	0.00024555
		1636.25	0.000251293
		1639	0.000258035
		1641.75	0.000265954
		1644.5	0.000274571
		1647.25	0.000283411
		1650	0.000293071
		1652.75	0.000299791
		1655.5	0.000300287
		1658.25	0.000303476
		1661	0.000313687
		1663.75	0.000326351
		1666.5	0.000337328
		1669.25	0.000347084
		1672	0.000356848
		1674.75	0.000365586
		1677.5	0.000371981
		1680.25	0.000375766
		1683	0.000377678
		1685.75	0.000379103
		1688.5	0.00038141
		1691.25	0.000385432
		1694	0.000391465
		1696.75	0.000399521
		1699.5	0.000409509
		1702.25	0.000421321
		1705	0.000434979
		1707.75	0.000450841
		1710.5	0.000469751
		1713.25	0.000492961
		1716	0.000521848
		1718.75	0.0005575
		1721.5	0.000600386
		1724.25	0.000650176
		1727	0.000705676
		1729.75	0.000764798
		1732.5	0.000824579
		1735.25	0.000881332
		1738	0.000930966
		1740.75	0.000969453
		1743.5	0.000993376
		1746.25	0.00100047
		1749	0.000990093
		1751.75	0.000963391
		1754.5	0.000923191
		1757.25	0.000873455
		1760	0.000818526
		1762.75	0.00076237
		1765.5	0.000708069
		1768.25	0.000657679
		1771	0.000612387
		1773.75	0.000572766
		1776.5	0.000538959
		1779.25	0.000510736
		1782	0.000487531
		1784.75	0.000468529
		1787.5	0.000452866
		1790.25	0.000439852
		1793	0.00042913
		1795.75	0.000420568
		1798.5	0.000413845
		1801.25	0.000408118
		1804	0.000402438
		1806.75	0.00039666
		1809.5	0.000391592
		1812.25	0.000388122
		1815	0.000386478
		1817.75	0.000386306
		1820.5	0.000387109
		1823.25	0.000388544
		1826	0.000390494
		1828.75	0.000393011
		1831.5	0.000396168
		1834.25	0.000399954
		1837	0.000404267
		1839.75	0.00040904
		1842.5	0.000414385
		1845.25	0.00042066
		1848	0.00042831
		1850.75	0.000437599
		1853.5	0.000448527
		1856.25	0.000461094
		1859	0.000475543
		1861.75	0.000492098
		1864.5	0.000510501
		1867.25	0.000530019
		1870	0.000549874
		1872.75	0.00056943
		1875.5	0.000588141
		1878.25	0.00060576
		1881	0.00062241
		1883.75	0.000637793
		1886.5	0.000650385
		1889.25	0.00065832
		1892	0.000661242
		1894.75	0.000671951
		1897.5	0.000664703
		1900.25	0.000648309
		1903	0.000635001
		1905.75	0.000615177
		1908.5	0.000588887
		1911.25	0.000557411
		1914	0.000522826
		1916.75	0.000486969
		1919.5	0.000470793
		1922.25	0.000413467
		1925	0.000377397
		1927.75	0.000344784
		1930.5	0.000317234
		1933.25	0.000294676
		1936	0.000276232
		1938.75	0.000261172
		1941.5	0.000250644
		1944.25	0.000249161
		1947	0.000244556
		1949.75	0.000228312
		1952.5	0.000215405
		1955.25	0.000206571
		1958	0.000199662
		1960.75	0.000193239
		1963.5	0.000187047
		1966.25	0.00018126
		1969	0.000175674
		1971.75	0.000169858
		1974.5	0.000163772
		1977.25	0.000157898
		1980	0.000152792
		1982.75	0.000148645
		1985.5	0.000145235
		1988.25	0.000142134
		1991	0.000138931
		1993.75	0.000135413
		1996.5	0.000131626
		1999.25	0.00012781
		2002	0.000124241
		2004.75	0.00012109
		2007.5	0.000118391
		2010.25	0.000116105
		2013	0.000114204
		2015.75	0.000112712
		2018.5	0.000111673
		2021.25	0.000111055
		2024	0.000110672
		2026.75	0.000110224
		2029.5	0.00010947
		2032.25	0.000108391
		2035	0.000107202
		2037.75	0.000106221
		2040.5	0.000105714
		2043.25	0.000105748
		2046	0.000105983
		2048.75	0.000105681
		2051.5	0.000104238
		2054.25	0.000101824
		2057	9.92725e-05
		2059.75	9.74443e-05
		2062.5	0.000117715
		2065.25	9.74229e-05
		2068	9.50225e-05
		2070.75	9.45329e-05
		2073.5	9.40965e-05
		2076.25	0.000122058
		2079	9.18109e-05
		2081.75	9.04191e-05
		2084.5	8.89397e-05
		2087.25	8.74436e-05
		2090	8.60281e-05
		2092.75	8.47845e-05
		2095.5	8.38003e-05
		2098.25	8.31327e-05
		2101	8.27588e-05
		2103.75	8.25209e-05
		2106.5	8.32232e-05
		2109.25	0.000105085
		2112	8.04173e-05
		2114.75	7.85759e-05
		2117.5	7.69569e-05
		2120.25	7.55384e-05
		2123	7.44358e-05
		2125.75	7.3638e-05
		2128.5	7.30751e-05
		2131.25	7.26774e-05
		2134	7.23995e-05
		2136.75	7.22174e-05
		2139.5	7.21192e-05
		2142.25	7.62593e-05
		2145	8.74686e-05
		2147.75	7.53901e-05
		2150.5	7.92908e-05
		2153.25	7.99543e-05
		2156	7.71468e-05
		2158.75	7.5691e-05
		2161.5	7.65145e-05
		2164.25	7.79199e-05
		2167	7.88114e-05
		2169.75	7.88377e-05
		2172.5	7.82173e-05
		2175.25	7.74579e-05
		2178	7.69154e-05
		2180.75	7.65773e-05
		2183.5	7.62158e-05
		2186.25	7.56907e-05
		2189	7.51192e-05
		2191.75	7.48144e-05
		2194.5	7.50598e-05
		2197.25	7.58703e-05
		2200	7.69118e-05
		2202.75	7.76821e-05
		2205.5	7.78422e-05
		2208.25	7.73741e-05
		2211	7.63752e-05
		2213.75	7.48451e-05
		2216.5	7.28686e-05
		2219.25	7.08816e-05
		2222	6.94692e-05
		2224.75	6.89215e-05
		2227.5	6.91159e-05
		2230.25	6.97442e-05
		2233	7.05319e-05
		2235.75	7.13136e-05
		2238.5	7.20312e-05
		2241.25	7.27074e-05
		2244	7.33956e-05
		2246.75	7.41136e-05
		2249.5	7.47993e-05
		2252.25	7.53283e-05
		2255	7.55979e-05
		2257.75	7.56305e-05
		2260.5	7.5617e-05
		2263.25	7.58402e-05
		2266	7.64778e-05
		2268.75	7.74045e-05
		2271.5	7.8167e-05
		2274.25	7.82113e-05
		2277	7.72239e-05
		2279.75	7.53296e-05
		2282.5	7.29971e-05
		2285.25	7.07764e-05
		2288	6.90917e-05
		2290.75	6.81725e-05
		2293.5	6.80629e-05
		2296.25	6.86154e-05
		2299	6.94835e-05
		2301.75	7.02023e-05
		2304.5	7.03774e-05
		2307.25	6.98888e-05
		2310	6.8965e-05
		2312.75	6.80874e-05
		2315.5	6.77686e-05
		2318.25	6.83204e-05
		2321	6.97242e-05
		2323.75	7.17132e-05
		2326.5	7.40582e-05
		2329.25	7.68228e-05
		2332	8.03161e-05
		2334.75	8.47128e-05
		2337.5	8.96495e-05
		2340.25	9.4203e-05
		2343	9.73254e-05
		2345.75	9.83638e-05
		2348.5	9.7288e-05
		2351.25	9.4585e-05
		2354	9.09713e-05
		2356.75	8.70963e-05
		2359.5	8.34351e-05
		2362.25	8.04297e-05
		2365	7.86356e-05
		2367.75	7.85915e-05
		2370.5	8.03682e-05
		2373.25	8.3192e-05
		2376	8.5754e-05
		2378.75	8.71678e-05
		2381.5	8.75663e-05
		2384.25	8.76584e-05
		2387	8.79272e-05
		2389.75	8.84095e-05
		2392.5	8.89861e-05
		2395.25	8.96304e-05
		2398	9.04054e-05
		2400.75	9.13711e-05
		2403.5	9.25338e-05
		2406.25	9.38543e-05
		2409	9.52577e-05
		2411.75	9.66352e-05
		2414.5	9.78559e-05
		2417.25	9.87966e-05
		2420	9.93818e-05
		2422.75	9.96028e-05
		2425.5	9.9507e-05
		2428.25	9.91708e-05
		2431	9.86914e-05
		2433.75	9.82774e-05
		2436.5	9.84527e-05
		2439.25	9.99284e-05
		2442	0.000102453
		2444.75	0.000104133
		2447.5	0.000103649
		2450.25	0.000102251
		2453	0.000101383
		2455.75	9.96048e-05
		2458.5	9.51488e-05
		2461.25	9.01157e-05
		2464	8.73998e-05
		2466.75	8.69726e-05
		2469.5	8.79446e-05
		2472.25	9.02976e-05
		2475	9.32424e-05
		2477.75	9.50979e-05
		2480.5	0.00011389
		2483.25	8.5888e-05
		2486	8.25174e-05
		2488.75	8.06411e-05
		2491.5	7.91491e-05
		2494.25	7.74864e-05
		2497	7.55052e-05
		2499.75	7.32074e-05
		2502.5	7.07905e-05
		2505.25	6.8764e-05
		2508	6.78845e-05
		2510.75	6.8735e-05
		2513.5	7.11598e-05
		2516.25	8.46351e-05
		2519	8.66086e-05
		2521.75	7.97774e-05
		2524.5	8.22295e-05
		2527.25	8.1383e-05
		2530	7.58778e-05
		2532.75	6.92714e-05
		2535.5	6.45433e-05
		2538.25	6.15542e-05
		2541	5.95212e-05
		2543.75	5.81379e-05
		2546.5	5.7397e-05
		2549.25	5.73745e-05
		2552	5.80989e-05
		2554.75	5.96478e-05
		2557.5	6.24767e-05
		2560.25	7.26802e-05
		2563	8.63709e-05
		2565.75	7.19212e-05
		2568.5	6.8539e-05
		2571.25	6.4857e-05
		2574	6.29323e-05
		2576.75	6.12825e-05
		2579.5	5.8805e-05
		2582.25	5.65794e-05
		2585	5.56034e-05
		2587.75	5.57339e-05
		2590.5	5.65595e-05
		2593.25	5.78067e-05
		2596	5.90944e-05
		2598.75	5.98604e-05
		2601.5	5.96905e-05
		2604.25	5.86797e-05
		2607	5.76391e-05
		2609.75	7.99893e-05
		2612.5	5.66999e-05
		2615.25	5.52193e-05
		2618	5.48383e-05
		2620.75	5.43884e-05
		2623.5	5.39704e-05
		2626.25	5.37979e-05
		2629	5.40629e-05
		2631.75	5.4834e-05
		2634.5	5.60222e-05
		2637.25	5.73982e-05
		2640	5.86415e-05
		2642.75	5.94342e-05
		2645.5	5.96019e-05
		2648.25	5.92224e-05
		2651	5.85954e-05
		2653.75	5.80596e-05
		2656.5	5.77882e-05
		2659.25	5.77306e-05
		2662	5.77338e-05
		2664.75	5.77214e-05
		2667.5	5.77493e-05
		2670.25	5.78701e-05
		2673	5.79546e-05
		2675.75	5.77134e-05
		2678.5	5.69583e-05
		2681.25	5.58362e-05
		2684	5.47586e-05
		2686.75	5.41009e-05
		2689.5	5.39709e-05
		2692.25	5.42031e-05
		2695	5.44989e-05
		2697.75	5.45805e-05
		2700.5	5.4289e-05
		2703.25	5.36169e-05
		2706	5.26689e-05
		2708.75	5.1585e-05
		2711.5	5.04729e-05
		2714.25	4.93845e-05
		2717	4.8332e-05
		2719.75	4.73155e-05
		2722.5	4.63401e-05
		2725.25	4.54176e-05
		2728	4.45592e-05
		2730.75	4.37719e-05
		2733.5	4.30566e-05
		2736.25	4.24135e-05
		2739	4.18473e-05
		2741.75	4.13707e-05
		2744.5	4.10074e-05
		2747.25	4.07838e-05
		2750	4.07158e-05
		2752.75	4.07894e-05
		2755.5	4.09455e-05
		2758.25	4.10841e-05
		2761	4.109e-05
		2763.75	4.08759e-05
		2766.5	4.04161e-05
		2769.25	3.97577e-05
		2772	3.89964e-05
		2774.75	3.82357e-05
		2777.5	3.75501e-05
		2780.25	3.69699e-05
		2783	3.64865e-05
		2785.75	3.60715e-05
		2788.5	3.56924e-05
		2791.25	3.5323e-05
		2794	3.49465e-05
		2796.75	3.45546e-05
		2799.5	3.41441e-05
		2802.25	3.37151e-05
		2805	3.32692e-05
		2807.75	3.28112e-05
		2810.5	3.24808e-05
		2813.25	3.44628e-05
		2816	4.14072e-05
		2818.75	3.90061e-05
		2821.5	3.18068e-05
		2824.25	3.00225e-05
		2827	2.95273e-05
		2829.75	2.90975e-05
		2832.5	2.86886e-05
		2835.25	2.8302e-05
		2838	2.79383e-05
		2840.75	2.75978e-05
		2843.5	2.72779e-05
		2846.25	2.69751e-05
		2849	2.66849e-05
		2851.75	2.64012e-05
		2854.5	2.61172e-05
		2857.25	2.58259e-05
		2860	2.55215e-05
		2862.75	2.51995e-05
		2865.5	2.48573e-05
		2868.25	2.4495e-05
		2871	2.41143e-05
		2873.75	2.37195e-05
		2876.5	2.33161e-05
		2879.25	2.291e-05
		2882	2.25077e-05
		2884.75	2.21143e-05
		2887.5	2.17339e-05
		2890.25	2.13692e-05
		2893	2.10215e-05
		2895.75	2.06905e-05
		2898.5	2.03749e-05
		2901.25	2.00728e-05
		2904	1.9782e-05
		2906.75	1.95002e-05
		2909.5	1.92257e-05
		2912.25	1.89571e-05
		2915	1.86941e-05
		2917.75	1.84386e-05
		2920.5	1.81973e-05
		2923.25	1.79879e-05
		2926	1.78512e-05
		2928.75	1.78686e-05
		2931.5	1.81722e-05
		2934.25	1.89226e-05
		2937	2.02156e-05
		2939.75	2.19456e-05
		2942.5	2.37253e-05
		2945.25	2.49931e-05
		2948	2.52969e-05
		2950.75	2.4551e-05
		2953.5	2.30564e-05
		2956.25	2.12905e-05
		2959	1.96597e-05
		2961.75	1.838e-05
		2964.5	1.74936e-05
		2967.25	1.69412e-05
		2970	1.66264e-05
		2972.75	1.64554e-05
		2975.5	1.63555e-05
		2978.25	1.62797e-05
		2981	1.62054e-05
		2983.75	1.61276e-05
		2986.5	1.60546e-05
		2989.25	1.60026e-05
		2992	1.59941e-05
		2994.75	1.60554e-05
		2997.5	1.62143e-05
		3000.25	1.64936e-05
		3003	1.69049e-05
		3005.75	1.74366e-05
		3008.5	1.80518e-05
		3011.25	1.8702e-05
		3014	1.93726e-05
		3016.75	2.01342e-05
		3019.5	2.10933e-05
		3022.25	2.21605e-05
		3025	2.28465e-05
		3027.75	2.25175e-05
		3030.5	2.10274e-05
		3033.25	1.89585e-05
		3036	1.71181e-05
		3038.75	1.59333e-05
		3041.5	1.53751e-05
		3044.25	1.52367e-05
		3047	1.53436e-05
		3049.75	1.55893e-05
		3052.5	1.59039e-05
		3055.25	1.6233e-05
		3058	1.65325e-05
		3060.75	1.67721e-05
		3063.5	1.69403e-05
		3066.25	1.70949e-05
		3069	1.76463e-05
		3071.75	1.96556e-05
		3074.5	2.30119e-05
		3077.25	2.4208e-05
		3080	2.16965e-05
		3082.75	1.90536e-05
		3085.5	1.83024e-05
		3088.25	1.85068e-05
		3091	1.87748e-05
		3093.75	1.88157e-05
		3096.5	1.85753e-05
		3099.25	1.81185e-05
		3102	1.75881e-05
		3104.75	1.7145e-05
		3107.5	1.69123e-05
		3110.25	1.69523e-05
		3113	1.72705e-05
		3115.75	1.78379e-05
		3118.5	1.86232e-05
		3121.25	1.96394e-05
		3124	2.09715e-05
		3126.75	2.27119e-05
		3129.5	2.47659e-05
		3132.25	2.66847e-05
		3135	2.78176e-05
		3137.75	2.7802e-05
		3140.5	2.69416e-05
		3143.25	2.60221e-05
		3146	2.57152e-05
		3148.75	2.6177e-05
		3151.5	2.71832e-05
		3154.25	2.85616e-05
		3157	3.02952e-05
		3159.75	3.19729e-05
		3162.5	3.25408e-05
		3165.25	3.14375e-05
		3168	2.95848e-05
		3170.75	2.82361e-05
		3173.5	2.73793e-05
		3176.25	2.61027e-05
		3179	2.40029e-05
		3181.75	2.15956e-05
		3184.5	1.96004e-05
		3187.25	1.83031e-05
		3190	1.75924e-05
		3192.75	1.72864e-05
		3195.5	1.73193e-05
		3198.25	1.77383e-05
		3201	1.85985e-05
		3203.75	1.98111e-05
		3206.5	2.10587e-05
		3209.25	2.19334e-05
		3212	2.22728e-05
		3214.75	2.24386e-05
		3217.5	2.32438e-05
		3220.25	2.53455e-05
		3223	2.83291e-05
		3225.75	3.06524e-05
		3228.5	3.11458e-05
		3231.25	3.01551e-05
		3234	2.8683e-05
		3236.75	2.72764e-05
		3239.5	2.61756e-05
		3242.25	2.57064e-05
		3245	2.61275e-05
		3247.75	2.74104e-05
		3250.5	2.93077e-05
		3253.25	3.152e-05
		3256	3.37461e-05
		3258.75	3.56514e-05
		3261.5	3.6912e-05
		3264.25	3.73826e-05
		3267	3.7233e-05
		3269.75	3.6903e-05
		3272.5	3.69091e-05
		3275.25	3.76287e-05
		3278	3.90972e-05
		3280.75	4.09136e-05
		3283.5	4.25179e-05
		3286.25	4.37953e-05
		3289	4.53423e-05
		3291.75	4.78654e-05
		3294.5	5.10946e-05
		3297.25	5.37979e-05
		3300	5.58972e-05
		3302.75	5.63993e-05
		3305.5	5.1379e-05
		3308.25	4.51661e-05
		3311	4.32888e-05
		3313.75	4.34185e-05
		3316.5	4.29872e-05
		3319.25	4.20359e-05
		3322	4.18425e-05
		3324.75	4.33931e-05
		3327.5	4.65473e-05
		3330.25	5.00318e-05
		3333	5.20293e-05
		3335.75	5.13231e-05
		3338.5	4.82558e-05
		3341.25	4.43245e-05
		3344	4.08051e-05
		3346.75	3.80263e-05
		3349.5	3.58054e-05
		3352.25	3.4133e-05
		3355	3.32274e-05
		3357.75	3.3072e-05
		3360.5	3.32297e-05
		3363.25	3.33768e-05
		3366	3.39431e-05
		3368.75	3.55907e-05
		3371.5	3.78063e-05
		3374.25	3.93489e-05
		3377	4.0379e-05
		3379.75	4.21343e-05
		3382.5	4.44879e-05
		3385.25	4.53884e-05
		3388	4.31596e-05
		3390.75	3.89025e-05
		3393.5	3.54951e-05
		3396.25	3.46104e-05
		3399	3.59277e-05
		3401.75	3.8433e-05
		3404.5	4.13322e-05
		3407.25	4.41062e-05
		3410	4.64506e-05
		3412.75	4.83559e-05
		3415.5	4.99751e-05
		3418.25	5.10842e-05
		3421	5.08878e-05
		3423.75	4.89452e-05
		3426.5	4.60931e-05
		3429.25	4.3858e-05
		3432	4.32275e-05
		3434.75	4.42436e-05
		3437.5	4.62402e-05
		3440.25	4.83679e-05
		3443	5.03296e-05
		3445.75	5.25745e-05
		3448.5	5.56383e-05
		3451.25	5.96193e-05
		3454	6.43422e-05
		3456.75	6.96059e-05
		3459.5	7.49422e-05
		3462.25	7.92311e-05
		3465	8.11945e-05
		3467.75	8.07711e-05
		3470.5	7.95504e-05
		3473.25	7.93985e-05
		3476	8.08267e-05
		3478.75	8.25851e-05
		3481.5	8.29907e-05
		3484.25	8.20721e-05
		3487	8.13889e-05
		3489.75	8.14842e-05
		3492.5	8.1282e-05
		3495.25	7.98975e-05
		3498	7.75435e-05
		3500.75	7.48616e-05
		3503.5	7.24032e-05
		3506.25	7.07214e-05
		3509	7.01321e-05
		3511.75	7.01853e-05
		3514.5	7.00289e-05
		3517.25	6.98214e-05
		3520	7.11014e-05
		3522.75	7.31895e-05
		3525.5	7.23949e-05
		3528.25	6.9891e-05
		3531	7.06227e-05
		3533.75	7.54397e-05
		3536.5	7.94024e-05
		3539.25	7.85762e-05
		3542	7.69283e-05
		3544.75	7.64328e-05
		3547.5	7.35748e-05
		3550.25	6.84271e-05
		3553	6.41455e-05
		3555.75	6.10487e-05
		3558.5	5.86299e-05
		3561.25	5.79722e-05
		3564	5.95482e-05
		3566.75	6.19099e-05
		3569.5	6.30118e-05
		3572.25	6.22e-05
		3575	6.08551e-05
		3577.75	6.08033e-05
		3580.5	6.25236e-05
		3583.25	6.53162e-05
		3586	6.86885e-05
		3588.75	7.29438e-05
		3591.5	7.73643e-05
		3594.25	7.86571e-05
		3597	7.53039e-05
		3599.75	7.02387e-05
		3602.5	6.55244e-05
		3605.25	6.0809e-05
		3608	5.63624e-05
		3610.75	5.31927e-05
		3613.5	5.16313e-05
		3616.25	5.14158e-05
		3619	5.24988e-05
		3621.75	5.49159e-05
		3624.5	5.79672e-05
		3627.25	6.02839e-05
		3630	6.10043e-05
		3632.75	6.03901e-05
		3635.5	5.91407e-05
		3638.25	5.76356e-05
		3641	5.59698e-05
		3643.75	5.43145e-05
		3646.5	5.30374e-05
		3649.25	5.25515e-05
		3652	5.30984e-05
		3654.75	5.46599e-05
		3657.5	5.69852e-05
		3660.25	5.94219e-05
		3663	6.07612e-05
		3665.75	6.01945e-05
		3668.5	5.87276e-05
		3671.25	5.83333e-05
		3674	5.93887e-05
		3676.75	6.02003e-05
		3679.5	5.92664e-05
		3682.25	5.69354e-05
		3685	5.45934e-05
		3687.75	5.32957e-05
		3690.5	5.35885e-05
		3693.25	5.56381e-05
		3696	5.87915e-05
		3698.75	6.14654e-05
		3701.5	6.21719e-05
		3704.25	6.05989e-05
		3707	5.75658e-05
		3709.75	5.43257e-05
		3712.5	5.19665e-05
		3715.25	5.09909e-05
		3718	5.1163e-05
		3720.75	5.17825e-05
		3723.5	5.2196e-05
		3726.25	5.21672e-05
		3729	5.18611e-05
		3731.75	5.14936e-05
		3734.5	5.10212e-05
		3737.25	5.02647e-05
		3740	4.93054e-05
		3742.75	4.85246e-05
		3745.5	4.82209e-05
		3748.25	4.84308e-05
		3751	4.90435e-05
		3753.75	4.97486e-05
		3756.5	4.99232e-05
		3759.25	4.89809e-05
		3762	4.69772e-05
		3764.75	4.4681e-05
		3767.5	4.29539e-05
		3770.25	4.21707e-05
		3773	4.22209e-05
		3775.75	4.28213e-05
		3778.5	4.36947e-05
		3781.25	4.45776e-05
		3784	4.52291e-05
		3786.75	4.55069e-05
		3789.5	4.54432e-05
		3792.25	4.52246e-05
		3795	4.50735e-05
		3797.75	4.51065e-05
		3800.5	4.52819e-05
		3803.25	4.5478e-05
		3806	4.5626e-05
		3808.75	4.57443e-05
		3811.5	4.58122e-05
		3814.25	4.56248e-05
		3817	4.48548e-05
		3819.75	4.3324e-05
		3822.5	4.12392e-05
		3825.25	3.9148e-05
		3828	3.76126e-05
		3830.75	3.67973e-05
		3833.5	3.62998e-05
		3836.25	3.54631e-05
		3839	3.39657e-05
		3841.75	3.20902e-05
		3844.5	3.04022e-05
		3847.25	2.92779e-05
		3850	2.87743e-05
		3852.75	2.8816e-05
		3855.5	2.93867e-05
		3858.25	3.05408e-05
		3861	3.22383e-05
		3863.75	3.41482e-05
		3866.5	3.56543e-05
		3869.25	3.6176e-05
		3872	3.55622e-05
		3874.75	3.41552e-05
		3877.5	3.24903e-05
		3880.25	3.09703e-05
		3883	2.97836e-05
		3885.75	2.90014e-05
		3888.5	2.86899e-05
		3891.25	2.89718e-05
		3894	3.0001e-05
		3896.75	3.17757e-05
		3899.5	3.38524e-05
		3902.25	3.53547e-05
		3905	3.55531e-05
		3907.75	3.4493e-05
		3910.5	3.28924e-05
		3913.25	3.14672e-05
		3916	3.05061e-05
		3918.75	2.99666e-05
		3921.5	2.97238e-05
		3924.25	2.9685e-05
		3927	2.97919e-05
		3929.75	3.00046e-05
		3932.5	3.02939e-05
		3935.25	3.06401e-05
		3938	3.10311e-05
		3940.75	3.14622e-05
		3943.5	3.19337e-05
		3946.25	3.24506e-05
		3949	3.30181e-05
		3951.75	3.36365e-05
		3954.5	3.42964e-05
		3957.25	3.49753e-05
		3960	3.56388e-05
		3962.75	3.62493e-05
		3965.5	3.67801e-05
		3968.25	3.72324e-05
		3971	3.76495e-05
		3973.75	3.81139e-05
		3976.5	3.87137e-05
		3979.25	3.94806e-05
		3982	4.03273e-05
		3984.75	4.10423e-05
		3987.5	4.13732e-05
		3990.25	4.11565e-05
		3993	4.04023e-05
		3995.75	3.92711e-05
		3998.5	3.79688e-05
		4001.25	3.66508e-05
		4004	3.53916e-05
		4006.75	3.42133e-05
		4009.5	3.31239e-05
		4012.25	3.21378e-05
		4015	3.1277e-05
		4017.75	3.05641e-05
		4020.5	3.00167e-05
		4023.25	2.96446e-05
		4026	2.94443e-05
		4028.75	2.93916e-05
		4031.5	2.94352e-05
		4034.25	2.94973e-05
		4037	2.9488e-05
		4039.75	2.93289e-05
		4042.5	2.89792e-05
		4045.25	2.84509e-05
		4048	2.78105e-05
		4050.75	2.71702e-05
		4053.5	2.6674e-05
		4056.25	2.64749e-05
		4059	2.66815e-05
		4061.75	2.72753e-05
		4064.5	2.80635e-05
		4067.25	2.8744e-05
		4070	2.90869e-05
		4072.75	2.90903e-05
		4075.5	2.89627e-05
		4078.25	2.89485e-05
		4081	2.91616e-05
		4083.75	2.95578e-05
		4086.5	3.00212e-05
		4089.25	3.04624e-05
		4092	3.08588e-05
		4094.75	3.12362e-05
		4097.5	3.16299e-05
		4100.25	3.20518e-05
		4103	3.24837e-05
		4105.75	3.28868e-05
		4108.5	3.32231e-05
		4111.25	3.34704e-05
		4114	3.36283e-05
		4116.75	3.37124e-05
		4119.5	3.37464e-05
		4122.25	3.37546e-05
		4125	3.37607e-05
		4127.75	3.37875e-05
		4130.5	3.38587e-05
		4133.25	3.39977e-05
		4136	3.42248e-05
		4138.75	3.45528e-05
		4141.5	3.49851e-05
		4144.25	3.55156e-05
		4147	3.61288e-05
		4149.75	3.68017e-05
		4152.5	3.75052e-05
		4155.25	3.82056e-05
		4158	3.88656e-05
		4160.75	3.9447e-05
		4163.5	3.99139e-05
		4166.25	4.02379e-05
		4169	4.04024e-05
		4171.75	4.04066e-05
		4174.5	4.02656e-05
		4177.25	4.00078e-05
		4180	3.96691e-05
		4182.75	3.92851e-05
		4185.5	3.88854e-05
		4188.25	3.84886e-05
		4191	3.81025e-05
		4193.75	3.77252e-05
		4196.5	3.73492e-05
		4199.25	3.69665e-05
		4202	3.65709e-05
		4204.75	3.61604e-05
		4207.5	3.57386e-05
		4210.25	3.53129e-05
		4213	3.48943e-05
		4215.75	3.44954e-05
		4218.5	3.41291e-05
		4221.25	3.38078e-05
		4224	3.35424e-05
		4226.75	3.33413e-05
		4229.5	3.32113e-05
		4232.25	3.31562e-05
		4235	3.31769e-05
		4237.75	3.32711e-05
		4240.5	3.34331e-05
		4243.25	3.36533e-05
		4246	3.39201e-05
		4248.75	3.42209e-05
		4251.5	3.45446e-05
		4254.25	3.48842e-05
		4257	3.52368e-05
		4259.75	3.56049e-05
		4262.5	3.59941e-05
		4265.25	3.64087e-05
		4268	3.68495e-05
		4270.75	3.73076e-05
		4273.5	3.77651e-05
		4276.25	3.81968e-05
		4279	3.85755e-05
		4281.75	3.88797e-05
		4284.5	3.91001e-05
		4287.25	3.92418e-05
		4290	3.93242e-05
		4292.75	3.93741e-05
		4295.5	3.94176e-05
		4298.25	3.94715e-05
		4301	3.95398e-05
		4303.75	3.96137e-05
		4306.5	3.96753e-05
		4309.25	3.97042e-05
		4312	3.96818e-05
		4314.75	3.95936e-05
		4317.5	3.94276e-05
		4320.25	3.91725e-05
		4323	3.88197e-05
		4325.75	3.83669e-05
		4328.5	3.78286e-05
		4331.25	3.72444e-05
		4334	3.66828e-05
		4336.75	3.62293e-05
		4339.5	3.59604e-05
		4342.25	3.5907e-05
		4345	3.60268e-05
		4347.75	3.62084e-05
		4350.5	3.63156e-05
		4353.25	3.62478e-05
		4356	3.59884e-05
		4358.75	3.56046e-05
		4361.5	3.52054e-05
		4364.25	3.48865e-05
		4367	3.46945e-05
		4369.75	3.46275e-05
		4372.5	3.46558e-05
		4375.25	3.47464e-05
		4378	3.48803e-05
		4380.75	3.5056e-05
		4383.5	3.52845e-05
		4386.25	3.55832e-05
		4389	3.5971e-05
		4391.75	3.64608e-05
		4394.5	3.70576e-05
		4397.25	3.77562e-05
		4400	3.85403e-05
		4402.75	3.93833e-05
		4405.5	4.02502e-05
		4408.25	4.11051e-05
		4411	4.19271e-05
		4413.75	4.27359e-05
		4416.5	4.36077e-05
		4419.25	4.46352e-05
		4422	4.58008e-05
		4424.75	4.68552e-05
		4427.5	4.73811e-05
		4430.25	4.70877e-05
		4433	4.60793e-05
		4435.75	4.47971e-05
		4438.5	4.36949e-05
		4441.25	4.29871e-05
		4444	4.26528e-05
		4446.75	4.25819e-05
		4449.5	4.26871e-05
		4452.25	4.29309e-05
		4455	4.33072e-05
		4457.75	4.38206e-05
		4460.5	4.44715e-05
		4463.25	4.52493e-05
		4466	4.6128e-05
		4468.75	4.70649e-05
		4471.5	4.80053e-05
		4474.25	4.88914e-05
		4477	4.9674e-05
		4479.75	5.03202e-05
		4482.5	5.08175e-05
		4485.25	5.11657e-05
		4488	5.13666e-05
		4490.75	5.14113e-05
		4493.5	5.12768e-05
		4496.25	5.09356e-05
		4499	5.03715e-05
		4501.75	4.95976e-05
		4504.5	4.86657e-05
		4507.25	4.76618e-05
		4510	4.66901e-05
		4512.75	4.58542e-05
		4515.5	4.52432e-05
		4518.25	4.49342e-05
		4521	4.49993e-05
		4523.75	4.55055e-05
		4526.5	4.64806e-05
		4529.25	4.78528e-05
		4532	4.94108e-05
		4534.75	5.08517e-05
		4537.5	5.19188e-05
		4540.25	5.25493e-05
		4543	5.28995e-05
		4545.75	5.32198e-05
		4548.5	5.36746e-05
		4551.25	5.42471e-05
		4554	5.47912e-05
		4556.75	5.5193e-05
		4559.5	5.5555e-05
		4562.25	5.6267e-05
		4565	5.76922e-05
		4567.75	5.94607e-05
		4570.5	6.03436e-05
		4573.25	5.94616e-05
		4576	5.73222e-05
		4578.75	5.50895e-05
		4581.5	5.33919e-05
		4584.25	5.22632e-05
		4587	5.16457e-05
		4589.75	5.15519e-05
		4592.5	5.19458e-05
		4595.25	5.26531e-05
		4598	5.33804e-05
		4600.75	5.38081e-05
		4603.5	5.37054e-05
		4606.25	5.30138e-05
		4609	5.18563e-05
		4611.75	5.04696e-05
		4614.5	4.90993e-05
		4617.25	4.7914e-05
		4620	4.69766e-05
		4622.75	4.62661e-05
		4625.5	4.57253e-05
		4628.25	4.53013e-05
		4631	4.49678e-05
		4633.75	4.47294e-05
		4636.5	4.46162e-05
		4639.25	4.46754e-05
		4642	4.49629e-05
		4644.75	4.55312e-05
		4647.5	4.64122e-05
		4650.25	4.75956e-05
		4653	4.90108e-05
		4655.75	5.05226e-05
		4658.5	5.19492e-05
		4661.25	5.31042e-05
		4664	5.38412e-05
		4666.75	5.40883e-05
		4669.5	5.38562e-05
		4672.25	5.32214e-05
		4675	5.22947e-05
		4677.75	5.11908e-05
		4680.5	5.00075e-05
		4683.25	4.88159e-05
		4686	4.76605e-05
		4688.75	4.65664e-05
		4691.5	4.55452e-05
		4694.25	4.46018e-05
		4697	4.37375e-05
		4699.75	4.29473e-05
		4702.5	4.22206e-05
		4705.25	4.15401e-05
		4708	4.08875e-05
		4710.75	4.02495e-05
		4713.5	3.96216e-05
		4716.25	3.90069e-05
		4719	3.84079e-05
		4721.75	3.78149e-05
		4724.5	3.7201e-05
		4727.25	3.65295e-05
		4730	3.57729e-05
		4732.75	3.49326e-05
		4735.5	3.40501e-05
		4738.25	3.3199e-05
		4741	3.24638e-05
		4743.75	3.19155e-05
		4746.5	3.15942e-05
		4749.25	3.15048e-05
		4752	3.16211e-05
		4754.75	3.1898e-05
		4757.5	3.22823e-05
		4760.25	3.27232e-05
		4763	3.31814e-05
		4765.75	3.36396e-05
		4768.5	3.41071e-05
		4771.25	3.46105e-05
		4774	3.5165e-05
		4776.75	3.57366e-05
		4779.5	3.62178e-05
		4782.25	3.64538e-05
		4785	3.63132e-05
		4787.75	3.57676e-05
		4790.5	3.49233e-05
		4793.25	3.39823e-05
		4796	3.31604e-05
		4798.75	3.26117e-05
		4801.5	3.23859e-05
		4804.25	3.2422e-05
		4807	3.25688e-05
		4809.75	3.26353e-05
		4812.5	3.2464e-05
		4815.25	3.20029e-05
		4818	3.1338e-05
		4820.75	3.06594e-05
		4823.5	3.0185e-05
		4826.25	3.00801e-05
		4829	3.04127e-05
		4831.75	3.11534e-05
		4834.5	3.22022e-05
		4837.25	3.34278e-05
		4840	3.47044e-05
		4842.75	3.59448e-05
		4845.5	3.71183e-05
		4848.25	3.82412e-05
		4851	3.93352e-05
		4853.75	4.03699e-05
		4856.5	4.1228e-05
		4859.25	4.17342e-05
		4862	4.17417e-05
		4864.75	4.12261e-05
		4867.5	4.03129e-05
		4870.25	3.92239e-05
		4873	3.81843e-05
		4875.75	3.73525e-05
		4878.5	3.68007e-05
		4881.25	3.6531e-05
		4884	3.64926e-05
		4886.75	3.65936e-05
		4889.5	3.67077e-05
		4892.25	3.66882e-05
		4895	3.63955e-05
		4897.75	3.57308e-05
		4900.5	3.46694e-05
		4903.25	3.32813e-05
		4906	3.17293e-05
		4908.75	3.0238e-05
		4911.5	2.90468e-05
		4914.25	2.83631e-05
		4917	2.8315e-05
		4919.75	2.8883e-05
		4922.5	2.98207e-05
		4925.25	3.06621e-05
		4928	3.09012e-05
		4930.75	3.02714e-05
		4933.5	2.88874e-05
		4936.25	2.71194e-05
		4939	2.53374e-05
		4941.75	2.37626e-05
		4944.5	2.24929e-05
		4947.25	2.15957e-05
		4950	2.11441e-05
		4952.75	2.11792e-05
		4955.5	2.16448e-05
		4958.25	2.23613e-05
		4961	2.30769e-05
		4963.75	2.35776e-05
		4966.5	2.37863e-05
		4969.25	2.37718e-05
		4972	2.36689e-05
		4974.75	2.35811e-05
		4977.5	2.35376e-05
		4980.25	2.35113e-05
		4983	2.34416e-05
		4985.75	2.32285e-05
		4988.5	2.27288e-05
		4991.25	2.18007e-05
		4994	2.03876e-05
		4996.75	1.85749e-05
		4999.5	1.65622e-05
		5002.25	1.45722e-05
		5005	1.2764e-05
		5007.75	1.12023e-05
		5010.5	9.88012e-06
		5013.25	8.75889e-06
		5016	7.7971e-06
		5018.75	6.96137e-06
		5021.5	6.22631e-06
		5024.25	5.57364e-06
		5027	4.98865e-06
		5029.75	4.46072e-06
		5032.5	3.98151e-06
		5035.25	3.54539e-06
		5038	3.14849e-06
		5040.75	2.78752e-06
		5043.5	2.46032e-06
		5046.25	2.16492e-06
		5049	1.89926e-06
		5051.75	1.6615e-06
		5054.5	1.44978e-06
		5057.25	1.2622e-06
		5060	1.0967e-06
		5062.75	9.51229e-07
		5065.5	8.24015e-07
		5068.25	7.13005e-07
		5071	6.16505e-07
		5073.75	5.32929e-07
		5076.5	4.60621e-07
		5079.25	3.98258e-07
		5082	3.4452e-07
		5084.75	2.98398e-07
		5087.5	2.5877e-07
		5090.25	2.24929e-07
		5093	1.95892e-07
		5095.75	1.71093e-07
		5098.5	1.49823e-07
		5101.25	1.3169e-07
		5104	1.16177e-07
		5106.75	1.029e-07
		5109.5	9.14217e-08
		5112.25	8.17128e-08
		5115	7.33267e-08
		5117.75	6.60552e-08
		5120.5	5.99101e-08
		5123.25	5.45317e-08
		5126	4.99352e-08
		5128.75	4.59313e-08
		5131.5	4.24316e-08
		5134.25	3.93081e-08
		5137	3.66144e-08
		5139.75	3.41713e-08
		5142.5	3.20626e-08
		5145.25	3.01257e-08
		5148	2.84343e-08
		5150.75	2.68391e-08
		5153.5	2.54465e-08
		5156.25	2.41687e-08
		5159	2.29385e-08
		5161.75	2.18005e-08
		5164.5	2.07484e-08
		5167.25	1.98236e-08
		5170	1.89518e-08
		5172.75	1.80787e-08
		5175.5	1.73078e-08
		5178.25	1.65742e-08
		5181	1.58748e-08
		5183.75	1.51535e-08
		5186.5	1.45257e-08
		5189.25	1.38729e-08
		5192	1.33058e-08
		5194.75	1.27591e-08
		5197.5	1.22321e-08
		5200.25	1.17244e-08
		5203	1.12354e-08
		5205.75	1.07644e-08
		5208.5	1.0311e-08
		5211.25	9.8747e-09
		5214	9.45489e-09
		5216.75	8.99286e-09
		5219.5	8.61021e-09
		5222.25	8.24208e-09
		5225	7.88803e-09
		5227.75	7.54763e-09
		5230.5	7.16023e-09
		5233.25	6.84962e-09
		5236	6.55122e-09
		5238.75	6.26464e-09
		5241.5	5.9895e-09
		5244.25	5.72542e-09
		5247	5.47206e-09
		5249.75	5.22904e-09
		5252.5	4.99603e-09
		5255.25	4.77268e-09
		5258	4.55866e-09
		5260.75	4.35364e-09
		5263.5	4.09751e-09
		5266.25	3.91228e-09
		5269	3.73501e-09
		5271.75	3.56541e-09
		5274.5	3.40319e-09
		5277.25	3.24807e-09
		5280	3.0998e-09
		5282.75	2.95811e-09
		5285.5	2.82275e-09
		5288.25	2.69346e-09
		5291	2.57002e-09
		5293.75	2.4522e-09
		5296.5	2.33976e-09
		5299.25	2.23249e-09
		5302	2.13018e-09
		5304.75	2.03263e-09
		5307.5	1.93963e-09
		5310.25	1.851e-09
		5313	1.76656e-09
		5315.75	1.68612e-09
		5318.5	1.60952e-09
		5321.25	1.53658e-09
		5324	1.46715e-09
		5326.75	1.40107e-09
		5329.5	1.3382e-09
		5332.25	1.27839e-09
		5335	1.22151e-09
		5337.75	1.16741e-09
		5340.5	1.11598e-09
		5343.25	1.06709e-09
		5346	1.02062e-09
		5348.75	9.76464e-10
		5351.5	9.34507e-10
		5354.25	8.94648e-10
		5357	8.56786e-10
		5359.75	8.20826e-10
		5362.5	7.86675e-10
		5365.25	7.54245e-10
		5368	7.23454e-10
		5370.75	6.94219e-10
		5373.5	6.66464e-10
		5376.25	6.40116e-10
		5379	6.15103e-10
		5381.75	5.91359e-10
		5384.5	5.6882e-10
		5387.25	5.47424e-10
		5390	4.67239e-10
		5392.75	4.51098e-10
		5395.5	4.35778e-10
		5398.25	4.21235e-10
		5401	4.07429e-10
		5403.75	3.9432e-10
		5406.5	3.81869e-10
		5409.25	3.70042e-10
		5412	3.58805e-10
		5414.75	3.48125e-10
		5417.5	3.37973e-10
		5420.25	3.28318e-10
		5423	3.19133e-10
		5425.75	3.10394e-10
		5428.5	3.02074e-10
		5431.25	2.9415e-10
		5434	2.86601e-10
		5436.75	2.19784e-10
		5439.5	2.17125e-10
		5442.25	2.14502e-10
		5445	2.11914e-10
		5447.75	1.48582e-10
		5450.5	1.47269e-10
		5453.25	1.45969e-10
		5456	1.4468e-10
		5458.75	1.43403e-10
		5461.5	1.42137e-10
		5464.25	1.40882e-10
		5467	1.39639e-10
		5469.75	7.75008e-11
		5472.5	7.70159e-11
		5475.25	7.65337e-11
		5478	7.60543e-11
		5480.75	7.55776e-11
		5483.5	7.51037e-11
		5486.25	7.46324e-11
		5489	7.41638e-11
		5491.75	7.36979e-11
		5494.5	7.32346e-11
		5497.25	7.2774e-11
[truncated: 1 more rows]

## Sheet: PlotDat31
Source sheet	Sheet1	0	7.10902e-05	0	0	0	0
Plot name	ProbDens20	2.75	0.00011647	27.5	0	5497.25	0
Plot Type	16	5.5	5.98182e-05	27.5	460
1st free col	9	8.25	0.000142918	0	460
Sigma Level	1	11	0.0014935	0	0
Absolute Errs	TRUE	13.75	0.00207357	ErrBox	ErrBox
Symbol Type	1	16.5	0.00216945	27.5	0
Inverse Plot	FALSE	19.25	0.00206714	55	0
Color Plot	TRUE	22	0.00124192	55	600
3D plot	FALSE	24.75	0.000939288	27.5	600
Linear	FALSE	27.5	0.00111825	27.5	0
Data Range	K3:L16750	30.25	0.00135728	ErrBox	ErrBox
Filled Symbols	TRUE	33	0.00174091	55	0
ConcAge	FALSE	35.75	0.0016753	82.5	0
ConcSwap	FALSE	38.5	0.00133485	82.5	211
1st Symbol-row	1	41.25	0.0012224	55	211
		44	0.0011289	55	0
		46.75	0.00115085	ErrBox	ErrBox
		49.5	0.00127096	82.5	0
		52.25	0.00116654	110	0
		55	0.000783528	110	179
		57.75	0.000572332	82.5	179
		60.5	0.000496363	82.5	0
		63.25	0.000475161	ErrBox	ErrBox
		66	0.000367384	110	0
		68.75	0.000444818	137.5	0
		71.5	0.00045839	137.5	85
		74.25	0.000426543	110	85
		77	0.000444599	110	0
		79.75	0.000445919	ErrBox	ErrBox
		82.5	0.000421144	137.5	0
		85.25	0.000391271	165	0
		88	0.000410049	165	62
		90.75	0.000479026	137.5	62
		93.5	0.000605719	137.5	0
		96.25	0.00068334	ErrBox	ErrBox
		99	0.000588902	165	0
		101.75	0.000327187	192.5	0
		104.5	0.000219209	192.5	93
		107.25	0.000181642	165	93
		110	0.000186954	165	0
		112.75	0.000155133	ErrBox	ErrBox
		115.5	0.000154721	192.5	0
		118.25	0.00016119	220	0
		121	0.000165589	220	100
		123.75	0.000163688	192.5	100
		126.5	0.000166431	192.5	0
		129.25	0.000175983	ErrBox	ErrBox
		132	0.00018232	220	0
		134.75	0.00018393	247.5	0
		137.5	0.000182671	247.5	37
		140.25	0.000174889	220	37
		143	0.000166914	220	0
		145.75	0.000169656	ErrBox	ErrBox
		148.5	0.00016411	247.5	0
		151.25	0.000160955	275	0
		154	0.00016315	275	105
		156.75	0.000172911	247.5	105
		159.5	0.00018633	247.5	0
		162.25	0.00019074	ErrBox	ErrBox
		165	0.00020122	275	0
		167.75	0.000208702	302.5	0
		170.5	0.000208945	302.5	71
		173.25	0.000205628	275	71
		176	0.000202384	275	0
		178.75	0.000200056	ErrBox	ErrBox
		181.5	0.000192839	302.5	0
		184.25	0.000177987	330	0
		187	0.000165072	330	162
		189.75	0.000161805	302.5	162
		192.5	0.00017065	302.5	0
		195.25	0.000193569	ErrBox	ErrBox
		198	0.00022711	330	0
		200.75	0.000255209	357.5	0
		203.5	0.000266239	357.5	110
		206.25	0.000263989	330	110
		209	0.000251161	330	0
		211.75	0.000228338	ErrBox	ErrBox
		214.5	0.000195659	357.5	0
		217.25	0.000155407	385	0
		220	0.000120757	385	158
		222.75	0.000101548	357.5	158
		225.5	9.53875e-05	357.5	0
		228.25	9.70685e-05	ErrBox	ErrBox
		231	0.000103239	385	0
		233.75	0.000112121	412.5	0
		236.5	0.000122722	412.5	288
		239.25	0.000134404	385	288
		242	0.000146845	385	0
		244.75	0.000160249	ErrBox	ErrBox
		247.5	0.000175189	412.5	0
		250.25	0.000191544	440	0
		253	0.000206806	440	307
		255.75	0.000214081	412.5	307
		258.5	0.000209442	412.5	0
		261.25	0.000201215	ErrBox	ErrBox
		264	0.000195799	440	0
		266.75	0.000191737	467.5	0
		269.5	0.000187396	467.5	352
		272.25	0.000182758	440	352
		275	0.000178437	440	0
		277.75	0.00017521	ErrBox	ErrBox
		280.5	0.000173875	467.5	0
		283.25	0.000175139	495	0
		286	0.000179451	495	468
		288.75	0.000186815	467.5	468
		291.5	0.00019677	467.5	0
		294.25	0.000208686	ErrBox	ErrBox
		297	0.00022215	495	0
		299.75	0.000237059	522.5	0
		302.5	0.000253377	522.5	645
		305.25	0.000271025	495	645
		308	0.000289918	495	0
		310.75	0.000309533	ErrBox	ErrBox
		313.5	0.000328038	522.5	0
		316.25	0.000342367	550	0
		319	0.000349963	550	775
		321.75	0.000350677	522.5	775
		324.5	0.00034682	522.5	0
		327.25	0.000341444	ErrBox	ErrBox
		330	0.000336567	550	0
		332.75	0.000332577	577.5	0
		335.5	0.000328635	577.5	930
		338.25	0.000323438	550	930
		341	0.000316019	550	0
		343.75	0.000306542	ErrBox	ErrBox
		346.5	0.000296634	577.5	0
		349.25	0.000288799	605	0
		352	0.000285177	605	1038
		354.75	0.00028657	577.5	1038
		357.5	0.000292343	577.5	0
		360.25	0.000301063	ErrBox	ErrBox
		363	0.000311379	605	0
		365.75	0.000322648	632.5	0
		368.5	0.000335085	632.5	731
		371.25	0.000349481	605	731
		374	0.000366729	605	0
		376.75	0.000387449	ErrBox	ErrBox
		379.5	0.000411808	632.5	0
		382.25	0.000439447	660	0
		385	0.000469539	660	500
		387.75	0.000500879	632.5	500
		390.5	0.000531944	632.5	0
		393.25	0.000560827	ErrBox	ErrBox
		396	0.000585355	660	0
		398.75	0.000603825	687.5	0
		401.5	0.000616024	687.5	323
		404.25	0.00062346	660	323
		407	0.000628354	660	0
		409.75	0.00063231	ErrBox	ErrBox
		412.5	0.000635844	687.5	0
		415.25	0.00063889	715	0
		418	0.000641574	715	210
		420.75	0.000644617	687.5	210
		423.5	0.000649135	687.5	0
		426.25	0.000656057	ErrBox	ErrBox
		429	0.00066567	715	0
		431.75	0.000677635	742.5	0
		434.5	0.000691761	742.5	115
		437.25	0.000708915	715	115
		440	0.000727416	715	0
		442.75	0.000741194	ErrBox	ErrBox
		445.5	0.000751477	742.5	0
		448.25	0.000763439	770	0
		451	0.000776725	770	67
		453.75	0.000790214	742.5	67
		456.5	0.000804449	742.5	0
		459.25	0.000820663	ErrBox	ErrBox
		462	0.000839977	770	0
		464.75	0.00086293	797.5	0
		467.5	0.000889419	797.5	110
		470.25	0.000918994	770	110
		473	0.000951176	770	0
		475.75	0.000985519	ErrBox	ErrBox
		478.5	0.00102141	797.5	0
		481.25	0.00105801	825	0
		484	0.00109443	825	70
		486.75	0.00113029	797.5	70
		489.5	0.00116612	797.5	0
		492.25	0.00120417	ErrBox	ErrBox
		495	0.00125435	825	0
		497.75	0.00133447	852.5	0
		500.5	0.001386	852.5	63
		503.25	0.00134948	825	63
		506	0.00137159	825	0
		508.75	0.00142053	ErrBox	ErrBox
		511.5	0.0014719	852.5	0
		514.25	0.00149918	880	0
		517	0.00154907	880	55
		519.75	0.00154744	852.5	55
		522.5	0.0015487	852.5	0
		525.25	0.00155989	ErrBox	ErrBox
		528	0.00157308	880	0
		530.75	0.0016164	907.5	0
		533.5	0.00168579	907.5	111
		536.25	0.00171972	880	111
		539	0.00173424	880	0
		541.75	0.00178728	ErrBox	ErrBox
		544.5	0.00185928	907.5	0
		547.25	0.00184675	935	0
		550	0.00184947	935	99
		552.75	0.00186933	907.5	99
		555.5	0.00190997	907.5	0
		558.25	0.00195147	ErrBox	ErrBox
		561	0.00200117	935	0
		563.75	0.00206005	962.5	0
		566.5	0.00211808	962.5	75
		569.25	0.00217219	935	75
		572	0.00221422	935	0
		574.75	0.00223912	ErrBox	ErrBox
		577.5	0.0022578	962.5	0
		580.25	0.00227251	990	0
		583	0.00227987	990	42
		585.75	0.00228921	962.5	42
		588.5	0.00225069	962.5	0
		591.25	0.00219724	ErrBox	ErrBox
		594	0.00214297	990	0
		596.75	0.0021005	1017.5	0
		599.5	0.00205239	1017.5	46
		602.25	0.00196423	990	46
		605	0.00190912	990	0
		607.75	0.0018295	ErrBox	ErrBox
		610.5	0.00179153	1017.5	0
		613.25	0.00170768	1045	0
		616	0.00165334	1045	47
		618.75	0.00158132	1017.5	47
		621.5	0.0015497	1017.5	0
		624.25	0.00148314	ErrBox	ErrBox
		627	0.00142485	1045	0
		629.75	0.00137103	1072.5	0
		632.5	0.00131936	1072.5	85
		635.25	0.00126676	1045	85
		638	0.00122948	1045	0
		640.75	0.00117118	ErrBox	ErrBox
		643.5	0.00112984	1072.5	0
		646.25	0.00108686	1100	0
		649	0.00103063	1100	146
		651.75	0.000987259	1072.5	146
		654.5	0.000946961	1072.5	0
		657.25	0.000909103	ErrBox	ErrBox
		660	0.000873081	1100	0
		662.75	0.000838243	1127.5	0
		665.5	0.000804631	1127.5	109
		668.25	0.000777299	1100	109
		671	0.000745611	1100	0
		673.75	0.000704525	ErrBox	ErrBox
		676.5	0.000672354	1127.5	0
		679.25	0.000644255	1155	0
		682	0.000619736	1155	64
		684.75	0.000607517	1127.5	64
		687.5	0.000586523	1127.5	0
		690.25	0.00055437	ErrBox	ErrBox
		693	0.000529834	1155	0
		695.75	0.000511127	1182.5	0
		698.5	0.000497583	1182.5	92
		701.25	0.000484195	1155	92
		704	0.000465948	1155	0
		706.75	0.000444983	ErrBox	ErrBox
		709.5	0.000423329	1182.5	0
		712.25	0.000402281	1210	0
		715	0.000382968	1210	59
		717.75	0.000365087	1182.5	59
		720.5	0.0003484	1182.5	0
		723.25	0.000334072	ErrBox	ErrBox
		726	0.000324426	1210	0
		728.75	0.000317425	1237.5	0
		731.5	0.000305631	1237.5	55
		734.25	0.000290038	1210	55
		737	0.000277331	1210	0
		739.75	0.000266621	ErrBox	ErrBox
		742.5	0.00025507	1237.5	0
		745.25	0.000243064	1265	0
		748	0.000231694	1265	44
		750.75	0.000221531	1237.5	44
		753.5	0.000212849	1237.5	0
		756.25	0.000205677	ErrBox	ErrBox
		759	0.000199973	1265	0
		761.75	0.000195798	1292.5	0
		764.5	0.000193278	1292.5	35
		767.25	0.0001925	1265	35
		770	0.000193415	1265	0
		772.75	0.000195794	ErrBox	ErrBox
		775.5	0.000199212	1292.5	0
		778.25	0.00020308	1320	0
		781	0.000206716	1320	41
		783.75	0.000209454	1292.5	41
		786.5	0.000210747	1292.5	0
		789.25	0.000210259	ErrBox	ErrBox
		792	0.000207901	1320	0
		794.75	0.000203819	1347.5	0
		797.5	0.000198333	1347.5	47
		800.25	0.000191863	1320	47
		803	0.000184864	1320	0
		805.75	0.000177763	ErrBox	ErrBox
		808.5	0.000170931	1347.5	0
		811.25	0.000164712	1375	0
		814	0.000160865	1375	47
		816.75	0.000164759	1347.5	47
		819.5	0.00016044	1347.5	0
		822.25	0.000149957	ErrBox	ErrBox
		825	0.000146933	1375	0
		827.75	0.0001456	1402.5	0
		830.5	0.000144485	1402.5	36
		833.25	0.000143424	1375	36
		836	0.00014246	1375	0
		838.75	0.000141749	ErrBox	ErrBox
		841.5	0.000141446	1402.5	0
		844.25	0.00014163	1430	0
		847	0.000142308	1430	48
		849.75	0.000143451	1402.5	48
		852.5	0.00014504	1402.5	0
		855.25	0.000147073	ErrBox	ErrBox
		858	0.000149556	1430	0
		860.75	0.000152492	1457.5	0
		863.5	0.000155869	1457.5	32
		866.25	0.000159665	1430	32
		869	0.000163845	1430	0
		871.75	0.000168368	ErrBox	ErrBox
		874.5	0.000173185	1457.5	0
		877.25	0.000178243	1485	0
		880	0.000183476	1485	43
		882.75	0.000188806	1457.5	43
		885.5	0.000194136	1457.5	0
		888.25	0.000199342	ErrBox	ErrBox
		891	0.000204273	1485	0
		893.75	0.000208754	1512.5	0
		896.5	0.000212595	1512.5	42
		899.25	0.000215613	1485	42
		902	0.000217654	1485	0
		904.75	0.000218619	ErrBox	ErrBox
		907.5	0.000218478	1512.5	0
		910.25	0.000217275	1540	0
		913	0.000215118	1540	60
		915.75	0.000212157	1512.5	60
		918.5	0.000208555	1512.5	0
		921.25	0.000204468	ErrBox	ErrBox
		924	0.000200028	1540	0
		926.75	0.000195343	1567.5	0
		929.5	0.000190492	1567.5	52
		932.25	0.000185539	1540	52
		935	0.000180532	1540	0
		937.75	0.000175507	ErrBox	ErrBox
		940.5	0.000170497	1567.5	0
		943.25	0.000165539	1595	0
		946	0.000160674	1595	75
		948.75	0.000155958	1567.5	75
		951.5	0.000151475	1567.5	0
		954.25	0.00014735	ErrBox	ErrBox
		957	0.000143753	1595	0
		959.75	0.000140844	1622.5	0
		962.5	0.000138636	1622.5	72
		965.25	0.000136851	1595	72
		968	0.000136734	1595	0
		970.75	0.000149818	ErrBox	ErrBox
		973.5	0.000133388	1622.5	0
		976.25	0.000127038	1650	0
		979	0.000124604	1650	116
		981.75	0.000122766	1622.5	116
		984.5	0.000121449	1622.5	0
		987.25	0.000120509	ErrBox	ErrBox
		990	0.000119826	1650	0
		992.75	0.00011933	1677.5	0
		995.5	0.000118983	1677.5	161
		998.25	0.000118762	1650	161
		1001	0.000118652	1650	0
		1003.75	0.000118648	ErrBox	ErrBox
		1006.5	0.000118756	1677.5	0
		1009.25	0.00011899	1705	0
		1012	0.000119373	1705	178
		1014.75	0.000119935	1677.5	178
		1017.5	0.000120714	1677.5	0
		1020.25	0.000121749	ErrBox	ErrBox
		1023	0.000123086	1705	0
		1025.75	0.000124772	1732.5	0
		1028.5	0.000126855	1732.5	266
		1031.25	0.000129385	1705	266
		1034	0.000132403	1705	0
		1036.75	0.000135939	ErrBox	ErrBox
		1039.5	0.000140002	1732.5	0
		1042.25	0.00014457	1760	0
		1045	0.000149594	1760	441
		1047.75	0.000154992	1732.5	441
		1050.5	0.00016067	1732.5	0
		1053.25	0.000166526	ErrBox	ErrBox
		1056	0.000172474	1760	0
		1058.75	0.000178445	1787.5	0
		1061.5	0.000184389	1787.5	289
		1064.25	0.000190271	1760	289
		1067	0.000196054	1760	0
		1069.75	0.000201703	ErrBox	ErrBox
		1072.5	0.000207751	1787.5	0
		1075.25	0.000220044	1815	0
		1078	0.000234536	1815	166
		1080.75	0.000265204	1787.5	166
		1083.5	0.000271176	1787.5	0
		1086.25	0.000244188	ErrBox	ErrBox
		1089	0.000236062	1815	0
		1091.75	0.000235699	1842.5	0
		1094.5	0.000237227	1842.5	194
		1097.25	0.000238837	1815	194
		1100	0.000240017	1815	0
		1102.75	0.000240633	ErrBox	ErrBox
		1105.5	0.000240494	1842.5	0
		1108.25	0.000239338	1870	0
		1111	0.000236906	1870	253
		1113.75	0.000233069	1842.5	253
		1116.5	0.00022792	1842.5	0
		1119.25	0.000221779	ErrBox	ErrBox
		1122	0.000215098	1870	0
		1124.75	0.000208338	1897.5	0
		1127.5	0.000201851	1897.5	323
		1130.25	0.000195859	1870	323
		1133	0.000190471	1870	0
		1135.75	0.000185736	ErrBox	ErrBox
		1138.5	0.000181669	1897.5	0
		1141.25	0.000178267	1925	0
		1144	0.00017551	1925	253
		1146.75	0.000173385	1897.5	253
		1149.5	0.000171945	1897.5	0
		1152.25	0.000171338	ErrBox	ErrBox
		1155	0.00017161	1925	0
		1157.75	0.000172286	1952.5	0
		1160.5	0.000172324	1952.5	102
		1163.25	0.000170939	1925	102
		1166	0.000168391	1925	0
		1168.75	0.000165585	ErrBox	ErrBox
		1171.5	0.000163083	1952.5	0
		1174.25	0.00016085	1980	0
		1177	0.000158632	1980	52
		1179.75	0.000156277	1952.5	52
		1182.5	0.000153761	1952.5	0
		1185.25	0.000151118	ErrBox	ErrBox
		1188	0.000148401	1980	0
		1190.75	0.000145658	2007.5	0
		1193.5	0.000142931	2007.5	59
		1196.25	0.000140247	1980	59
		1199	0.000137625	1980	0
		1201.75	0.000135072	ErrBox	ErrBox
		1204.5	0.000132586	2007.5	0
		1207.25	0.000130158	2035	0
		1210	0.000127777	2035	44
		1212.75	0.000125431	2007.5	44
		1215.5	0.00012311	2007.5	0
		1218.25	0.000120812	ErrBox	ErrBox
		1221	0.000118549	2035	0
		1223.75	0.000116388	2062.5	0
		1226.5	0.000114891	2062.5	44
		1229.25	0.00011585	2035	44
		1232	0.000118284	2035	0
		1234.75	0.000115696	ErrBox	ErrBox
		1237.5	0.000109732	2062.5	0
		1240.25	0.000106317	2090	0
		1243	0.000104911	2090	35
		1245.75	0.000104004	2062.5	35
		1248.5	0.000103254	2062.5	0
		1251.25	0.000102598	ErrBox	ErrBox
		1254	0.000101996	2090	0
		1256.75	0.000101409	2117.5	0
		1259.5	0.000100811	2117.5	34
		1262.25	0.00010019	2090	34
		1265	9.95432e-05	2090	0
		1267.75	9.88831e-05	ErrBox	ErrBox
		1270.5	9.82319e-05	2117.5	0
		1273.25	9.76195e-05	2145	0
		1276	9.70802e-05	2145	31
		1278.75	9.6648e-05	2117.5	31
		1281.5	9.63552e-05	2117.5	0
		1284.25	9.62275e-05	ErrBox	ErrBox
		1287	9.62829e-05	2145	0
		1289.75	9.65271e-05	2172.5	0
		1292.5	9.69521e-05	2172.5	32
		1295.25	9.75375e-05	2145	32
		1298	9.82471e-05	2145	0
		1300.75	9.90327e-05	ErrBox	ErrBox
		1303.5	9.98374e-05	2172.5	0
		1306.25	0.000100602	2200	0
		1309	0.000101268	2200	22
		1311.75	0.000101791	2172.5	22
		1314.5	0.000102139	2172.5	0
		1317.25	0.000102299	ErrBox	ErrBox
		1320	0.000102279	2200	0
		1322.75	0.0001021	2227.5	0
		1325.5	0.000101798	2227.5	41
		1328.25	0.000101408	2200	41
		1331	0.000100978	2200	0
		1333.75	0.000111709	ErrBox	ErrBox
		1336.5	0.000108004	2227.5	0
		1339.25	9.96455e-05	2255	0
		1342	9.92509e-05	2255	27
		1344.75	9.88943e-05	2227.5	27
		1347.5	9.85717e-05	2227.5	0
		1350.25	9.8279e-05	ErrBox	ErrBox
		1353	9.80119e-05	2255	0
		1355.75	9.7767e-05	2282.5	0
		1358.5	9.75408e-05	2282.5	50
		1361.25	9.73333e-05	2255	50
		1364	9.71478e-05	2255	0
		1366.75	9.69928e-05	ErrBox	ErrBox
		1369.5	9.68857e-05	2282.5	0
		1372.25	9.68536e-05	2310	0
		1375	9.69366e-05	2310	25
		1377.75	9.71835e-05	2282.5	25
		1380.5	9.76449e-05	2282.5	0
		1383.25	9.83559e-05	ErrBox	ErrBox
		1386	9.93192e-05	2310	0
		1388.75	0.000100481	2337.5	0
		1391.5	0.000101732	2337.5	30
		1394.25	0.000102916	2310	30
		1397	0.000103868	2310	0
		1399.75	0.000104454	ErrBox	ErrBox
		1402.5	0.000104609	2337.5	0
		1405.25	0.00010435	2365	0
		1408	0.000103758	2365	35
		1410.75	0.000102949	2337.5	35
		1413.5	0.000102032	2337.5	0
		1416.25	0.000101091	ErrBox	ErrBox
		1419	0.000100175	2365	0
		1421.75	9.93055e-05	2392.5	0
		1424.5	9.84893e-05	2392.5	31
		1427.25	9.77266e-05	2365	31
		1430	9.70207e-05	2365	0
		1432.75	9.63773e-05	ErrBox	ErrBox
		1435.5	9.58022e-05	2392.5	0
		1438.25	9.53003e-05	2420	0
		1441	9.48754e-05	2420	42
		1443.75	9.45427e-05	2392.5	42
		1446.5	9.42615e-05	2392.5	0
		1449.25	9.40736e-05	ErrBox	ErrBox
		1452	9.39701e-05	2420	0
		1454.75	9.39578e-05	2447.5	0
		1457.5	9.40465e-05	2447.5	51
		1460.25	9.42509e-05	2420	51
		1463	9.45872e-05	2420	0
		1465.75	9.50724e-05	ErrBox	ErrBox
		1468.5	9.57222e-05	2447.5	0
		1471.25	9.65493e-05	2475	0
		1474	9.75626e-05	2475	37
		1476.75	9.87641e-05	2447.5	37
		1479.5	0.000100151	2447.5	0
		1482.25	0.000101714	ErrBox	ErrBox
		1485	0.000103439	2475	0
		1487.75	0.000105305	2502.5	0
		1490.5	0.000107287	2502.5	47
		1493.25	0.000109355	2475	47
		1496	0.000111476	2475	0
		1498.75	0.000113618	ErrBox	ErrBox
		1501.5	0.000115744	2502.5	0
		1504.25	0.000117827	2530	0
		1507	0.000119839	2530	35
		1509.75	0.000121762	2502.5	35
		1512.5	0.000123588	2502.5	0
		1515.25	0.000125318	ErrBox	ErrBox
		1518	0.000126962	2530	0
		1520.75	0.000128544	2557.5	0
		1523.5	0.000130095	2557.5	20
		1526.25	0.000131655	2530	20
		1529	0.000133269	2530	0
		1531.75	0.000134983	ErrBox	ErrBox
		1534.5	0.00013684	2557.5	0
		1537.25	0.000138875	2585	0
		1540	0.000141106	2585	28
		1542.75	0.000143534	2557.5	28
		1545.5	0.000146135	2557.5	0
		1548.25	0.000148872	ErrBox	ErrBox
		1551	0.000151692	2585	0
		1553.75	0.000154538	2612.5	0
		1556.5	0.000157352	2612.5	27
		1559.25	0.000160082	2585	27
		1562	0.000162686	2585	0
		1564.75	0.000165134	ErrBox	ErrBox
		1567.5	0.000167417	2612.5	0
		1570.25	0.000169549	2640	0
		1573	0.000171575	2640	18
		1575.75	0.000173566	2612.5	18
		1578.5	0.000175612	2612.5	0
		1581.25	0.000177811	ErrBox	ErrBox
		1584	0.000180251	2640	0
		1586.75	0.000182994	2667.5	0
		1589.5	0.000186053	2667.5	35
		1592.25	0.000189391	2640	35
		1595	0.000192921	2640	0
		1597.75	0.000196526	ErrBox	ErrBox
		1600.5	0.000200097	2667.5	0
		1603.25	0.000203559	2695	0
		1606	0.000206894	2695	27
		1608.75	0.000210141	2667.5	27
		1611.5	0.000213373	2667.5	0
		1614.25	0.000216672	ErrBox	ErrBox
		1617	0.000220101	2695	0
		1619.75	0.000223703	2722.5	0
		1622.5	0.000227506	2722.5	30
		1625.25	0.000231537	2695	30
		1628	0.000235836	2695	0
		1630.75	0.00024047	ErrBox	ErrBox
		1633.5	0.00024555	2722.5	0
		1636.25	0.000251293	2750	0
		1639	0.000258035	2750	16
		1641.75	0.000265954	2722.5	16
		1644.5	0.000274571	2722.5	0
		1647.25	0.000283411	ErrBox	ErrBox
		1650	0.000293071	2750	0
		1652.75	0.000299791	2777.5	0
		1655.5	0.000300287	2777.5	32
		1658.25	0.000303476	2750	32
		1661	0.000313687	2750	0
		1663.75	0.000326351	ErrBox	ErrBox
		1666.5	0.000337328	2777.5	0
		1669.25	0.000347084	2805	0
		1672	0.000356848	2805	12
		1674.75	0.000365586	2777.5	12
		1677.5	0.000371981	2777.5	0
		1680.25	0.000375766	ErrBox	ErrBox
		1683	0.000377678	2805	0
		1685.75	0.000379103	2832.5	0
		1688.5	0.00038141	2832.5	12
		1691.25	0.000385432	2805	12
		1694	0.000391465	2805	0
		1696.75	0.000399521	ErrBox	ErrBox
		1699.5	0.000409509	2832.5	0
		1702.25	0.000421321	2860	0
		1705	0.000434979	2860	12
		1707.75	0.000450841	2832.5	12
		1710.5	0.000469751	2832.5	0
		1713.25	0.000492961	ErrBox	ErrBox
		1716	0.000521848	2860	0
		1718.75	0.0005575	2887.5	0
		1721.5	0.000600386	2887.5	8
		1724.25	0.000650176	2860	8
		1727	0.000705676	2860	0
		1729.75	0.000764798	ErrBox	ErrBox
		1732.5	0.000824579	2887.5	0
		1735.25	0.000881332	2915	0
		1738	0.000930966	2915	11
		1740.75	0.000969453	2887.5	11
		1743.5	0.000993376	2887.5	0
		1746.25	0.00100047	ErrBox	ErrBox
		1749	0.000990093	2915	0
		1751.75	0.000963391	2942.5	0
		1754.5	0.000923191	2942.5	5
		1757.25	0.000873455	2915	5
		1760	0.000818526	2915	0
		1762.75	0.00076237	ErrBox	ErrBox
		1765.5	0.000708069	2942.5	0
		1768.25	0.000657679	2970	0
		1771	0.000612387	2970	8
		1773.75	0.000572766	2942.5	8
		1776.5	0.000538959	2942.5	0
		1779.25	0.000510736	ErrBox	ErrBox
		1782	0.000487531	2970	0
		1784.75	0.000468529	2997.5	0
		1787.5	0.000452866	2997.5	10
		1790.25	0.000439852	2970	10
		1793	0.00042913	2970	0
		1795.75	0.000420568	ErrBox	ErrBox
		1798.5	0.000413845	2997.5	0
		1801.25	0.000408118	3025	0
		1804	0.000402438	3025	5
		1806.75	0.00039666	2997.5	5
		1809.5	0.000391592	2997.5	0
		1812.25	0.000388122	ErrBox	ErrBox
		1815	0.000386478	3025	0
		1817.75	0.000386306	3052.5	0
		1820.5	0.000387109	3052.5	8
		1823.25	0.000388544	3025	8
		1826	0.000390494	3025	0
		1828.75	0.000393011	ErrBox	ErrBox
		1831.5	0.000396168	3052.5	0
		1834.25	0.000399954	3080	0
		1837	0.000404267	3080	6
		1839.75	0.00040904	3052.5	6
		1842.5	0.000414385	3052.5	0
		1845.25	0.00042066	ErrBox	ErrBox
		1848	0.00042831	3080	0
		1850.75	0.000437599	3107.5	0
		1853.5	0.000448527	3107.5	7
		1856.25	0.000461094	3080	7
		1859	0.000475543	3080	0
		1861.75	0.000492098	ErrBox	ErrBox
		1864.5	0.000510501	3107.5	0
		1867.25	0.000530019	3135	0
		1870	0.000549874	3135	14
		1872.75	0.00056943	3107.5	14
		1875.5	0.000588141	3107.5	0
		1878.25	0.00060576	ErrBox	ErrBox
		1881	0.00062241	3135	0
		1883.75	0.000637793	3162.5	0
		1886.5	0.000650385	3162.5	11
		1889.25	0.00065832	3135	11
		1892	0.000661242	3135	0
		1894.75	0.000671951	ErrBox	ErrBox
		1897.5	0.000664703	3162.5	0
		1900.25	0.000648309	3190	0
		1903	0.000635001	3190	13
		1905.75	0.000615177	3162.5	13
		1908.5	0.000588887	3162.5	0
		1911.25	0.000557411	ErrBox	ErrBox
		1914	0.000522826	3190	0
		1916.75	0.000486969	3217.5	0
		1919.5	0.000470793	3217.5	7
		1922.25	0.000413467	3190	7
		1925	0.000377397	3190	0
		1927.75	0.000344784	ErrBox	ErrBox
		1930.5	0.000317234	3217.5	0
		1933.25	0.000294676	3245	0
		1936	0.000276232	3245	8
		1938.75	0.000261172	3217.5	8
		1941.5	0.000250644	3217.5	0
		1944.25	0.000249161	ErrBox	ErrBox
		1947	0.000244556	3245	0
		1949.75	0.000228312	3272.5	0
		1952.5	0.000215405	3272.5	20
		1955.25	0.000206571	3245	20
		1958	0.000199662	3245	0
		1960.75	0.000193239	ErrBox	ErrBox
		1963.5	0.000187047	3272.5	0
		1966.25	0.00018126	3300	0
		1969	0.000175674	3300	21
		1971.75	0.000169858	3272.5	21
		1974.5	0.000163772	3272.5	0
		1977.25	0.000157898	ErrBox	ErrBox
		1980	0.000152792	3300	0
		1982.75	0.000148645	3327.5	0
		1985.5	0.000145235	3327.5	23
		1988.25	0.000142134	3300	23
		1991	0.000138931	3300	0
		1993.75	0.000135413	ErrBox	ErrBox
		1996.5	0.000131626	3327.5	0
		1999.25	0.00012781	3355	0
		2002	0.000124241	3355	20
		2004.75	0.00012109	3327.5	20
		2007.5	0.000118391	3327.5	0
		2010.25	0.000116105	ErrBox	ErrBox
		2013	0.000114204	3355	0
		2015.75	0.000112712	3382.5	0
		2018.5	0.000111673	3382.5	13
		2021.25	0.000111055	3355	13
		2024	0.000110672	3355	0
		2026.75	0.000110224	ErrBox	ErrBox
		2029.5	0.00010947	3382.5	0
		2032.25	0.000108391	3410	0
		2035	0.000107202	3410	12
		2037.75	0.000106221	3382.5	12
		2040.5	0.000105714	3382.5	0
		2043.25	0.000105748	ErrBox	ErrBox
		2046	0.000105983	3410	0
		2048.75	0.000105681	3437.5	0
		2051.5	0.000104238	3437.5	25
		2054.25	0.000101824	3410	25
		2057	9.92725e-05	3410	0
		2059.75	9.74443e-05	ErrBox	ErrBox
		2062.5	0.000117715	3437.5	0
		2065.25	9.74229e-05	3465	0
		2068	9.50225e-05	3465	27
		2070.75	9.45329e-05	3437.5	27
		2073.5	9.40965e-05	3437.5	0
		2076.25	0.000122058	ErrBox	ErrBox
		2079	9.18109e-05	3465	0
		2081.75	9.04191e-05	3492.5	0
		2084.5	8.89397e-05	3492.5	33
		2087.25	8.74436e-05	3465	33
		2090	8.60281e-05	3465	0
		2092.75	8.47845e-05	ErrBox	ErrBox
		2095.5	8.38003e-05	3492.5	0
		2098.25	8.31327e-05	3520	0
		2101	8.27588e-05	3520	33
		2103.75	8.25209e-05	3492.5	33
		2106.5	8.32232e-05	3492.5	0
		2109.25	0.000105085	ErrBox	ErrBox
		2112	8.04173e-05	3520	0
		2114.75	7.85759e-05	3547.5	0
		2117.5	7.69569e-05	3547.5	38
		2120.25	7.55384e-05	3520	38
		2123	7.44358e-05	3520	0
		2125.75	7.3638e-05	ErrBox	ErrBox
		2128.5	7.30751e-05	3547.5	0
		2131.25	7.26774e-05	3575	0
		2134	7.23995e-05	3575	23
		2136.75	7.22174e-05	3547.5	23
		2139.5	7.21192e-05	3547.5	0
		2142.25	7.62593e-05	ErrBox	ErrBox
		2145	8.74686e-05	3575	0
		2147.75	7.53901e-05	3602.5	0
		2150.5	7.92908e-05	3602.5	34
		2153.25	7.99543e-05	3575	34
		2156	7.71468e-05	3575	0
		2158.75	7.5691e-05	ErrBox	ErrBox
		2161.5	7.65145e-05	3602.5	0
		2164.25	7.79199e-05	3630	0
		2167	7.88114e-05	3630	26
		2169.75	7.88377e-05	3602.5	26
		2172.5	7.82173e-05	3602.5	0
		2175.25	7.74579e-05	ErrBox	ErrBox
		2178	7.69154e-05	3630	0
		2180.75	7.65773e-05	3657.5	0
		2183.5	7.62158e-05	3657.5	21
		2186.25	7.56907e-05	3630	21
		2189	7.51192e-05	3630	0
		2191.75	7.48144e-05	ErrBox	ErrBox
		2194.5	7.50598e-05	3657.5	0
		2197.25	7.58703e-05	3685	0
		2200	7.69118e-05	3685	32
		2202.75	7.76821e-05	3657.5	32
		2205.5	7.78422e-05	3657.5	0
		2208.25	7.73741e-05	ErrBox	ErrBox
		2211	7.63752e-05	3685	0
		2213.75	7.48451e-05	3712.5	0
		2216.5	7.28686e-05	3712.5	27
		2219.25	7.08816e-05	3685	27
		2222	6.94692e-05	3685	0
		2224.75	6.89215e-05	ErrBox	ErrBox
		2227.5	6.91159e-05	3712.5	0
		2230.25	6.97442e-05	3740	0
		2233	7.05319e-05	3740	18
		2235.75	7.13136e-05	3712.5	18
		2238.5	7.20312e-05	3712.5	0
		2241.25	7.27074e-05	ErrBox	ErrBox
		2244	7.33956e-05	3740	0
		2246.75	7.41136e-05	3767.5	0
		2249.5	7.47993e-05	3767.5	23
		2252.25	7.53283e-05	3740	23
		2255	7.55979e-05	3740	0
		2257.75	7.56305e-05	ErrBox	ErrBox
		2260.5	7.5617e-05	3767.5	0
		2263.25	7.58402e-05	3795	0
		2266	7.64778e-05	3795	22
		2268.75	7.74045e-05	3767.5	22
		2271.5	7.8167e-05	3767.5	0
		2274.25	7.82113e-05	ErrBox	ErrBox
		2277	7.72239e-05	3795	0
		2279.75	7.53296e-05	3822.5	0
		2282.5	7.29971e-05	3822.5	20
		2285.25	7.07764e-05	3795	20
		2288	6.90917e-05	3795	0
		2290.75	6.81725e-05	ErrBox	ErrBox
		2293.5	6.80629e-05	3822.5	0
		2296.25	6.86154e-05	3850	0
		2299	6.94835e-05	3850	17
		2301.75	7.02023e-05	3822.5	17
		2304.5	7.03774e-05	3822.5	0
		2307.25	6.98888e-05	ErrBox	ErrBox
		2310	6.8965e-05	3850	0
		2312.75	6.80874e-05	3877.5	0
		2315.5	6.77686e-05	3877.5	16
		2318.25	6.83204e-05	3850	16
		2321	6.97242e-05	3850	0
		2323.75	7.17132e-05	ErrBox	ErrBox
		2326.5	7.40582e-05	3877.5	0
		2329.25	7.68228e-05	3905	0
		2332	8.03161e-05	3905	12
		2334.75	8.47128e-05	3877.5	12
		2337.5	8.96495e-05	3877.5	0
		2340.25	9.4203e-05	ErrBox	ErrBox
		2343	9.73254e-05	3905	0
		2345.75	9.83638e-05	3932.5	0
		2348.5	9.7288e-05	3932.5	9
		2351.25	9.4585e-05	3905	9
		2354	9.09713e-05	3905	0
		2356.75	8.70963e-05	ErrBox	ErrBox
		2359.5	8.34351e-05	3932.5	0
		2362.25	8.04297e-05	3960	0
		2365	7.86356e-05	3960	18
		2367.75	7.85915e-05	3932.5	18
		2370.5	8.03682e-05	3932.5	0
		2373.25	8.3192e-05	ErrBox	ErrBox
		2376	8.5754e-05	3960	0
		2378.75	8.71678e-05	3987.5	0
		2381.5	8.75663e-05	3987.5	18
		2384.25	8.76584e-05	3960	18
		2387	8.79272e-05	3960	0
		2389.75	8.84095e-05	ErrBox	ErrBox
		2392.5	8.89861e-05	3987.5	0
		2395.25	8.96304e-05	4015	0
		2398	9.04054e-05	4015	17
		2400.75	9.13711e-05	3987.5	17
		2403.5	9.25338e-05	3987.5	0
		2406.25	9.38543e-05	ErrBox	ErrBox
		2409	9.52577e-05	4015	0
		2411.75	9.66352e-05	4042.5	0
		2414.5	9.78559e-05	4042.5	15
		2417.25	9.87966e-05	4015	15
		2420	9.93818e-05	4015	0
		2422.75	9.96028e-05	ErrBox	ErrBox
		2425.5	9.9507e-05	4042.5	0
		2428.25	9.91708e-05	4070	0
		2431	9.86914e-05	4070	9
		2433.75	9.82774e-05	4042.5	9
		2436.5	9.84527e-05	4042.5	0
		2439.25	9.99284e-05	ErrBox	ErrBox
		2442	0.000102453	4070	0
		2444.75	0.000104133	4097.5	0
		2447.5	0.000103649	4097.5	14
		2450.25	0.000102251	4070	14
		2453	0.000101383	4070	0
		2455.75	9.96048e-05	ErrBox	ErrBox
		2458.5	9.51488e-05	4097.5	0
		2461.25	9.01157e-05	4125	0
		2464	8.73998e-05	4125	18
		2466.75	8.69726e-05	4097.5	18
		2469.5	8.79446e-05	4097.5	0
		2472.25	9.02976e-05	ErrBox	ErrBox
		2475	9.32424e-05	4125	0
		2477.75	9.50979e-05	4152.5	0
		2480.5	0.00011389	4152.5	12
		2483.25	8.5888e-05	4125	12
		2486	8.25174e-05	4125	0
		2488.75	8.06411e-05	ErrBox	ErrBox
		2491.5	7.91491e-05	4152.5	0
		2494.25	7.74864e-05	4180	0
		2497	7.55052e-05	4180	20
		2499.75	7.32074e-05	4152.5	20
		2502.5	7.07905e-05	4152.5	0
		2505.25	6.8764e-05	ErrBox	ErrBox
		2508	6.78845e-05	4180	0
		2510.75	6.8735e-05	4207.5	0
		2513.5	7.11598e-05	4207.5	19
		2516.25	8.46351e-05	4180	19
		2519	8.66086e-05	4180	0
		2521.75	7.97774e-05	ErrBox	ErrBox
		2524.5	8.22295e-05	4207.5	0
		2527.25	8.1383e-05	4235	0
		2530	7.58778e-05	4235	7
		2532.75	6.92714e-05	4207.5	7
		2535.5	6.45433e-05	4207.5	0
		2538.25	6.15542e-05	ErrBox	ErrBox
		2541	5.95212e-05	4235	0
		2543.75	5.81379e-05	4262.5	0
		2546.5	5.7397e-05	4262.5	18
		2549.25	5.73745e-05	4235	18
		2552	5.80989e-05	4235	0
		2554.75	5.96478e-05	ErrBox	ErrBox
		2557.5	6.24767e-05	4262.5	0
		2560.25	7.26802e-05	4290	0
		2563	8.63709e-05	4290	18
		2565.75	7.19212e-05	4262.5	18
		2568.5	6.8539e-05	4262.5	0
		2571.25	6.4857e-05	ErrBox	ErrBox
		2574	6.29323e-05	4290	0
		2576.75	6.12825e-05	4317.5	0
		2579.5	5.8805e-05	4317.5	18
		2582.25	5.65794e-05	4290	18
		2585	5.56034e-05	4290	0
		2587.75	5.57339e-05	ErrBox	ErrBox
		2590.5	5.65595e-05	4317.5	0
		2593.25	5.78067e-05	4345	0
		2596	5.90944e-05	4345	19
		2598.75	5.98604e-05	4317.5	19
		2601.5	5.96905e-05	4317.5	0
		2604.25	5.86797e-05	ErrBox	ErrBox
		2607	5.76391e-05	4345	0
		2609.75	7.99893e-05	4372.5	0
		2612.5	5.66999e-05	4372.5	16
		2615.25	5.52193e-05	4345	16
		2618	5.48383e-05	4345	0
		2620.75	5.43884e-05	ErrBox	ErrBox
		2623.5	5.39704e-05	4372.5	0
		2626.25	5.37979e-05	4400	0
		2629	5.40629e-05	4400	15
		2631.75	5.4834e-05	4372.5	15
		2634.5	5.60222e-05	4372.5	0
		2637.25	5.73982e-05	ErrBox	ErrBox
		2640	5.86415e-05	4400	0
		2642.75	5.94342e-05	4427.5	0
		2645.5	5.96019e-05	4427.5	21
		2648.25	5.92224e-05	4400	21
		2651	5.85954e-05	4400	0
		2653.75	5.80596e-05	ErrBox	ErrBox
		2656.5	5.77882e-05	4427.5	0
		2659.25	5.77306e-05	4455	0
		2662	5.77338e-05	4455	22
		2664.75	5.77214e-05	4427.5	22
		2667.5	5.77493e-05	4427.5	0
		2670.25	5.78701e-05	ErrBox	ErrBox
		2673	5.79546e-05	4455	0
		2675.75	5.77134e-05	4482.5	0
		2678.5	5.69583e-05	4482.5	17
		2681.25	5.58362e-05	4455	17
		2684	5.47586e-05	4455	0
		2686.75	5.41009e-05	ErrBox	ErrBox
		2689.5	5.39709e-05	4482.5	0
		2692.25	5.42031e-05	4510	0
		2695	5.44989e-05	4510	25
		2697.75	5.45805e-05	4482.5	25
		2700.5	5.4289e-05	4482.5	0
		2703.25	5.36169e-05	ErrBox	ErrBox
		2706	5.26689e-05	4510	0
		2708.75	5.1585e-05	4537.5	0
		2711.5	5.04729e-05	4537.5	22
		2714.25	4.93845e-05	4510	22
		2717	4.8332e-05	4510	0
		2719.75	4.73155e-05	ErrBox	ErrBox
		2722.5	4.63401e-05	4537.5	0
		2725.25	4.54176e-05	4565	0
		2728	4.45592e-05	4565	22
		2730.75	4.37719e-05	4537.5	22
		2733.5	4.30566e-05	4537.5	0
		2736.25	4.24135e-05	ErrBox	ErrBox
		2739	4.18473e-05	4565	0
		2741.75	4.13707e-05	4592.5	0
		2744.5	4.10074e-05	4592.5	27
		2747.25	4.07838e-05	4565	27
		2750	4.07158e-05	4565	0
		2752.75	4.07894e-05	ErrBox	ErrBox
		2755.5	4.09455e-05	4592.5	0
		2758.25	4.10841e-05	4620	0
		2761	4.109e-05	4620	22
		2763.75	4.08759e-05	4592.5	22
		2766.5	4.04161e-05	4592.5	0
		2769.25	3.97577e-05	ErrBox	ErrBox
		2772	3.89964e-05	4620	0
		2774.75	3.82357e-05	4647.5	0
		2777.5	3.75501e-05	4647.5	18
		2780.25	3.69699e-05	4620	18
		2783	3.64865e-05	4620	0
		2785.75	3.60715e-05	ErrBox	ErrBox
		2788.5	3.56924e-05	4647.5	0
		2791.25	3.5323e-05	4675	0
		2794	3.49465e-05	4675	26
		2796.75	3.45546e-05	4647.5	26
		2799.5	3.41441e-05	4647.5	0
		2802.25	3.37151e-05	ErrBox	ErrBox
		2805	3.32692e-05	4675	0
		2807.75	3.28112e-05	4702.5	0
		2810.5	3.24808e-05	4702.5	22
		2813.25	3.44628e-05	4675	22
		2816	4.14072e-05	4675	0
		2818.75	3.90061e-05	ErrBox	ErrBox
		2821.5	3.18068e-05	4702.5	0
		2824.25	3.00225e-05	4730	0
		2827	2.95273e-05	4730	18
		2829.75	2.90975e-05	4702.5	18
		2832.5	2.86886e-05	4702.5	0
		2835.25	2.8302e-05	ErrBox	ErrBox
		2838	2.79383e-05	4730	0
		2840.75	2.75978e-05	4757.5	0
		2843.5	2.72779e-05	4757.5	12
		2846.25	2.69751e-05	4730	12
		2849	2.66849e-05	4730	0
		2851.75	2.64012e-05	ErrBox	ErrBox
		2854.5	2.61172e-05	4757.5	0
		2857.25	2.58259e-05	4785	0
		2860	2.55215e-05	4785	17
		2862.75	2.51995e-05	4757.5	17
		2865.5	2.48573e-05	4757.5	0
		2868.25	2.4495e-05	ErrBox	ErrBox
		2871	2.41143e-05	4785	0
		2873.75	2.37195e-05	4812.5	0
		2876.5	2.33161e-05	4812.5	14
		2879.25	2.291e-05	4785	14
		2882	2.25077e-05	4785	0
		2884.75	2.21143e-05	ErrBox	ErrBox
		2887.5	2.17339e-05	4812.5	0
		2890.25	2.13692e-05	4840	0
		2893	2.10215e-05	4840	11
		2895.75	2.06905e-05	4812.5	11
		2898.5	2.03749e-05	4812.5	0
		2901.25	2.00728e-05	ErrBox	ErrBox
		2904	1.9782e-05	4840	0
		2906.75	1.95002e-05	4867.5	0
		2909.5	1.92257e-05	4867.5	20
		2912.25	1.89571e-05	4840	20
		2915	1.86941e-05	4840	0
		2917.75	1.84386e-05	ErrBox	ErrBox
		2920.5	1.81973e-05	4867.5	0
		2923.25	1.79879e-05	4895	0
		2926	1.78512e-05	4895	19
		2928.75	1.78686e-05	4867.5	19
		2931.5	1.81722e-05	4867.5	0
		2934.25	1.89226e-05	ErrBox	ErrBox
		2937	2.02156e-05	4895	0
		2939.75	2.19456e-05	4922.5	0
		2942.5	2.37253e-05	4922.5	12
		2945.25	2.49931e-05	4895	12
		2948	2.52969e-05	4895	0
		2950.75	2.4551e-05	ErrBox	ErrBox
		2953.5	2.30564e-05	4922.5	0
		2956.25	2.12905e-05	4950	0
		2959	1.96597e-05	4950	12
		2961.75	1.838e-05	4922.5	12
		2964.5	1.74936e-05	4922.5	0
		2967.25	1.69412e-05	ErrBox	ErrBox
		2970	1.66264e-05	4950	0
		2972.75	1.64554e-05	4977.5	0
		2975.5	1.63555e-05	4977.5	6
		2978.25	1.62797e-05	4950	6
		2981	1.62054e-05	4950	0
		2983.75	1.61276e-05	ErrBox	ErrBox
		2986.5	1.60546e-05	4977.5	0
		2989.25	1.60026e-05	5005	0
		2992	1.59941e-05	5005	17
		2994.75	1.60554e-05	4977.5	17
		2997.5	1.62143e-05	4977.5	0
		3000.25	1.64936e-05	ErrBox	ErrBox
		3003	1.69049e-05
		3005.75	1.74366e-05
		3008.5	1.80518e-05
		3011.25	1.8702e-05
		3014	1.93726e-05
		3016.75	2.01342e-05
		3019.5	2.10933e-05
		3022.25	2.21605e-05
		3025	2.28465e-05
		3027.75	2.25175e-05
		3030.5	2.10274e-05
		3033.25	1.89585e-05
		3036	1.71181e-05
		3038.75	1.59333e-05
		3041.5	1.53751e-05
		3044.25	1.52367e-05
		3047	1.53436e-05
		3049.75	1.55893e-05
		3052.5	1.59039e-05
		3055.25	1.6233e-05
		3058	1.65325e-05
		3060.75	1.67721e-05
		3063.5	1.69403e-05
		3066.25	1.70949e-05
		3069	1.76463e-05
		3071.75	1.96556e-05
		3074.5	2.30119e-05
		3077.25	2.4208e-05
		3080	2.16965e-05
		3082.75	1.90536e-05
		3085.5	1.83024e-05
		3088.25	1.85068e-05
		3091	1.87748e-05
		3093.75	1.88157e-05
		3096.5	1.85753e-05
		3099.25	1.81185e-05
		3102	1.75881e-05
		3104.75	1.7145e-05
		3107.5	1.69123e-05
		3110.25	1.69523e-05
		3113	1.72705e-05
		3115.75	1.78379e-05
		3118.5	1.86232e-05
		3121.25	1.96394e-05
		3124	2.09715e-05
		3126.75	2.27119e-05
		3129.5	2.47659e-05
		3132.25	2.66847e-05
		3135	2.78176e-05
		3137.75	2.7802e-05
		3140.5	2.69416e-05
		3143.25	2.60221e-05
		3146	2.57152e-05
		3148.75	2.6177e-05
		3151.5	2.71832e-05
		3154.25	2.85616e-05
		3157	3.02952e-05
		3159.75	3.19729e-05
		3162.5	3.25408e-05
		3165.25	3.14375e-05
		3168	2.95848e-05
		3170.75	2.82361e-05
		3173.5	2.73793e-05
		3176.25	2.61027e-05
		3179	2.40029e-05
		3181.75	2.15956e-05
		3184.5	1.96004e-05
		3187.25	1.83031e-05
		3190	1.75924e-05
		3192.75	1.72864e-05
		3195.5	1.73193e-05
		3198.25	1.77383e-05
		3201	1.85985e-05
		3203.75	1.98111e-05
		3206.5	2.10587e-05
		3209.25	2.19334e-05
		3212	2.22728e-05
		3214.75	2.24386e-05
		3217.5	2.32438e-05
		3220.25	2.53455e-05
		3223	2.83291e-05
		3225.75	3.06524e-05
		3228.5	3.11458e-05
		3231.25	3.01551e-05
		3234	2.8683e-05
		3236.75	2.72764e-05
		3239.5	2.61756e-05
		3242.25	2.57064e-05
		3245	2.61275e-05
		3247.75	2.74104e-05
		3250.5	2.93077e-05
		3253.25	3.152e-05
		3256	3.37461e-05
		3258.75	3.56514e-05
		3261.5	3.6912e-05
		3264.25	3.73826e-05
		3267	3.7233e-05
		3269.75	3.6903e-05
		3272.5	3.69091e-05
		3275.25	3.76287e-05
		3278	3.90972e-05
		3280.75	4.09136e-05
		3283.5	4.25179e-05
		3286.25	4.37953e-05
		3289	4.53423e-05
		3291.75	4.78654e-05
		3294.5	5.10946e-05
		3297.25	5.37979e-05
		3300	5.58972e-05
		3302.75	5.63993e-05
		3305.5	5.1379e-05
		3308.25	4.51661e-05
		3311	4.32888e-05
		3313.75	4.34185e-05
		3316.5	4.29872e-05
		3319.25	4.20359e-05
		3322	4.18425e-05
		3324.75	4.33931e-05
		3327.5	4.65473e-05
		3330.25	5.00318e-05
		3333	5.20293e-05
		3335.75	5.13231e-05
		3338.5	4.82558e-05
		3341.25	4.43245e-05
		3344	4.08051e-05
		3346.75	3.80263e-05
		3349.5	3.58054e-05
		3352.25	3.4133e-05
		3355	3.32274e-05
		3357.75	3.3072e-05
		3360.5	3.32297e-05
		3363.25	3.33768e-05
		3366	3.39431e-05
		3368.75	3.55907e-05
		3371.5	3.78063e-05
		3374.25	3.93489e-05
		3377	4.0379e-05
		3379.75	4.21343e-05
		3382.5	4.44879e-05
		3385.25	4.53884e-05
		3388	4.31596e-05
		3390.75	3.89025e-05
		3393.5	3.54951e-05
		3396.25	3.46104e-05
		3399	3.59277e-05
		3401.75	3.8433e-05
		3404.5	4.13322e-05
		3407.25	4.41062e-05
		3410	4.64506e-05
		3412.75	4.83559e-05
		3415.5	4.99751e-05
		3418.25	5.10842e-05
		3421	5.08878e-05
		3423.75	4.89452e-05
		3426.5	4.60931e-05
		3429.25	4.3858e-05
		3432	4.32275e-05
		3434.75	4.42436e-05
		3437.5	4.62402e-05
		3440.25	4.83679e-05
		3443	5.03296e-05
		3445.75	5.25745e-05
		3448.5	5.56383e-05
		3451.25	5.96193e-05
		3454	6.43422e-05
		3456.75	6.96059e-05
		3459.5	7.49422e-05
		3462.25	7.92311e-05
		3465	8.11945e-05
		3467.75	8.07711e-05
		3470.5	7.95504e-05
		3473.25	7.93985e-05
		3476	8.08267e-05
		3478.75	8.25851e-05
		3481.5	8.29907e-05
		3484.25	8.20721e-05
		3487	8.13889e-05
		3489.75	8.14842e-05
		3492.5	8.1282e-05
		3495.25	7.98975e-05
		3498	7.75435e-05
		3500.75	7.48616e-05
		3503.5	7.24032e-05
		3506.25	7.07214e-05
		3509	7.01321e-05
		3511.75	7.01853e-05
		3514.5	7.00289e-05
		3517.25	6.98214e-05
		3520	7.11014e-05
		3522.75	7.31895e-05
		3525.5	7.23949e-05
		3528.25	6.9891e-05
		3531	7.06227e-05
		3533.75	7.54397e-05
		3536.5	7.94024e-05
		3539.25	7.85762e-05
		3542	7.69283e-05
		3544.75	7.64328e-05
		3547.5	7.35748e-05
		3550.25	6.84271e-05
		3553	6.41455e-05
		3555.75	6.10487e-05
		3558.5	5.86299e-05
		3561.25	5.79722e-05
		3564	5.95482e-05
		3566.75	6.19099e-05
		3569.5	6.30118e-05
		3572.25	6.22e-05
		3575	6.08551e-05
		3577.75	6.08033e-05
		3580.5	6.25236e-05
		3583.25	6.53162e-05
		3586	6.86885e-05
		3588.75	7.29438e-05
		3591.5	7.73643e-05
		3594.25	7.86571e-05
		3597	7.53039e-05
		3599.75	7.02387e-05
		3602.5	6.55244e-05
		3605.25	6.0809e-05
		3608	5.63624e-05
		3610.75	5.31927e-05
		3613.5	5.16313e-05
		3616.25	5.14158e-05
		3619	5.24988e-05
		3621.75	5.49159e-05
		3624.5	5.79672e-05
		3627.25	6.02839e-05
		3630	6.10043e-05
		3632.75	6.03901e-05
		3635.5	5.91407e-05
		3638.25	5.76356e-05
		3641	5.59698e-05
		3643.75	5.43145e-05
		3646.5	5.30374e-05
		3649.25	5.25515e-05
		3652	5.30984e-05
		3654.75	5.46599e-05
		3657.5	5.69852e-05
		3660.25	5.94219e-05
		3663	6.07612e-05
		3665.75	6.01945e-05
		3668.5	5.87276e-05
		3671.25	5.83333e-05
		3674	5.93887e-05
		3676.75	6.02003e-05
		3679.5	5.92664e-05
		3682.25	5.69354e-05
		3685	5.45934e-05
		3687.75	5.32957e-05
		3690.5	5.35885e-05
		3693.25	5.56381e-05
		3696	5.87915e-05
		3698.75	6.14654e-05
		3701.5	6.21719e-05
		3704.25	6.05989e-05
		3707	5.75658e-05
		3709.75	5.43257e-05
		3712.5	5.19665e-05
		3715.25	5.09909e-05
		3718	5.1163e-05
		3720.75	5.17825e-05
		3723.5	5.2196e-05
		3726.25	5.21672e-05
		3729	5.18611e-05
		3731.75	5.14936e-05
		3734.5	5.10212e-05
		3737.25	5.02647e-05
		3740	4.93054e-05
		3742.75	4.85246e-05
		3745.5	4.82209e-05
		3748.25	4.84308e-05
		3751	4.90435e-05
		3753.75	4.97486e-05
		3756.5	4.99232e-05
		3759.25	4.89809e-05
		3762	4.69772e-05
		3764.75	4.4681e-05
		3767.5	4.29539e-05
		3770.25	4.21707e-05
		3773	4.22209e-05
		3775.75	4.28213e-05
		3778.5	4.36947e-05
		3781.25	4.45776e-05
		3784	4.52291e-05
		3786.75	4.55069e-05
		3789.5	4.54432e-05
		3792.25	4.52246e-05
		3795	4.50735e-05
		3797.75	4.51065e-05
		3800.5	4.52819e-05
		3803.25	4.5478e-05
		3806	4.5626e-05
		3808.75	4.57443e-05
		3811.5	4.58122e-05
		3814.25	4.56248e-05
		3817	4.48548e-05
		3819.75	4.3324e-05
		3822.5	4.12392e-05
		3825.25	3.9148e-05
		3828	3.76126e-05
		3830.75	3.67973e-05
		3833.5	3.62998e-05
		3836.25	3.54631e-05
		3839	3.39657e-05
		3841.75	3.20902e-05
		3844.5	3.04022e-05
		3847.25	2.92779e-05
		3850	2.87743e-05
		3852.75	2.8816e-05
		3855.5	2.93867e-05
		3858.25	3.05408e-05
		3861	3.22383e-05
		3863.75	3.41482e-05
		3866.5	3.56543e-05
		3869.25	3.6176e-05
		3872	3.55622e-05
		3874.75	3.41552e-05
		3877.5	3.24903e-05
		3880.25	3.09703e-05
		3883	2.97836e-05
		3885.75	2.90014e-05
		3888.5	2.86899e-05
		3891.25	2.89718e-05
		3894	3.0001e-05
		3896.75	3.17757e-05
		3899.5	3.38524e-05
		3902.25	3.53547e-05
		3905	3.55531e-05
		3907.75	3.4493e-05
		3910.5	3.28924e-05
		3913.25	3.14672e-05
		3916	3.05061e-05
		3918.75	2.99666e-05
		3921.5	2.97238e-05
		3924.25	2.9685e-05
		3927	2.97919e-05
		3929.75	3.00046e-05
		3932.5	3.02939e-05
		3935.25	3.06401e-05
		3938	3.10311e-05
		3940.75	3.14622e-05
		3943.5	3.19337e-05
		3946.25	3.24506e-05
		3949	3.30181e-05
		3951.75	3.36365e-05
		3954.5	3.42964e-05
		3957.25	3.49753e-05
		3960	3.56388e-05
		3962.75	3.62493e-05
		3965.5	3.67801e-05
		3968.25	3.72324e-05
		3971	3.76495e-05
		3973.75	3.81139e-05
		3976.5	3.87137e-05
		3979.25	3.94806e-05
		3982	4.03273e-05
		3984.75	4.10423e-05
		3987.5	4.13732e-05
		3990.25	4.11565e-05
		3993	4.04023e-05
		3995.75	3.92711e-05
		3998.5	3.79688e-05
		4001.25	3.66508e-05
		4004	3.53916e-05
		4006.75	3.42133e-05
		4009.5	3.31239e-05
		4012.25	3.21378e-05
		4015	3.1277e-05
		4017.75	3.05641e-05
		4020.5	3.00167e-05
		4023.25	2.96446e-05
		4026	2.94443e-05
		4028.75	2.93916e-05
		4031.5	2.94352e-05
		4034.25	2.94973e-05
		4037	2.9488e-05
		4039.75	2.93289e-05
		4042.5	2.89792e-05
		4045.25	2.84509e-05
		4048	2.78105e-05
		4050.75	2.71702e-05
		4053.5	2.6674e-05
		4056.25	2.64749e-05
		4059	2.66815e-05
		4061.75	2.72753e-05
		4064.5	2.80635e-05
		4067.25	2.8744e-05
		4070	2.90869e-05
		4072.75	2.90903e-05
		4075.5	2.89627e-05
		4078.25	2.89485e-05
		4081	2.91616e-05
		4083.75	2.95578e-05
		4086.5	3.00212e-05
		4089.25	3.04624e-05
		4092	3.08588e-05
		4094.75	3.12362e-05
		4097.5	3.16299e-05
		4100.25	3.20518e-05
		4103	3.24837e-05
		4105.75	3.28868e-05
		4108.5	3.32231e-05
		4111.25	3.34704e-05
		4114	3.36283e-05
		4116.75	3.37124e-05
		4119.5	3.37464e-05
		4122.25	3.37546e-05
		4125	3.37607e-05
		4127.75	3.37875e-05
		4130.5	3.38587e-05
		4133.25	3.39977e-05
		4136	3.42248e-05
		4138.75	3.45528e-05
		4141.5	3.49851e-05
		4144.25	3.55156e-05
		4147	3.61288e-05
		4149.75	3.68017e-05
		4152.5	3.75052e-05
		4155.25	3.82056e-05
		4158	3.88656e-05
		4160.75	3.9447e-05
		4163.5	3.99139e-05
		4166.25	4.02379e-05
		4169	4.04024e-05
		4171.75	4.04066e-05
		4174.5	4.02656e-05
		4177.25	4.00078e-05
		4180	3.96691e-05
		4182.75	3.92851e-05
		4185.5	3.88854e-05
		4188.25	3.84886e-05
		4191	3.81025e-05
		4193.75	3.77252e-05
		4196.5	3.73492e-05
		4199.25	3.69665e-05
		4202	3.65709e-05
		4204.75	3.61604e-05
		4207.5	3.57386e-05
		4210.25	3.53129e-05
		4213	3.48943e-05
		4215.75	3.44954e-05
		4218.5	3.41291e-05
		4221.25	3.38078e-05
		4224	3.35424e-05
		4226.75	3.33413e-05
		4229.5	3.32113e-05
		4232.25	3.31562e-05
		4235	3.31769e-05
		4237.75	3.32711e-05
		4240.5	3.34331e-05
		4243.25	3.36533e-05
		4246	3.39201e-05
		4248.75	3.42209e-05
		4251.5	3.45446e-05
		4254.25	3.48842e-05
		4257	3.52368e-05
		4259.75	3.56049e-05
		4262.5	3.59941e-05
		4265.25	3.64087e-05
		4268	3.68495e-05
		4270.75	3.73076e-05
		4273.5	3.77651e-05
		4276.25	3.81968e-05
		4279	3.85755e-05
		4281.75	3.88797e-05
		4284.5	3.91001e-05
		4287.25	3.92418e-05
		4290	3.93242e-05
		4292.75	3.93741e-05
		4295.5	3.94176e-05
		4298.25	3.94715e-05
		4301	3.95398e-05
		4303.75	3.96137e-05
		4306.5	3.96753e-05
		4309.25	3.97042e-05
		4312	3.96818e-05
		4314.75	3.95936e-05
		4317.5	3.94276e-05
		4320.25	3.91725e-05
		4323	3.88197e-05
		4325.75	3.83669e-05
		4328.5	3.78286e-05
		4331.25	3.72444e-05
		4334	3.66828e-05
		4336.75	3.62293e-05
		4339.5	3.59604e-05
		4342.25	3.5907e-05
		4345	3.60268e-05
		4347.75	3.62084e-05
		4350.5	3.63156e-05
		4353.25	3.62478e-05
		4356	3.59884e-05
		4358.75	3.56046e-05
		4361.5	3.52054e-05
		4364.25	3.48865e-05
		4367	3.46945e-05
		4369.75	3.46275e-05
		4372.5	3.46558e-05
		4375.25	3.47464e-05
		4378	3.48803e-05
		4380.75	3.5056e-05
		4383.5	3.52845e-05
		4386.25	3.55832e-05
		4389	3.5971e-05
		4391.75	3.64608e-05
		4394.5	3.70576e-05
		4397.25	3.77562e-05
		4400	3.85403e-05
		4402.75	3.93833e-05
		4405.5	4.02502e-05
		4408.25	4.11051e-05
		4411	4.19271e-05
		4413.75	4.27359e-05
		4416.5	4.36077e-05
		4419.25	4.46352e-05
		4422	4.58008e-05
		4424.75	4.68552e-05
		4427.5	4.73811e-05
		4430.25	4.70877e-05
		4433	4.60793e-05
		4435.75	4.47971e-05
		4438.5	4.36949e-05
		4441.25	4.29871e-05
		4444	4.26528e-05
		4446.75	4.25819e-05
		4449.5	4.26871e-05
		4452.25	4.29309e-05
		4455	4.33072e-05
		4457.75	4.38206e-05
		4460.5	4.44715e-05
		4463.25	4.52493e-05
		4466	4.6128e-05
		4468.75	4.70649e-05
		4471.5	4.80053e-05
		4474.25	4.88914e-05
		4477	4.9674e-05
		4479.75	5.03202e-05
		4482.5	5.08175e-05
		4485.25	5.11657e-05
		4488	5.13666e-05
		4490.75	5.14113e-05
		4493.5	5.12768e-05
		4496.25	5.09356e-05
		4499	5.03715e-05
		4501.75	4.95976e-05
		4504.5	4.86657e-05
		4507.25	4.76618e-05
		4510	4.66901e-05
		4512.75	4.58542e-05
		4515.5	4.52432e-05
		4518.25	4.49342e-05
		4521	4.49993e-05
		4523.75	4.55055e-05
		4526.5	4.64806e-05
		4529.25	4.78528e-05
		4532	4.94108e-05
		4534.75	5.08517e-05
		4537.5	5.19188e-05
		4540.25	5.25493e-05
		4543	5.28995e-05
		4545.75	5.32198e-05
		4548.5	5.36746e-05
		4551.25	5.42471e-05
		4554	5.47912e-05
		4556.75	5.5193e-05
		4559.5	5.5555e-05
		4562.25	5.6267e-05
		4565	5.76922e-05
		4567.75	5.94607e-05
		4570.5	6.03436e-05
		4573.25	5.94616e-05
		4576	5.73222e-05
		4578.75	5.50895e-05
		4581.5	5.33919e-05
		4584.25	5.22632e-05
		4587	5.16457e-05
		4589.75	5.15519e-05
		4592.5	5.19458e-05
		4595.25	5.26531e-05
		4598	5.33804e-05
		4600.75	5.38081e-05
		4603.5	5.37054e-05
		4606.25	5.30138e-05
		4609	5.18563e-05
		4611.75	5.04696e-05
		4614.5	4.90993e-05
		4617.25	4.7914e-05
		4620	4.69766e-05
		4622.75	4.62661e-05
		4625.5	4.57253e-05
		4628.25	4.53013e-05
		4631	4.49678e-05
		4633.75	4.47294e-05
		4636.5	4.46162e-05
		4639.25	4.46754e-05
		4642	4.49629e-05
		4644.75	4.55312e-05
		4647.5	4.64122e-05
		4650.25	4.75956e-05
		4653	4.90108e-05
		4655.75	5.05226e-05
		4658.5	5.19492e-05
		4661.25	5.31042e-05
		4664	5.38412e-05
		4666.75	5.40883e-05
		4669.5	5.38562e-05
		4672.25	5.32214e-05
		4675	5.22947e-05
		4677.75	5.11908e-05
		4680.5	5.00075e-05
		4683.25	4.88159e-05
		4686	4.76605e-05
		4688.75	4.65664e-05
		4691.5	4.55452e-05
		4694.25	4.46018e-05
		4697	4.37375e-05
		4699.75	4.29473e-05
		4702.5	4.22206e-05
		4705.25	4.15401e-05
		4708	4.08875e-05
		4710.75	4.02495e-05
		4713.5	3.96216e-05
		4716.25	3.90069e-05
		4719	3.84079e-05
		4721.75	3.78149e-05
		4724.5	3.7201e-05
		4727.25	3.65295e-05
		4730	3.57729e-05
		4732.75	3.49326e-05
		4735.5	3.40501e-05
		4738.25	3.3199e-05
		4741	3.24638e-05
		4743.75	3.19155e-05
		4746.5	3.15942e-05
		4749.25	3.15048e-05
		4752	3.16211e-05
		4754.75	3.1898e-05
		4757.5	3.22823e-05
		4760.25	3.27232e-05
		4763	3.31814e-05
		4765.75	3.36396e-05
		4768.5	3.41071e-05
		4771.25	3.46105e-05
		4774	3.5165e-05
		4776.75	3.57366e-05
		4779.5	3.62178e-05
		4782.25	3.64538e-05
		4785	3.63132e-05
		4787.75	3.57676e-05
		4790.5	3.49233e-05
		4793.25	3.39823e-05
		4796	3.31604e-05
		4798.75	3.26117e-05
		4801.5	3.23859e-05
		4804.25	3.2422e-05
		4807	3.25688e-05
		4809.75	3.26353e-05
		4812.5	3.2464e-05
		4815.25	3.20029e-05
		4818	3.1338e-05
		4820.75	3.06594e-05
		4823.5	3.0185e-05
		4826.25	3.00801e-05
		4829	3.04127e-05
		4831.75	3.11534e-05
		4834.5	3.22022e-05
		4837.25	3.34278e-05
		4840	3.47044e-05
		4842.75	3.59448e-05
		4845.5	3.71183e-05
		4848.25	3.82412e-05
		4851	3.93352e-05
		4853.75	4.03699e-05
		4856.5	4.1228e-05
		4859.25	4.17342e-05
		4862	4.17417e-05
		4864.75	4.12261e-05
		4867.5	4.03129e-05
		4870.25	3.92239e-05
		4873	3.81843e-05
		4875.75	3.73525e-05
		4878.5	3.68007e-05
		4881.25	3.6531e-05
		4884	3.64926e-05
		4886.75	3.65936e-05
		4889.5	3.67077e-05
		4892.25	3.66882e-05
		4895	3.63955e-05
		4897.75	3.57308e-05
		4900.5	3.46694e-05
		4903.25	3.32813e-05
		4906	3.17293e-05
		4908.75	3.0238e-05
		4911.5	2.90468e-05
		4914.25	2.83631e-05
		4917	2.8315e-05
		4919.75	2.8883e-05
		4922.5	2.98207e-05
		4925.25	3.06621e-05
		4928	3.09012e-05
		4930.75	3.02714e-05
		4933.5	2.88874e-05
		4936.25	2.71194e-05
		4939	2.53374e-05
		4941.75	2.37626e-05
		4944.5	2.24929e-05
		4947.25	2.15957e-05
		4950	2.11441e-05
		4952.75	2.11792e-05
		4955.5	2.16448e-05
		4958.25	2.23613e-05
		4961	2.30769e-05
		4963.75	2.35776e-05
		4966.5	2.37863e-05
		4969.25	2.37718e-05
		4972	2.36689e-05
		4974.75	2.35811e-05
		4977.5	2.35376e-05
		4980.25	2.35113e-05
		4983	2.34416e-05
		4985.75	2.32285e-05
		4988.5	2.27288e-05
		4991.25	2.18007e-05
		4994	2.03876e-05
		4996.75	1.85749e-05
		4999.5	1.65622e-05
		5002.25	1.45722e-05
		5005	1.2764e-05
		5007.75	1.12023e-05
		5010.5	9.88012e-06
		5013.25	8.75889e-06
		5016	7.7971e-06
		5018.75	6.96137e-06
		5021.5	6.22631e-06
		5024.25	5.57364e-06
		5027	4.98865e-06
		5029.75	4.46072e-06
		5032.5	3.98151e-06
		5035.25	3.54539e-06
		5038	3.14849e-06
		5040.75	2.78752e-06
		5043.5	2.46032e-06
		5046.25	2.16492e-06
		5049	1.89926e-06
		5051.75	1.6615e-06
		5054.5	1.44978e-06
		5057.25	1.2622e-06
		5060	1.0967e-06
		5062.75	9.51229e-07
		5065.5	8.24015e-07
		5068.25	7.13005e-07
		5071	6.16505e-07
		5073.75	5.32929e-07
		5076.5	4.60621e-07
		5079.25	3.98258e-07
		5082	3.4452e-07
		5084.75	2.98398e-07
		5087.5	2.5877e-07
		5090.25	2.24929e-07
		5093	1.95892e-07
		5095.75	1.71093e-07
		5098.5	1.49823e-07
		5101.25	1.3169e-07
		5104	1.16177e-07
		5106.75	1.029e-07
		5109.5	9.14217e-08
		5112.25	8.17128e-08
		5115	7.33267e-08
		5117.75	6.60552e-08
		5120.5	5.99101e-08
		5123.25	5.45317e-08
		5126	4.99352e-08
		5128.75	4.59313e-08
		5131.5	4.24316e-08
		5134.25	3.93081e-08
		5137	3.66144e-08
		5139.75	3.41713e-08
		5142.5	3.20626e-08
		5145.25	3.01257e-08
		5148	2.84343e-08
		5150.75	2.68391e-08
		5153.5	2.54465e-08
		5156.25	2.41687e-08
		5159	2.29385e-08
		5161.75	2.18005e-08
		5164.5	2.07484e-08
		5167.25	1.98236e-08
		5170	1.89518e-08
		5172.75	1.80787e-08
		5175.5	1.73078e-08
		5178.25	1.65742e-08
		5181	1.58748e-08
		5183.75	1.51535e-08
		5186.5	1.45257e-08
		5189.25	1.38729e-08
		5192	1.33058e-08
		5194.75	1.27591e-08
		5197.5	1.22321e-08
		5200.25	1.17244e-08
		5203	1.12354e-08
		5205.75	1.07644e-08
		5208.5	1.0311e-08
		5211.25	9.8747e-09
		5214	9.45489e-09
		5216.75	8.99286e-09
		5219.5	8.61021e-09
		5222.25	8.24208e-09
		5225	7.88803e-09
		5227.75	7.54763e-09
		5230.5	7.16023e-09
		5233.25	6.84962e-09
		5236	6.55122e-09
		5238.75	6.26464e-09
		5241.5	5.9895e-09
		5244.25	5.72542e-09
		5247	5.47206e-09
		5249.75	5.22904e-09
		5252.5	4.99603e-09
		5255.25	4.77268e-09
		5258	4.55866e-09
		5260.75	4.35364e-09
		5263.5	4.09751e-09
		5266.25	3.91228e-09
		5269	3.73501e-09
		5271.75	3.56541e-09
		5274.5	3.40319e-09
		5277.25	3.24807e-09
		5280	3.0998e-09
		5282.75	2.95811e-09
		5285.5	2.82275e-09
		5288.25	2.69346e-09
		5291	2.57002e-09
		5293.75	2.4522e-09
		5296.5	2.33976e-09
		5299.25	2.23249e-09
		5302	2.13018e-09
		5304.75	2.03263e-09
		5307.5	1.93963e-09
		5310.25	1.851e-09
		5313	1.76656e-09
		5315.75	1.68612e-09
		5318.5	1.60952e-09
		5321.25	1.53658e-09
		5324	1.46715e-09
		5326.75	1.40107e-09
		5329.5	1.3382e-09
		5332.25	1.27839e-09
		5335	1.22151e-09
		5337.75	1.16741e-09
		5340.5	1.11598e-09
		5343.25	1.06709e-09
		5346	1.02062e-09
		5348.75	9.76464e-10
		5351.5	9.34507e-10
		5354.25	8.94648e-10
		5357	8.56786e-10
		5359.75	8.20826e-10
		5362.5	7.86675e-10
		5365.25	7.54245e-10
		5368	7.23454e-10
		5370.75	6.94219e-10
		5373.5	6.66464e-10
		5376.25	6.40116e-10
		5379	6.15103e-10
		5381.75	5.91359e-10
		5384.5	5.6882e-10
		5387.25	5.47424e-10
		5390	4.67239e-10
		5392.75	4.51098e-10
		5395.5	4.35778e-10
		5398.25	4.21235e-10
		5401	4.07429e-10
		5403.75	3.9432e-10
		5406.5	3.81869e-10
		5409.25	3.70042e-10
		5412	3.58805e-10
		5414.75	3.48125e-10
		5417.5	3.37973e-10
		5420.25	3.28318e-10
		5423	3.19133e-10
		5425.75	3.10394e-10
		5428.5	3.02074e-10
		5431.25	2.9415e-10
		5434	2.86601e-10
		5436.75	2.19784e-10
		5439.5	2.17125e-10
		5442.25	2.14502e-10
		5445	2.11914e-10
		5447.75	1.48582e-10
		5450.5	1.47269e-10
		5453.25	1.45969e-10
		5456	1.4468e-10
		5458.75	1.43403e-10
		5461.5	1.42137e-10
		5464.25	1.40882e-10
		5467	1.39639e-10
		5469.75	7.75008e-11
		5472.5	7.70159e-11
		5475.25	7.65337e-11
		5478	7.60543e-11
		5480.75	7.55776e-11
		5483.5	7.51037e-11
		5486.25	7.46324e-11
		5489	7.41638e-11
		5491.75	7.36979e-11
		5494.5	7.32346e-11
		5497.25	7.2774e-11
[truncated: 1 more rows]

## Sheet: PlotDat32
Source sheet	Sheet1	0	7.10902e-05	0	0	0	0
Plot name	ProbDens21	2.75	0.00011647	55	0	5497.25	0
Plot Type	16	5.5	5.98182e-05	55	1060
1st free col	9	8.25	0.000142918	0	1060
Sigma Level	1	11	0.0014935	0	0
Absolute Errs	TRUE	13.75	0.00207357	ErrBox	ErrBox
Symbol Type	1	16.5	0.00216945	55	0
Inverse Plot	FALSE	19.25	0.00206714	110	0
Color Plot	TRUE	22	0.00124192	110	390
3D plot	FALSE	24.75	0.000939288	55	390
Linear	FALSE	27.5	0.00111825	55	0
Data Range	K3:L16750	30.25	0.00135728	ErrBox	ErrBox
Filled Symbols	TRUE	33	0.00174091	110	0
ConcAge	FALSE	35.75	0.0016753	165	0
ConcSwap	FALSE	38.5	0.00133485	165	147
1st Symbol-row	1	41.25	0.0012224	110	147
		44	0.0011289	110	0
		46.75	0.00115085	ErrBox	ErrBox
		49.5	0.00127096	165	0
		52.25	0.00116654	220	0
		55	0.000783528	220	193
		57.75	0.000572332	165	193
		60.5	0.000496363	165	0
		63.25	0.000475161	ErrBox	ErrBox
		66	0.000367384	220	0
		68.75	0.000444818	275	0
		71.5	0.00045839	275	142
		74.25	0.000426543	220	142
		77	0.000444599	220	0
		79.75	0.000445919	ErrBox	ErrBox
		82.5	0.000421144	275	0
		85.25	0.000391271	330	0
		88	0.000410049	330	233
		90.75	0.000479026	275	233
		93.5	0.000605719	275	0
		96.25	0.00068334	ErrBox	ErrBox
		99	0.000588902	330	0
		101.75	0.000327187	385	0
		104.5	0.000219209	385	268
		107.25	0.000181642	330	268
		110	0.000186954	330	0
		112.75	0.000155133	ErrBox	ErrBox
		115.5	0.000154721	385	0
		118.25	0.00016119	440	0
		121	0.000165589	440	595
		123.75	0.000163688	385	595
		126.5	0.000166431	385	0
		129.25	0.000175983	ErrBox	ErrBox
		132	0.00018232	440	0
		134.75	0.00018393	495	0
		137.5	0.000182671	495	820
		140.25	0.000174889	440	820
		143	0.000166914	440	0
		145.75	0.000169656	ErrBox	ErrBox
		148.5	0.00016411	495	0
		151.25	0.000160955	550	0
		154	0.00016315	550	1420
		156.75	0.000172911	495	1420
		159.5	0.00018633	495	0
		162.25	0.00019074	ErrBox	ErrBox
		165	0.00020122	550	0
		167.75	0.000208702	605	0
		170.5	0.000208945	605	1968
		173.25	0.000205628	550	1968
		176	0.000202384	550	0
		178.75	0.000200056	ErrBox	ErrBox
		181.5	0.000192839	605	0
		184.25	0.000177987	660	0
		187	0.000165072	660	1231
		189.75	0.000161805	605	1231
		192.5	0.00017065	605	0
		195.25	0.000193569	ErrBox	ErrBox
		198	0.00022711	660	0
		200.75	0.000255209	715	0
		203.5	0.000266239	715	533
		206.25	0.000263989	660	533
		209	0.000251161	660	0
		211.75	0.000228338	ErrBox	ErrBox
		214.5	0.000195659	715	0
		217.25	0.000155407	770	0
		220	0.000120757	770	182
		222.75	0.000101548	715	182
		225.5	9.53875e-05	715	0
		228.25	9.70685e-05	ErrBox	ErrBox
		231	0.000103239	770	0
		233.75	0.000112121	825	0
		236.5	0.000122722	825	180
		239.25	0.000134404	770	180
		242	0.000146845	770	0
		244.75	0.000160249	ErrBox	ErrBox
		247.5	0.000175189	825	0
		250.25	0.000191544	880	0
		253	0.000206806	880	118
		255.75	0.000214081	825	118
		258.5	0.000209442	825	0
		261.25	0.000201215	ErrBox	ErrBox
		264	0.000195799	880	0
		266.75	0.000191737	935	0
		269.5	0.000187396	935	210
		272.25	0.000182758	880	210
		275	0.000178437	880	0
		277.75	0.00017521	ErrBox	ErrBox
		280.5	0.000173875	935	0
		283.25	0.000175139	990	0
		286	0.000179451	990	117
		288.75	0.000186815	935	117
		291.5	0.00019677	935	0
		294.25	0.000208686	ErrBox	ErrBox
		297	0.00022215	990	0
		299.75	0.000237059	1045	0
		302.5	0.000253377	1045	93
		305.25	0.000271025	990	93
		308	0.000289918	990	0
		310.75	0.000309533	ErrBox	ErrBox
		313.5	0.000328038	1045	0
		316.25	0.000342367	1100	0
		319	0.000349963	1100	231
		321.75	0.000350677	1045	231
		324.5	0.00034682	1045	0
		327.25	0.000341444	ErrBox	ErrBox
		330	0.000336567	1100	0
		332.75	0.000332577	1155	0
		335.5	0.000328635	1155	173
		338.25	0.000323438	1100	173
		341	0.000316019	1100	0
		343.75	0.000306542	ErrBox	ErrBox
		346.5	0.000296634	1155	0
		349.25	0.000288799	1210	0
		352	0.000285177	1210	151
		354.75	0.00028657	1155	151
		357.5	0.000292343	1155	0
		360.25	0.000301063	ErrBox	ErrBox
		363	0.000311379	1210	0
		365.75	0.000322648	1265	0
		368.5	0.000335085	1265	99
		371.25	0.000349481	1210	99
		374	0.000366729	1210	0
		376.75	0.000387449	ErrBox	ErrBox
		379.5	0.000411808	1265	0
		382.25	0.000439447	1320	0
		385	0.000469539	1320	76
		387.75	0.000500879	1265	76
		390.5	0.000531944	1265	0
		393.25	0.000560827	ErrBox	ErrBox
		396	0.000585355	1320	0
		398.75	0.000603825	1375	0
		401.5	0.000616024	1375	94
		404.25	0.00062346	1320	94
		407	0.000628354	1320	0
		409.75	0.00063231	ErrBox	ErrBox
		412.5	0.000635844	1375	0
		415.25	0.00063889	1430	0
		418	0.000641574	1430	84
		420.75	0.000644617	1375	84
		423.5	0.000649135	1375	0
		426.25	0.000656057	ErrBox	ErrBox
		429	0.00066567	1430	0
		431.75	0.000677635	1485	0
		434.5	0.000691761	1485	75
		437.25	0.000708915	1430	75
		440	0.000727416	1430	0
		442.75	0.000741194	ErrBox	ErrBox
		445.5	0.000751477	1485	0
		448.25	0.000763439	1540	0
		451	0.000776725	1540	102
		453.75	0.000790214	1485	102
		456.5	0.000804449	1485	0
		459.25	0.000820663	ErrBox	ErrBox
		462	0.000839977	1540	0
		464.75	0.00086293	1595	0
		467.5	0.000889419	1595	127
		470.25	0.000918994	1540	127
		473	0.000951176	1540	0
		475.75	0.000985519	ErrBox	ErrBox
		478.5	0.00102141	1595	0
		481.25	0.00105801	1650	0
		484	0.00109443	1650	188
		486.75	0.00113029	1595	188
		489.5	0.00116612	1595	0
		492.25	0.00120417	ErrBox	ErrBox
		495	0.00125435	1650	0
		497.75	0.00133447	1705	0
		500.5	0.001386	1705	339
		503.25	0.00134948	1650	339
		506	0.00137159	1650	0
		508.75	0.00142053	ErrBox	ErrBox
		511.5	0.0014719	1705	0
		514.25	0.00149918	1760	0
		517	0.00154907	1760	707
		519.75	0.00154744	1705	707
		522.5	0.0015487	1705	0
		525.25	0.00155989	ErrBox	ErrBox
		528	0.00157308	1760	0
		530.75	0.0016164	1815	0
		533.5	0.00168579	1815	455
		536.25	0.00171972	1760	455
		539	0.00173424	1760	0
		541.75	0.00178728	ErrBox	ErrBox
		544.5	0.00185928	1815	0
		547.25	0.00184675	1870	0
		550	0.00184947	1870	447
		552.75	0.00186933	1815	447
		555.5	0.00190997	1815	0
		558.25	0.00195147	ErrBox	ErrBox
		561	0.00200117	1870	0
		563.75	0.00206005	1925	0
		566.5	0.00211808	1925	576
		569.25	0.00217219	1870	576
		572	0.00221422	1870	0
		574.75	0.00223912	ErrBox	ErrBox
		577.5	0.0022578	1925	0
		580.25	0.00227251	1980	0
		583	0.00227987	1980	154
		585.75	0.00228921	1925	154
		588.5	0.00225069	1925	0
		591.25	0.00219724	ErrBox	ErrBox
		594	0.00214297	1980	0
		596.75	0.0021005	2035	0
		599.5	0.00205239	2035	103
		602.25	0.00196423	1980	103
		605	0.00190912	1980	0
		607.75	0.0018295	ErrBox	ErrBox
		610.5	0.00179153	2035	0
		613.25	0.00170768	2090	0
		616	0.00165334	2090	79
		618.75	0.00158132	2035	79
		621.5	0.0015497	2035	0
		624.25	0.00148314	ErrBox	ErrBox
		627	0.00142485	2090	0
		629.75	0.00137103	2145	0
		632.5	0.00131936	2145	65
		635.25	0.00126676	2090	65
		638	0.00122948	2090	0
		640.75	0.00117118	ErrBox	ErrBox
		643.5	0.00112984	2145	0
		646.25	0.00108686	2200	0
		649	0.00103063	2200	54
		651.75	0.000987259	2145	54
		654.5	0.000946961	2145	0
		657.25	0.000909103	ErrBox	ErrBox
		660	0.000873081	2200	0
		662.75	0.000838243	2255	0
		665.5	0.000804631	2255	68
		668.25	0.000777299	2200	68
		671	0.000745611	2200	0
		673.75	0.000704525	ErrBox	ErrBox
		676.5	0.000672354	2255	0
		679.25	0.000644255	2310	0
		682	0.000619736	2310	75
		684.75	0.000607517	2255	75
		687.5	0.000586523	2255	0
		690.25	0.00055437	ErrBox	ErrBox
		693	0.000529834	2310	0
		695.75	0.000511127	2365	0
		698.5	0.000497583	2365	65
		701.25	0.000484195	2310	65
		704	0.000465948	2310	0
		706.75	0.000444983	ErrBox	ErrBox
		709.5	0.000423329	2365	0
		712.25	0.000402281	2420	0
		715	0.000382968	2420	73
		717.75	0.000365087	2365	73
		720.5	0.0003484	2365	0
		723.25	0.000334072	ErrBox	ErrBox
		726	0.000324426	2420	0
		728.75	0.000317425	2475	0
		731.5	0.000305631	2475	88
		734.25	0.000290038	2420	88
		737	0.000277331	2420	0
		739.75	0.000266621	ErrBox	ErrBox
		742.5	0.00025507	2475	0
		745.25	0.000243064	2530	0
		748	0.000231694	2530	82
		750.75	0.000221531	2475	82
		753.5	0.000212849	2475	0
		756.25	0.000205677	ErrBox	ErrBox
		759	0.000199973	2530	0
		761.75	0.000195798	2585	0
		764.5	0.000193278	2585	48
		767.25	0.0001925	2530	48
		770	0.000193415	2530	0
		772.75	0.000195794	ErrBox	ErrBox
		775.5	0.000199212	2585	0
		778.25	0.00020308	2640	0
		781	0.000206716	2640	45
		783.75	0.000209454	2585	45
		786.5	0.000210747	2585	0
		789.25	0.000210259	ErrBox	ErrBox
		792	0.000207901	2640	0
		794.75	0.000203819	2695	0
		797.5	0.000198333	2695	62
		800.25	0.000191863	2640	62
		803	0.000184864	2640	0
		805.75	0.000177763	ErrBox	ErrBox
		808.5	0.000170931	2695	0
		811.25	0.000164712	2750	0
		814	0.000160865	2750	46
		816.75	0.000164759	2695	46
		819.5	0.00016044	2695	0
		822.25	0.000149957	ErrBox	ErrBox
		825	0.000146933	2750	0
		827.75	0.0001456	2805	0
		830.5	0.000144485	2805	44
		833.25	0.000143424	2750	44
		836	0.00014246	2750	0
		838.75	0.000141749	ErrBox	ErrBox
		841.5	0.000141446	2805	0
		844.25	0.00014163	2860	0
		847	0.000142308	2860	24
		849.75	0.000143451	2805	24
		852.5	0.00014504	2805	0
		855.25	0.000147073	ErrBox	ErrBox
		858	0.000149556	2860	0
		860.75	0.000152492	2915	0
		863.5	0.000155869	2915	19
		866.25	0.000159665	2860	19
		869	0.000163845	2860	0
		871.75	0.000168368	ErrBox	ErrBox
		874.5	0.000173185	2915	0
		877.25	0.000178243	2970	0
		880	0.000183476	2970	13
		882.75	0.000188806	2915	13
		885.5	0.000194136	2915	0
		888.25	0.000199342	ErrBox	ErrBox
		891	0.000204273	2970	0
		893.75	0.000208754	3025	0
		896.5	0.000212595	3025	15
		899.25	0.000215613	2970	15
		902	0.000217654	2970	0
		904.75	0.000218619	ErrBox	ErrBox
		907.5	0.000218478	3025	0
		910.25	0.000217275	3080	0
		913	0.000215118	3080	14
		915.75	0.000212157	3025	14
		918.5	0.000208555	3025	0
		921.25	0.000204468	ErrBox	ErrBox
		924	0.000200028	3080	0
		926.75	0.000195343	3135	0
		929.5	0.000190492	3135	21
		932.25	0.000185539	3080	21
		935	0.000180532	3080	0
		937.75	0.000175507	ErrBox	ErrBox
		940.5	0.000170497	3135	0
		943.25	0.000165539	3190	0
		946	0.000160674	3190	24
		948.75	0.000155958	3135	24
		951.5	0.000151475	3135	0
		954.25	0.00014735	ErrBox	ErrBox
		957	0.000143753	3190	0
		959.75	0.000140844	3245	0
		962.5	0.000138636	3245	15
		965.25	0.000136851	3190	15
		968	0.000136734	3190	0
		970.75	0.000149818	ErrBox	ErrBox
		973.5	0.000133388	3245	0
		976.25	0.000127038	3300	0
		979	0.000124604	3300	41
		981.75	0.000122766	3245	41
		984.5	0.000121449	3245	0
		987.25	0.000120509	ErrBox	ErrBox
		990	0.000119826	3300	0
		992.75	0.00011933	3355	0
		995.5	0.000118983	3355	43
		998.25	0.000118762	3300	43
		1001	0.000118652	3300	0
		1003.75	0.000118648	ErrBox	ErrBox
		1006.5	0.000118756	3355	0
		1009.25	0.00011899	3410	0
		1012	0.000119373	3410	25
		1014.75	0.000119935	3355	25
		1017.5	0.000120714	3355	0
		1020.25	0.000121749	ErrBox	ErrBox
		1023	0.000123086	3410	0
		1025.75	0.000124772	3465	0
		1028.5	0.000126855	3465	52
		1031.25	0.000129385	3410	52
		1034	0.000132403	3410	0
		1036.75	0.000135939	ErrBox	ErrBox
		1039.5	0.000140002	3465	0
		1042.25	0.00014457	3520	0
		1045	0.000149594	3520	66
		1047.75	0.000154992	3465	66
		1050.5	0.00016067	3465	0
		1053.25	0.000166526	ErrBox	ErrBox
		1056	0.000172474	3520	0
		1058.75	0.000178445	3575	0
		1061.5	0.000184389	3575	61
		1064.25	0.000190271	3520	61
		1067	0.000196054	3520	0
		1069.75	0.000201703	ErrBox	ErrBox
		1072.5	0.000207751	3575	0
		1075.25	0.000220044	3630	0
		1078	0.000234536	3630	60
		1080.75	0.000265204	3575	60
		1083.5	0.000271176	3575	0
		1086.25	0.000244188	ErrBox	ErrBox
		1089	0.000236062	3630	0
		1091.75	0.000235699	3685	0
		1094.5	0.000237227	3685	53
		1097.25	0.000238837	3630	53
		1100	0.000240017	3630	0
		1102.75	0.000240633	ErrBox	ErrBox
		1105.5	0.000240494	3685	0
		1108.25	0.000239338	3740	0
		1111	0.000236906	3740	45
		1113.75	0.000233069	3685	45
		1116.5	0.00022792	3685	0
		1119.25	0.000221779	ErrBox	ErrBox
		1122	0.000215098	3740	0
		1124.75	0.000208338	3795	0
		1127.5	0.000201851	3795	45
		1130.25	0.000195859	3740	45
		1133	0.000190471	3740	0
		1135.75	0.000185736	ErrBox	ErrBox
		1138.5	0.000181669	3795	0
		1141.25	0.000178267	3850	0
		1144	0.00017551	3850	37
		1146.75	0.000173385	3795	37
		1149.5	0.000171945	3795	0
		1152.25	0.000171338	ErrBox	ErrBox
		1155	0.00017161	3850	0
		1157.75	0.000172286	3905	0
		1160.5	0.000172324	3905	28
		1163.25	0.000170939	3850	28
		1166	0.000168391	3850	0
		1168.75	0.000165585	ErrBox	ErrBox
		1171.5	0.000163083	3905	0
		1174.25	0.00016085	3960	0
		1177	0.000158632	3960	27
		1179.75	0.000156277	3905	27
		1182.5	0.000153761	3905	0
		1185.25	0.000151118	ErrBox	ErrBox
		1188	0.000148401	3960	0
		1190.75	0.000145658	4015	0
		1193.5	0.000142931	4015	35
		1196.25	0.000140247	3960	35
		1199	0.000137625	3960	0
		1201.75	0.000135072	ErrBox	ErrBox
		1204.5	0.000132586	4015	0
		1207.25	0.000130158	4070	0
		1210	0.000127777	4070	24
		1212.75	0.000125431	4015	24
		1215.5	0.00012311	4015	0
		1218.25	0.000120812	ErrBox	ErrBox
		1221	0.000118549	4070	0
		1223.75	0.000116388	4125	0
		1226.5	0.000114891	4125	32
		1229.25	0.00011585	4070	32
		1232	0.000118284	4070	0
		1234.75	0.000115696	ErrBox	ErrBox
		1237.5	0.000109732	4125	0
		1240.25	0.000106317	4180	0
		1243	0.000104911	4180	32
		1245.75	0.000104004	4125	32
		1248.5	0.000103254	4125	0
		1251.25	0.000102598	ErrBox	ErrBox
		1254	0.000101996	4180	0
		1256.75	0.000101409	4235	0
		1259.5	0.000100811	4235	26
		1262.25	0.00010019	4180	26
		1265	9.95432e-05	4180	0
		1267.75	9.88831e-05	ErrBox	ErrBox
		1270.5	9.82319e-05	4235	0
		1273.25	9.76195e-05	4290	0
		1276	9.70802e-05	4290	36
		1278.75	9.6648e-05	4235	36
		1281.5	9.63552e-05	4235	0
		1284.25	9.62275e-05	ErrBox	ErrBox
		1287	9.62829e-05	4290	0
		1289.75	9.65271e-05	4345	0
		1292.5	9.69521e-05	4345	37
		1295.25	9.75375e-05	4290	37
		1298	9.82471e-05	4290	0
		1300.75	9.90327e-05	ErrBox	ErrBox
		1303.5	9.98374e-05	4345	0
		1306.25	0.000100602	4400	0
		1309	0.000101268	4400	31
		1311.75	0.000101791	4345	31
		1314.5	0.000102139	4345	0
		1317.25	0.000102299	ErrBox	ErrBox
		1320	0.000102279	4400	0
		1322.75	0.0001021	4455	0
		1325.5	0.000101798	4455	43
		1328.25	0.000101408	4400	43
		1331	0.000100978	4400	0
		1333.75	0.000111709	ErrBox	ErrBox
		1336.5	0.000108004	4455	0
		1339.25	9.96455e-05	4510	0
		1342	9.92509e-05	4510	42
		1344.75	9.88943e-05	4455	42
		1347.5	9.85717e-05	4455	0
		1350.25	9.8279e-05	ErrBox	ErrBox
		1353	9.80119e-05	4510	0
		1355.75	9.7767e-05	4565	0
		1358.5	9.75408e-05	4565	44
		1361.25	9.73333e-05	4510	44
		1364	9.71478e-05	4510	0
		1366.75	9.69928e-05	ErrBox	ErrBox
		1369.5	9.68857e-05	4565	0
		1372.25	9.68536e-05	4620	0
		1375	9.69366e-05	4620	49
		1377.75	9.71835e-05	4565	49
		1380.5	9.76449e-05	4565	0
		1383.25	9.83559e-05	ErrBox	ErrBox
		1386	9.93192e-05	4620	0
		1388.75	0.000100481	4675	0
		1391.5	0.000101732	4675	44
		1394.25	0.000102916	4620	44
		1397	0.000103868	4620	0
		1399.75	0.000104454	ErrBox	ErrBox
		1402.5	0.000104609	4675	0
		1405.25	0.00010435	4730	0
		1408	0.000103758	4730	40
		1410.75	0.000102949	4675	40
		1413.5	0.000102032	4675	0
		1416.25	0.000101091	ErrBox	ErrBox
		1419	0.000100175	4730	0
		1421.75	9.93055e-05	4785	0
		1424.5	9.84893e-05	4785	29
		1427.25	9.77266e-05	4730	29
		1430	9.70207e-05	4730	0
		1432.75	9.63773e-05	ErrBox	ErrBox
		1435.5	9.58022e-05	4785	0
		1438.25	9.53003e-05	4840	0
		1441	9.48754e-05	4840	25
		1443.75	9.45427e-05	4785	25
		1446.5	9.42615e-05	4785	0
		1449.25	9.40736e-05	ErrBox	ErrBox
		1452	9.39701e-05	4840	0
		1454.75	9.39578e-05	4895	0
		1457.5	9.40465e-05	4895	39
		1460.25	9.42509e-05	4840	39
		1463	9.45872e-05	4840	0
		1465.75	9.50724e-05	ErrBox	ErrBox
		1468.5	9.57222e-05	4895	0
		1471.25	9.65493e-05	4950	0
		1474	9.75626e-05	4950	24
		1476.75	9.87641e-05	4895	24
		1479.5	0.000100151	4895	0
		1482.25	0.000101714	ErrBox	ErrBox
		1485	0.000103439	4950	0
		1487.75	0.000105305	5005	0
		1490.5	0.000107287	5005	23
		1493.25	0.000109355	4950	23
		1496	0.000111476	4950	0
		1498.75	0.000113618	ErrBox	ErrBox
		1501.5	0.000115744
		1504.25	0.000117827
		1507	0.000119839
		1509.75	0.000121762
		1512.5	0.000123588
		1515.25	0.000125318
		1518	0.000126962
		1520.75	0.000128544
		1523.5	0.000130095
		1526.25	0.000131655
		1529	0.000133269
		1531.75	0.000134983
		1534.5	0.00013684
		1537.25	0.000138875
		1540	0.000141106
		1542.75	0.000143534
		1545.5	0.000146135
		1548.25	0.000148872
		1551	0.000151692
		1553.75	0.000154538
		1556.5	0.000157352
		1559.25	0.000160082
		1562	0.000162686
		1564.75	0.000165134
		1567.5	0.000167417
		1570.25	0.000169549
		1573	0.000171575
		1575.75	0.000173566
		1578.5	0.000175612
		1581.25	0.000177811
		1584	0.000180251
		1586.75	0.000182994
		1589.5	0.000186053
		1592.25	0.000189391
		1595	0.000192921
		1597.75	0.000196526
		1600.5	0.000200097
		1603.25	0.000203559
		1606	0.000206894
		1608.75	0.000210141
		1611.5	0.000213373
		1614.25	0.000216672
		1617	0.000220101
		1619.75	0.000223703
		1622.5	0.000227506
		1625.25	0.000231537
		1628	0.000235836
		1630.75	0.00024047
		1633.5	0.00024555
		1636.25	0.000251293
		1639	0.000258035
		1641.75	0.000265954
		1644.5	0.000274571
		1647.25	0.000283411
		1650	0.000293071
		1652.75	0.000299791
		1655.5	0.000300287
		1658.25	0.000303476
		1661	0.000313687
		1663.75	0.000326351
		1666.5	0.000337328
		1669.25	0.000347084
		1672	0.000356848
		1674.75	0.000365586
		1677.5	0.000371981
		1680.25	0.000375766
		1683	0.000377678
		1685.75	0.000379103
		1688.5	0.00038141
		1691.25	0.000385432
		1694	0.000391465
		1696.75	0.000399521
		1699.5	0.000409509
		1702.25	0.000421321
		1705	0.000434979
		1707.75	0.000450841
		1710.5	0.000469751
		1713.25	0.000492961
		1716	0.000521848
		1718.75	0.0005575
		1721.5	0.000600386
		1724.25	0.000650176
		1727	0.000705676
		1729.75	0.000764798
		1732.5	0.000824579
		1735.25	0.000881332
		1738	0.000930966
		1740.75	0.000969453
		1743.5	0.000993376
		1746.25	0.00100047
		1749	0.000990093
		1751.75	0.000963391
		1754.5	0.000923191
		1757.25	0.000873455
		1760	0.000818526
		1762.75	0.00076237
		1765.5	0.000708069
		1768.25	0.000657679
		1771	0.000612387
		1773.75	0.000572766
		1776.5	0.000538959
		1779.25	0.000510736
		1782	0.000487531
		1784.75	0.000468529
		1787.5	0.000452866
		1790.25	0.000439852
		1793	0.00042913
		1795.75	0.000420568
		1798.5	0.000413845
		1801.25	0.000408118
		1804	0.000402438
		1806.75	0.00039666
		1809.5	0.000391592
		1812.25	0.000388122
		1815	0.000386478
		1817.75	0.000386306
		1820.5	0.000387109
		1823.25	0.000388544
		1826	0.000390494
		1828.75	0.000393011
		1831.5	0.000396168
		1834.25	0.000399954
		1837	0.000404267
		1839.75	0.00040904
		1842.5	0.000414385
		1845.25	0.00042066
		1848	0.00042831
		1850.75	0.000437599
		1853.5	0.000448527
		1856.25	0.000461094
		1859	0.000475543
		1861.75	0.000492098
		1864.5	0.000510501
		1867.25	0.000530019
		1870	0.000549874
		1872.75	0.00056943
		1875.5	0.000588141
		1878.25	0.00060576
		1881	0.00062241
		1883.75	0.000637793
		1886.5	0.000650385
		1889.25	0.00065832
		1892	0.000661242
		1894.75	0.000671951
		1897.5	0.000664703
		1900.25	0.000648309
		1903	0.000635001
		1905.75	0.000615177
		1908.5	0.000588887
		1911.25	0.000557411
		1914	0.000522826
		1916.75	0.000486969
		1919.5	0.000470793
		1922.25	0.000413467
		1925	0.000377397
		1927.75	0.000344784
		1930.5	0.000317234
		1933.25	0.000294676
		1936	0.000276232
		1938.75	0.000261172
		1941.5	0.000250644
		1944.25	0.000249161
		1947	0.000244556
		1949.75	0.000228312
		1952.5	0.000215405
		1955.25	0.000206571
		1958	0.000199662
		1960.75	0.000193239
		1963.5	0.000187047
		1966.25	0.00018126
		1969	0.000175674
		1971.75	0.000169858
		1974.5	0.000163772
		1977.25	0.000157898
		1980	0.000152792
		1982.75	0.000148645
		1985.5	0.000145235
		1988.25	0.000142134
		1991	0.000138931
		1993.75	0.000135413
		1996.5	0.000131626
		1999.25	0.00012781
		2002	0.000124241
		2004.75	0.00012109
		2007.5	0.000118391
		2010.25	0.000116105
		2013	0.000114204
		2015.75	0.000112712
		2018.5	0.000111673
		2021.25	0.000111055
		2024	0.000110672
		2026.75	0.000110224
		2029.5	0.00010947
		2032.25	0.000108391
		2035	0.000107202
		2037.75	0.000106221
		2040.5	0.000105714
		2043.25	0.000105748
		2046	0.000105983
		2048.75	0.000105681
		2051.5	0.000104238
		2054.25	0.000101824
		2057	9.92725e-05
		2059.75	9.74443e-05
		2062.5	0.000117715
		2065.25	9.74229e-05
		2068	9.50225e-05
		2070.75	9.45329e-05
		2073.5	9.40965e-05
		2076.25	0.000122058
		2079	9.18109e-05
		2081.75	9.04191e-05
		2084.5	8.89397e-05
		2087.25	8.74436e-05
		2090	8.60281e-05
		2092.75	8.47845e-05
		2095.5	8.38003e-05
		2098.25	8.31327e-05
		2101	8.27588e-05
		2103.75	8.25209e-05
		2106.5	8.32232e-05
		2109.25	0.000105085
		2112	8.04173e-05
		2114.75	7.85759e-05
		2117.5	7.69569e-05
		2120.25	7.55384e-05
		2123	7.44358e-05
		2125.75	7.3638e-05
		2128.5	7.30751e-05
		2131.25	7.26774e-05
		2134	7.23995e-05
		2136.75	7.22174e-05
		2139.5	7.21192e-05
		2142.25	7.62593e-05
		2145	8.74686e-05
		2147.75	7.53901e-05
		2150.5	7.92908e-05
		2153.25	7.99543e-05
		2156	7.71468e-05
		2158.75	7.5691e-05
		2161.5	7.65145e-05
		2164.25	7.79199e-05
		2167	7.88114e-05
		2169.75	7.88377e-05
		2172.5	7.82173e-05
		2175.25	7.74579e-05
		2178	7.69154e-05
		2180.75	7.65773e-05
		2183.5	7.62158e-05
		2186.25	7.56907e-05
		2189	7.51192e-05
		2191.75	7.48144e-05
		2194.5	7.50598e-05
		2197.25	7.58703e-05
		2200	7.69118e-05
		2202.75	7.76821e-05
		2205.5	7.78422e-05
		2208.25	7.73741e-05
		2211	7.63752e-05
		2213.75	7.48451e-05
		2216.5	7.28686e-05
		2219.25	7.08816e-05
		2222	6.94692e-05
		2224.75	6.89215e-05
		2227.5	6.91159e-05
		2230.25	6.97442e-05
		2233	7.05319e-05
		2235.75	7.13136e-05
		2238.5	7.20312e-05
		2241.25	7.27074e-05
		2244	7.33956e-05
		2246.75	7.41136e-05
		2249.5	7.47993e-05
		2252.25	7.53283e-05
		2255	7.55979e-05
		2257.75	7.56305e-05
		2260.5	7.5617e-05
		2263.25	7.58402e-05
		2266	7.64778e-05
		2268.75	7.74045e-05
		2271.5	7.8167e-05
		2274.25	7.82113e-05
		2277	7.72239e-05
		2279.75	7.53296e-05
		2282.5	7.29971e-05
		2285.25	7.07764e-05
		2288	6.90917e-05
		2290.75	6.81725e-05
		2293.5	6.80629e-05
		2296.25	6.86154e-05
		2299	6.94835e-05
		2301.75	7.02023e-05
		2304.5	7.03774e-05
		2307.25	6.98888e-05
		2310	6.8965e-05
		2312.75	6.80874e-05
		2315.5	6.77686e-05
		2318.25	6.83204e-05
		2321	6.97242e-05
		2323.75	7.17132e-05
		2326.5	7.40582e-05
		2329.25	7.68228e-05
		2332	8.03161e-05
		2334.75	8.47128e-05
		2337.5	8.96495e-05
		2340.25	9.4203e-05
		2343	9.73254e-05
		2345.75	9.83638e-05
		2348.5	9.7288e-05
		2351.25	9.4585e-05
		2354	9.09713e-05
		2356.75	8.70963e-05
		2359.5	8.34351e-05
		2362.25	8.04297e-05
		2365	7.86356e-05
		2367.75	7.85915e-05
		2370.5	8.03682e-05
		2373.25	8.3192e-05
		2376	8.5754e-05
		2378.75	8.71678e-05
		2381.5	8.75663e-05
		2384.25	8.76584e-05
		2387	8.79272e-05
		2389.75	8.84095e-05
		2392.5	8.89861e-05
		2395.25	8.96304e-05
		2398	9.04054e-05
		2400.75	9.13711e-05
		2403.5	9.25338e-05
		2406.25	9.38543e-05
		2409	9.52577e-05
		2411.75	9.66352e-05
		2414.5	9.78559e-05
		2417.25	9.87966e-05
		2420	9.93818e-05
		2422.75	9.96028e-05
		2425.5	9.9507e-05
		2428.25	9.91708e-05
		2431	9.86914e-05
		2433.75	9.82774e-05
		2436.5	9.84527e-05
		2439.25	9.99284e-05
		2442	0.000102453
		2444.75	0.000104133
		2447.5	0.000103649
		2450.25	0.000102251
		2453	0.000101383
		2455.75	9.96048e-05
		2458.5	9.51488e-05
		2461.25	9.01157e-05
		2464	8.73998e-05
		2466.75	8.69726e-05
		2469.5	8.79446e-05
		2472.25	9.02976e-05
		2475	9.32424e-05
		2477.75	9.50979e-05
		2480.5	0.00011389
		2483.25	8.5888e-05
		2486	8.25174e-05
		2488.75	8.06411e-05
		2491.5	7.91491e-05
		2494.25	7.74864e-05
		2497	7.55052e-05
		2499.75	7.32074e-05
		2502.5	7.07905e-05
		2505.25	6.8764e-05
		2508	6.78845e-05
		2510.75	6.8735e-05
		2513.5	7.11598e-05
		2516.25	8.46351e-05
		2519	8.66086e-05
		2521.75	7.97774e-05
		2524.5	8.22295e-05
		2527.25	8.1383e-05
		2530	7.58778e-05
		2532.75	6.92714e-05
		2535.5	6.45433e-05
		2538.25	6.15542e-05
		2541	5.95212e-05
		2543.75	5.81379e-05
		2546.5	5.7397e-05
		2549.25	5.73745e-05
		2552	5.80989e-05
		2554.75	5.96478e-05
		2557.5	6.24767e-05
		2560.25	7.26802e-05
		2563	8.63709e-05
		2565.75	7.19212e-05
		2568.5	6.8539e-05
		2571.25	6.4857e-05
		2574	6.29323e-05
		2576.75	6.12825e-05
		2579.5	5.8805e-05
		2582.25	5.65794e-05
		2585	5.56034e-05
		2587.75	5.57339e-05
		2590.5	5.65595e-05
		2593.25	5.78067e-05
		2596	5.90944e-05
		2598.75	5.98604e-05
		2601.5	5.96905e-05
		2604.25	5.86797e-05
		2607	5.76391e-05
		2609.75	7.99893e-05
		2612.5	5.66999e-05
		2615.25	5.52193e-05
		2618	5.48383e-05
		2620.75	5.43884e-05
		2623.5	5.39704e-05
		2626.25	5.37979e-05
		2629	5.40629e-05
		2631.75	5.4834e-05
		2634.5	5.60222e-05
		2637.25	5.73982e-05
		2640	5.86415e-05
		2642.75	5.94342e-05
		2645.5	5.96019e-05
		2648.25	5.92224e-05
		2651	5.85954e-05
		2653.75	5.80596e-05
		2656.5	5.77882e-05
		2659.25	5.77306e-05
		2662	5.77338e-05
		2664.75	5.77214e-05
		2667.5	5.77493e-05
		2670.25	5.78701e-05
		2673	5.79546e-05
		2675.75	5.77134e-05
		2678.5	5.69583e-05
		2681.25	5.58362e-05
		2684	5.47586e-05
		2686.75	5.41009e-05
		2689.5	5.39709e-05
		2692.25	5.42031e-05
		2695	5.44989e-05
		2697.75	5.45805e-05
		2700.5	5.4289e-05
		2703.25	5.36169e-05
		2706	5.26689e-05
		2708.75	5.1585e-05
		2711.5	5.04729e-05
		2714.25	4.93845e-05
		2717	4.8332e-05
		2719.75	4.73155e-05
		2722.5	4.63401e-05
		2725.25	4.54176e-05
		2728	4.45592e-05
		2730.75	4.37719e-05
		2733.5	4.30566e-05
		2736.25	4.24135e-05
		2739	4.18473e-05
		2741.75	4.13707e-05
		2744.5	4.10074e-05
		2747.25	4.07838e-05
		2750	4.07158e-05
		2752.75	4.07894e-05
		2755.5	4.09455e-05
		2758.25	4.10841e-05
		2761	4.109e-05
		2763.75	4.08759e-05
		2766.5	4.04161e-05
		2769.25	3.97577e-05
		2772	3.89964e-05
		2774.75	3.82357e-05
		2777.5	3.75501e-05
		2780.25	3.69699e-05
		2783	3.64865e-05
		2785.75	3.60715e-05
		2788.5	3.56924e-05
		2791.25	3.5323e-05
		2794	3.49465e-05
		2796.75	3.45546e-05
		2799.5	3.41441e-05
		2802.25	3.37151e-05
		2805	3.32692e-05
		2807.75	3.28112e-05
		2810.5	3.24808e-05
		2813.25	3.44628e-05
		2816	4.14072e-05
		2818.75	3.90061e-05
		2821.5	3.18068e-05
		2824.25	3.00225e-05
		2827	2.95273e-05
		2829.75	2.90975e-05
		2832.5	2.86886e-05
		2835.25	2.8302e-05
		2838	2.79383e-05
		2840.75	2.75978e-05
		2843.5	2.72779e-05
		2846.25	2.69751e-05
		2849	2.66849e-05
		2851.75	2.64012e-05
		2854.5	2.61172e-05
		2857.25	2.58259e-05
		2860	2.55215e-05
		2862.75	2.51995e-05
		2865.5	2.48573e-05
		2868.25	2.4495e-05
		2871	2.41143e-05
		2873.75	2.37195e-05
		2876.5	2.33161e-05
		2879.25	2.291e-05
		2882	2.25077e-05
		2884.75	2.21143e-05
		2887.5	2.17339e-05
		2890.25	2.13692e-05
		2893	2.10215e-05
		2895.75	2.06905e-05
		2898.5	2.03749e-05
		2901.25	2.00728e-05
		2904	1.9782e-05
		2906.75	1.95002e-05
		2909.5	1.92257e-05
		2912.25	1.89571e-05
		2915	1.86941e-05
		2917.75	1.84386e-05
		2920.5	1.81973e-05
		2923.25	1.79879e-05
		2926	1.78512e-05
		2928.75	1.78686e-05
		2931.5	1.81722e-05
		2934.25	1.89226e-05
		2937	2.02156e-05
		2939.75	2.19456e-05
		2942.5	2.37253e-05
		2945.25	2.49931e-05
		2948	2.52969e-05
		2950.75	2.4551e-05
		2953.5	2.30564e-05
		2956.25	2.12905e-05
		2959	1.96597e-05
		2961.75	1.838e-05
		2964.5	1.74936e-05
		2967.25	1.69412e-05
		2970	1.66264e-05
		2972.75	1.64554e-05
		2975.5	1.63555e-05
		2978.25	1.62797e-05
		2981	1.62054e-05
		2983.75	1.61276e-05
		2986.5	1.60546e-05
		2989.25	1.60026e-05
		2992	1.59941e-05
		2994.75	1.60554e-05
		2997.5	1.62143e-05
		3000.25	1.64936e-05
		3003	1.69049e-05
		3005.75	1.74366e-05
		3008.5	1.80518e-05
		3011.25	1.8702e-05
		3014	1.93726e-05
		3016.75	2.01342e-05
		3019.5	2.10933e-05
		3022.25	2.21605e-05
		3025	2.28465e-05
		3027.75	2.25175e-05
		3030.5	2.10274e-05
		3033.25	1.89585e-05
		3036	1.71181e-05
		3038.75	1.59333e-05
		3041.5	1.53751e-05
		3044.25	1.52367e-05
		3047	1.53436e-05
		3049.75	1.55893e-05
		3052.5	1.59039e-05
		3055.25	1.6233e-05
		3058	1.65325e-05
		3060.75	1.67721e-05
		3063.5	1.69403e-05
		3066.25	1.70949e-05
		3069	1.76463e-05
		3071.75	1.96556e-05
		3074.5	2.30119e-05
		3077.25	2.4208e-05
		3080	2.16965e-05
		3082.75	1.90536e-05
		3085.5	1.83024e-05
		3088.25	1.85068e-05
		3091	1.87748e-05
		3093.75	1.88157e-05
		3096.5	1.85753e-05
		3099.25	1.81185e-05
		3102	1.75881e-05
		3104.75	1.7145e-05
		3107.5	1.69123e-05
		3110.25	1.69523e-05
		3113	1.72705e-05
		3115.75	1.78379e-05
		3118.5	1.86232e-05
		3121.25	1.96394e-05
		3124	2.09715e-05
		3126.75	2.27119e-05
		3129.5	2.47659e-05
		3132.25	2.66847e-05
		3135	2.78176e-05
		3137.75	2.7802e-05
		3140.5	2.69416e-05
		3143.25	2.60221e-05
		3146	2.57152e-05
		3148.75	2.6177e-05
		3151.5	2.71832e-05
		3154.25	2.85616e-05
		3157	3.02952e-05
		3159.75	3.19729e-05
		3162.5	3.25408e-05
		3165.25	3.14375e-05
		3168	2.95848e-05
		3170.75	2.82361e-05
		3173.5	2.73793e-05
		3176.25	2.61027e-05
		3179	2.40029e-05
		3181.75	2.15956e-05
		3184.5	1.96004e-05
		3187.25	1.83031e-05
		3190	1.75924e-05
		3192.75	1.72864e-05
		3195.5	1.73193e-05
		3198.25	1.77383e-05
		3201	1.85985e-05
		3203.75	1.98111e-05
		3206.5	2.10587e-05
		3209.25	2.19334e-05
		3212	2.22728e-05
		3214.75	2.24386e-05
		3217.5	2.32438e-05
		3220.25	2.53455e-05
		3223	2.83291e-05
		3225.75	3.06524e-05
		3228.5	3.11458e-05
		3231.25	3.01551e-05
		3234	2.8683e-05
		3236.75	2.72764e-05
		3239.5	2.61756e-05
		3242.25	2.57064e-05
		3245	2.61275e-05
		3247.75	2.74104e-05
		3250.5	2.93077e-05
		3253.25	3.152e-05
		3256	3.37461e-05
		3258.75	3.56514e-05
		3261.5	3.6912e-05
		3264.25	3.73826e-05
		3267	3.7233e-05
		3269.75	3.6903e-05
		3272.5	3.69091e-05
		3275.25	3.76287e-05
		3278	3.90972e-05
		3280.75	4.09136e-05
		3283.5	4.25179e-05
		3286.25	4.37953e-05
		3289	4.53423e-05
		3291.75	4.78654e-05
		3294.5	5.10946e-05
		3297.25	5.37979e-05
		3300	5.58972e-05
		3302.75	5.63993e-05
		3305.5	5.1379e-05
		3308.25	4.51661e-05
		3311	4.32888e-05
		3313.75	4.34185e-05
		3316.5	4.29872e-05
		3319.25	4.20359e-05
		3322	4.18425e-05
		3324.75	4.33931e-05
		3327.5	4.65473e-05
		3330.25	5.00318e-05
		3333	5.20293e-05
		3335.75	5.13231e-05
		3338.5	4.82558e-05
		3341.25	4.43245e-05
		3344	4.08051e-05
		3346.75	3.80263e-05
		3349.5	3.58054e-05
		3352.25	3.4133e-05
		3355	3.32274e-05
		3357.75	3.3072e-05
		3360.5	3.32297e-05
		3363.25	3.33768e-05
		3366	3.39431e-05
		3368.75	3.55907e-05
		3371.5	3.78063e-05
		3374.25	3.93489e-05
		3377	4.0379e-05
		3379.75	4.21343e-05
		3382.5	4.44879e-05
		3385.25	4.53884e-05
		3388	4.31596e-05
		3390.75	3.89025e-05
		3393.5	3.54951e-05
		3396.25	3.46104e-05
		3399	3.59277e-05
		3401.75	3.8433e-05
		3404.5	4.13322e-05
		3407.25	4.41062e-05
		3410	4.64506e-05
		3412.75	4.83559e-05
		3415.5	4.99751e-05
		3418.25	5.10842e-05
		3421	5.08878e-05
		3423.75	4.89452e-05
		3426.5	4.60931e-05
		3429.25	4.3858e-05
		3432	4.32275e-05
		3434.75	4.42436e-05
		3437.5	4.62402e-05
		3440.25	4.83679e-05
		3443	5.03296e-05
		3445.75	5.25745e-05
		3448.5	5.56383e-05
		3451.25	5.96193e-05
		3454	6.43422e-05
		3456.75	6.96059e-05
		3459.5	7.49422e-05
		3462.25	7.92311e-05
		3465	8.11945e-05
		3467.75	8.07711e-05
		3470.5	7.95504e-05
		3473.25	7.93985e-05
		3476	8.08267e-05
		3478.75	8.25851e-05
		3481.5	8.29907e-05
		3484.25	8.20721e-05
		3487	8.13889e-05
		3489.75	8.14842e-05
		3492.5	8.1282e-05
		3495.25	7.98975e-05
		3498	7.75435e-05
		3500.75	7.48616e-05
		3503.5	7.24032e-05
		3506.25	7.07214e-05
		3509	7.01321e-05
		3511.75	7.01853e-05
		3514.5	7.00289e-05
		3517.25	6.98214e-05
		3520	7.11014e-05
		3522.75	7.31895e-05
		3525.5	7.23949e-05
		3528.25	6.9891e-05
		3531	7.06227e-05
		3533.75	7.54397e-05
		3536.5	7.94024e-05
		3539.25	7.85762e-05
		3542	7.69283e-05
		3544.75	7.64328e-05
		3547.5	7.35748e-05
		3550.25	6.84271e-05
		3553	6.41455e-05
		3555.75	6.10487e-05
		3558.5	5.86299e-05
		3561.25	5.79722e-05
		3564	5.95482e-05
		3566.75	6.19099e-05
		3569.5	6.30118e-05
		3572.25	6.22e-05
		3575	6.08551e-05
		3577.75	6.08033e-05
		3580.5	6.25236e-05
		3583.25	6.53162e-05
		3586	6.86885e-05
		3588.75	7.29438e-05
		3591.5	7.73643e-05
		3594.25	7.86571e-05
		3597	7.53039e-05
		3599.75	7.02387e-05
		3602.5	6.55244e-05
		3605.25	6.0809e-05
		3608	5.63624e-05
		3610.75	5.31927e-05
		3613.5	5.16313e-05
		3616.25	5.14158e-05
		3619	5.24988e-05
		3621.75	5.49159e-05
		3624.5	5.79672e-05
		3627.25	6.02839e-05
		3630	6.10043e-05
		3632.75	6.03901e-05
		3635.5	5.91407e-05
		3638.25	5.76356e-05
		3641	5.59698e-05
		3643.75	5.43145e-05
		3646.5	5.30374e-05
		3649.25	5.25515e-05
		3652	5.30984e-05
		3654.75	5.46599e-05
		3657.5	5.69852e-05
		3660.25	5.94219e-05
		3663	6.07612e-05
		3665.75	6.01945e-05
		3668.5	5.87276e-05
		3671.25	5.83333e-05
		3674	5.93887e-05
		3676.75	6.02003e-05
		3679.5	5.92664e-05
		3682.25	5.69354e-05
		3685	5.45934e-05
		3687.75	5.32957e-05
		3690.5	5.35885e-05
		3693.25	5.56381e-05
		3696	5.87915e-05
		3698.75	6.14654e-05
		3701.5	6.21719e-05
		3704.25	6.05989e-05
		3707	5.75658e-05
		3709.75	5.43257e-05
		3712.5	5.19665e-05
		3715.25	5.09909e-05
		3718	5.1163e-05
		3720.75	5.17825e-05
		3723.5	5.2196e-05
		3726.25	5.21672e-05
		3729	5.18611e-05
		3731.75	5.14936e-05
		3734.5	5.10212e-05
		3737.25	5.02647e-05
		3740	4.93054e-05
		3742.75	4.85246e-05
		3745.5	4.82209e-05
		3748.25	4.84308e-05
		3751	4.90435e-05
		3753.75	4.97486e-05
		3756.5	4.99232e-05
		3759.25	4.89809e-05
		3762	4.69772e-05
		3764.75	4.4681e-05
		3767.5	4.29539e-05
		3770.25	4.21707e-05
		3773	4.22209e-05
		3775.75	4.28213e-05
		3778.5	4.36947e-05
		3781.25	4.45776e-05
		3784	4.52291e-05
		3786.75	4.55069e-05
		3789.5	4.54432e-05
		3792.25	4.52246e-05
		3795	4.50735e-05
		3797.75	4.51065e-05
		3800.5	4.52819e-05
		3803.25	4.5478e-05
		3806	4.5626e-05
		3808.75	4.57443e-05
		3811.5	4.58122e-05
		3814.25	4.56248e-05
		3817	4.48548e-05
		3819.75	4.3324e-05
		3822.5	4.12392e-05
		3825.25	3.9148e-05
		3828	3.76126e-05
		3830.75	3.67973e-05
		3833.5	3.62998e-05
		3836.25	3.54631e-05
		3839	3.39657e-05
		3841.75	3.20902e-05
		3844.5	3.04022e-05
		3847.25	2.92779e-05
		3850	2.87743e-05
		3852.75	2.8816e-05
		3855.5	2.93867e-05
		3858.25	3.05408e-05
		3861	3.22383e-05
		3863.75	3.41482e-05
		3866.5	3.56543e-05
		3869.25	3.6176e-05
		3872	3.55622e-05
		3874.75	3.41552e-05
		3877.5	3.24903e-05
		3880.25	3.09703e-05
		3883	2.97836e-05
		3885.75	2.90014e-05
		3888.5	2.86899e-05
		3891.25	2.89718e-05
		3894	3.0001e-05
		3896.75	3.17757e-05
		3899.5	3.38524e-05
		3902.25	3.53547e-05
		3905	3.55531e-05
		3907.75	3.4493e-05
		3910.5	3.28924e-05
		3913.25	3.14672e-05
		3916	3.05061e-05
		3918.75	2.99666e-05
		3921.5	2.97238e-05
		3924.25	2.9685e-05
		3927	2.97919e-05
		3929.75	3.00046e-05
		3932.5	3.02939e-05
		3935.25	3.06401e-05
		3938	3.10311e-05
		3940.75	3.14622e-05
		3943.5	3.19337e-05
		3946.25	3.24506e-05
		3949	3.30181e-05
		3951.75	3.36365e-05
		3954.5	3.42964e-05
		3957.25	3.49753e-05
		3960	3.56388e-05
		3962.75	3.62493e-05
		3965.5	3.67801e-05
		3968.25	3.72324e-05
		3971	3.76495e-05
		3973.75	3.81139e-05
		3976.5	3.87137e-05
		3979.25	3.94806e-05
		3982	4.03273e-05
		3984.75	4.10423e-05
		3987.5	4.13732e-05
		3990.25	4.11565e-05
		3993	4.04023e-05
		3995.75	3.92711e-05
		3998.5	3.79688e-05
		4001.25	3.66508e-05
		4004	3.53916e-05
		4006.75	3.42133e-05
		4009.5	3.31239e-05
		4012.25	3.21378e-05
		4015	3.1277e-05
		4017.75	3.05641e-05
		4020.5	3.00167e-05
		4023.25	2.96446e-05
		4026	2.94443e-05
		4028.75	2.93916e-05
		4031.5	2.94352e-05
		4034.25	2.94973e-05
		4037	2.9488e-05
		4039.75	2.93289e-05
		4042.5	2.89792e-05
		4045.25	2.84509e-05
		4048	2.78105e-05
		4050.75	2.71702e-05
		4053.5	2.6674e-05
		4056.25	2.64749e-05
		4059	2.66815e-05
		4061.75	2.72753e-05
		4064.5	2.80635e-05
		4067.25	2.8744e-05
		4070	2.90869e-05
		4072.75	2.90903e-05
		4075.5	2.89627e-05
		4078.25	2.89485e-05
		4081	2.91616e-05
		4083.75	2.95578e-05
		4086.5	3.00212e-05
		4089.25	3.04624e-05
		4092	3.08588e-05
		4094.75	3.12362e-05
		4097.5	3.16299e-05
		4100.25	3.20518e-05
		4103	3.24837e-05
		4105.75	3.28868e-05
		4108.5	3.32231e-05
		4111.25	3.34704e-05
		4114	3.36283e-05
		4116.75	3.37124e-05
		4119.5	3.37464e-05
		4122.25	3.37546e-05
		4125	3.37607e-05
		4127.75	3.37875e-05
		4130.5	3.38587e-05
		4133.25	3.39977e-05
		4136	3.42248e-05
		4138.75	3.45528e-05
		4141.5	3.49851e-05
		4144.25	3.55156e-05
		4147	3.61288e-05
		4149.75	3.68017e-05
		4152.5	3.75052e-05
		4155.25	3.82056e-05
		4158	3.88656e-05
		4160.75	3.9447e-05
		4163.5	3.99139e-05
		4166.25	4.02379e-05
		4169	4.04024e-05
		4171.75	4.04066e-05
		4174.5	4.02656e-05
		4177.25	4.00078e-05
		4180	3.96691e-05
		4182.75	3.92851e-05
		4185.5	3.88854e-05
		4188.25	3.84886e-05
		4191	3.81025e-05
		4193.75	3.77252e-05
		4196.5	3.73492e-05
		4199.25	3.69665e-05
		4202	3.65709e-05
		4204.75	3.61604e-05
		4207.5	3.57386e-05
		4210.25	3.53129e-05
		4213	3.48943e-05
		4215.75	3.44954e-05
		4218.5	3.41291e-05
		4221.25	3.38078e-05
		4224	3.35424e-05
		4226.75	3.33413e-05
		4229.5	3.32113e-05
		4232.25	3.31562e-05
		4235	3.31769e-05
		4237.75	3.32711e-05
		4240.5	3.34331e-05
		4243.25	3.36533e-05
		4246	3.39201e-05
		4248.75	3.42209e-05
		4251.5	3.45446e-05
		4254.25	3.48842e-05
		4257	3.52368e-05
		4259.75	3.56049e-05
		4262.5	3.59941e-05
		4265.25	3.64087e-05
		4268	3.68495e-05
		4270.75	3.73076e-05
		4273.5	3.77651e-05
		4276.25	3.81968e-05
		4279	3.85755e-05
		4281.75	3.88797e-05
		4284.5	3.91001e-05
		4287.25	3.92418e-05
		4290	3.93242e-05
		4292.75	3.93741e-05
		4295.5	3.94176e-05
		4298.25	3.94715e-05
		4301	3.95398e-05
		4303.75	3.96137e-05
		4306.5	3.96753e-05
		4309.25	3.97042e-05
		4312	3.96818e-05
		4314.75	3.95936e-05
		4317.5	3.94276e-05
		4320.25	3.91725e-05
		4323	3.88197e-05
		4325.75	3.83669e-05
		4328.5	3.78286e-05
		4331.25	3.72444e-05
		4334	3.66828e-05
		4336.75	3.62293e-05
		4339.5	3.59604e-05
		4342.25	3.5907e-05
		4345	3.60268e-05
		4347.75	3.62084e-05
		4350.5	3.63156e-05
		4353.25	3.62478e-05
		4356	3.59884e-05
		4358.75	3.56046e-05
		4361.5	3.52054e-05
		4364.25	3.48865e-05
		4367	3.46945e-05
		4369.75	3.46275e-05
		4372.5	3.46558e-05
		4375.25	3.47464e-05
		4378	3.48803e-05
		4380.75	3.5056e-05
		4383.5	3.52845e-05
		4386.25	3.55832e-05
		4389	3.5971e-05
		4391.75	3.64608e-05
		4394.5	3.70576e-05
		4397.25	3.77562e-05
		4400	3.85403e-05
		4402.75	3.93833e-05
		4405.5	4.02502e-05
		4408.25	4.11051e-05
		4411	4.19271e-05
		4413.75	4.27359e-05
		4416.5	4.36077e-05
		4419.25	4.46352e-05
		4422	4.58008e-05
		4424.75	4.68552e-05
		4427.5	4.73811e-05
		4430.25	4.70877e-05
		4433	4.60793e-05
		4435.75	4.47971e-05
		4438.5	4.36949e-05
		4441.25	4.29871e-05
		4444	4.26528e-05
		4446.75	4.25819e-05
		4449.5	4.26871e-05
		4452.25	4.29309e-05
		4455	4.33072e-05
		4457.75	4.38206e-05
		4460.5	4.44715e-05
		4463.25	4.52493e-05
		4466	4.6128e-05
		4468.75	4.70649e-05
		4471.5	4.80053e-05
		4474.25	4.88914e-05
		4477	4.9674e-05
		4479.75	5.03202e-05
		4482.5	5.08175e-05
		4485.25	5.11657e-05
		4488	5.13666e-05
		4490.75	5.14113e-05
		4493.5	5.12768e-05
		4496.25	5.09356e-05
		4499	5.03715e-05
		4501.75	4.95976e-05
		4504.5	4.86657e-05
		4507.25	4.76618e-05
		4510	4.66901e-05
		4512.75	4.58542e-05
		4515.5	4.52432e-05
		4518.25	4.49342e-05
		4521	4.49993e-05
		4523.75	4.55055e-05
		4526.5	4.64806e-05
		4529.25	4.78528e-05
		4532	4.94108e-05
		4534.75	5.08517e-05
		4537.5	5.19188e-05
		4540.25	5.25493e-05
		4543	5.28995e-05
		4545.75	5.32198e-05
		4548.5	5.36746e-05
		4551.25	5.42471e-05
		4554	5.47912e-05
		4556.75	5.5193e-05
		4559.5	5.5555e-05
		4562.25	5.6267e-05
		4565	5.76922e-05
		4567.75	5.94607e-05
		4570.5	6.03436e-05
		4573.25	5.94616e-05
		4576	5.73222e-05
		4578.75	5.50895e-05
		4581.5	5.33919e-05
		4584.25	5.22632e-05
		4587	5.16457e-05
		4589.75	5.15519e-05
		4592.5	5.19458e-05
		4595.25	5.26531e-05
		4598	5.33804e-05
		4600.75	5.38081e-05
		4603.5	5.37054e-05
		4606.25	5.30138e-05
		4609	5.18563e-05
		4611.75	5.04696e-05
		4614.5	4.90993e-05
		4617.25	4.7914e-05
		4620	4.69766e-05
		4622.75	4.62661e-05
		4625.5	4.57253e-05
		4628.25	4.53013e-05
		4631	4.49678e-05
		4633.75	4.47294e-05
		4636.5	4.46162e-05
		4639.25	4.46754e-05
		4642	4.49629e-05
		4644.75	4.55312e-05
		4647.5	4.64122e-05
		4650.25	4.75956e-05
		4653	4.90108e-05
		4655.75	5.05226e-05
		4658.5	5.19492e-05
		4661.25	5.31042e-05
		4664	5.38412e-05
		4666.75	5.40883e-05
		4669.5	5.38562e-05
		4672.25	5.32214e-05
		4675	5.22947e-05
		4677.75	5.11908e-05
		4680.5	5.00075e-05
		4683.25	4.88159e-05
		4686	4.76605e-05
		4688.75	4.65664e-05
		4691.5	4.55452e-05
		4694.25	4.46018e-05
		4697	4.37375e-05
		4699.75	4.29473e-05
		4702.5	4.22206e-05
		4705.25	4.15401e-05
		4708	4.08875e-05
		4710.75	4.02495e-05
		4713.5	3.96216e-05
		4716.25	3.90069e-05
		4719	3.84079e-05
		4721.75	3.78149e-05
		4724.5	3.7201e-05
		4727.25	3.65295e-05
		4730	3.57729e-05
		4732.75	3.49326e-05
		4735.5	3.40501e-05
		4738.25	3.3199e-05
		4741	3.24638e-05
		4743.75	3.19155e-05
		4746.5	3.15942e-05
		4749.25	3.15048e-05
		4752	3.16211e-05
		4754.75	3.1898e-05
		4757.5	3.22823e-05
		4760.25	3.27232e-05
		4763	3.31814e-05
		4765.75	3.36396e-05
		4768.5	3.41071e-05
		4771.25	3.46105e-05
		4774	3.5165e-05
		4776.75	3.57366e-05
		4779.5	3.62178e-05
		4782.25	3.64538e-05
		4785	3.63132e-05
		4787.75	3.57676e-05
		4790.5	3.49233e-05
		4793.25	3.39823e-05
		4796	3.31604e-05
		4798.75	3.26117e-05
		4801.5	3.23859e-05
		4804.25	3.2422e-05
		4807	3.25688e-05
		4809.75	3.26353e-05
		4812.5	3.2464e-05
		4815.25	3.20029e-05
		4818	3.1338e-05
		4820.75	3.06594e-05
		4823.5	3.0185e-05
		4826.25	3.00801e-05
		4829	3.04127e-05
		4831.75	3.11534e-05
		4834.5	3.22022e-05
		4837.25	3.34278e-05
		4840	3.47044e-05
		4842.75	3.59448e-05
		4845.5	3.71183e-05
		4848.25	3.82412e-05
		4851	3.93352e-05
		4853.75	4.03699e-05
		4856.5	4.1228e-05
		4859.25	4.17342e-05
		4862	4.17417e-05
		4864.75	4.12261e-05
		4867.5	4.03129e-05
		4870.25	3.92239e-05
		4873	3.81843e-05
		4875.75	3.73525e-05
		4878.5	3.68007e-05
		4881.25	3.6531e-05
		4884	3.64926e-05
		4886.75	3.65936e-05
		4889.5	3.67077e-05
		4892.25	3.66882e-05
		4895	3.63955e-05
		4897.75	3.57308e-05
		4900.5	3.46694e-05
		4903.25	3.32813e-05
		4906	3.17293e-05
		4908.75	3.0238e-05
		4911.5	2.90468e-05
		4914.25	2.83631e-05
		4917	2.8315e-05
		4919.75	2.8883e-05
		4922.5	2.98207e-05
		4925.25	3.06621e-05
		4928	3.09012e-05
		4930.75	3.02714e-05
		4933.5	2.88874e-05
		4936.25	2.71194e-05
		4939	2.53374e-05
		4941.75	2.37626e-05
		4944.5	2.24929e-05
		4947.25	2.15957e-05
		4950	2.11441e-05
		4952.75	2.11792e-05
		4955.5	2.16448e-05
		4958.25	2.23613e-05
		4961	2.30769e-05
		4963.75	2.35776e-05
		4966.5	2.37863e-05
		4969.25	2.37718e-05
		4972	2.36689e-05
		4974.75	2.35811e-05
		4977.5	2.35376e-05
		4980.25	2.35113e-05
		4983	2.34416e-05
		4985.75	2.32285e-05
		4988.5	2.27288e-05
		4991.25	2.18007e-05
		4994	2.03876e-05
		4996.75	1.85749e-05
		4999.5	1.65622e-05
		5002.25	1.45722e-05
		5005	1.2764e-05
		5007.75	1.12023e-05
		5010.5	9.88012e-06
		5013.25	8.75889e-06
		5016	7.7971e-06
		5018.75	6.96137e-06
		5021.5	6.22631e-06
		5024.25	5.57364e-06
		5027	4.98865e-06
		5029.75	4.46072e-06
		5032.5	3.98151e-06
		5035.25	3.54539e-06
		5038	3.14849e-06
		5040.75	2.78752e-06
		5043.5	2.46032e-06
		5046.25	2.16492e-06
		5049	1.89926e-06
		5051.75	1.6615e-06
		5054.5	1.44978e-06
		5057.25	1.2622e-06
		5060	1.0967e-06
		5062.75	9.51229e-07
		5065.5	8.24015e-07
		5068.25	7.13005e-07
		5071	6.16505e-07
		5073.75	5.32929e-07
		5076.5	4.60621e-07
		5079.25	3.98258e-07
		5082	3.4452e-07
		5084.75	2.98398e-07
		5087.5	2.5877e-07
		5090.25	2.24929e-07
		5093	1.95892e-07
		5095.75	1.71093e-07
		5098.5	1.49823e-07
		5101.25	1.3169e-07
		5104	1.16177e-07
		5106.75	1.029e-07
		5109.5	9.14217e-08
		5112.25	8.17128e-08
		5115	7.33267e-08
		5117.75	6.60552e-08
		5120.5	5.99101e-08
		5123.25	5.45317e-08
		5126	4.99352e-08
		5128.75	4.59313e-08
		5131.5	4.24316e-08
		5134.25	3.93081e-08
		5137	3.66144e-08
		5139.75	3.41713e-08
		5142.5	3.20626e-08
		5145.25	3.01257e-08
		5148	2.84343e-08
		5150.75	2.68391e-08
		5153.5	2.54465e-08
		5156.25	2.41687e-08
		5159	2.29385e-08
		5161.75	2.18005e-08
		5164.5	2.07484e-08
		5167.25	1.98236e-08
		5170	1.89518e-08
		5172.75	1.80787e-08
		5175.5	1.73078e-08
		5178.25	1.65742e-08
		5181	1.58748e-08
		5183.75	1.51535e-08
		5186.5	1.45257e-08
		5189.25	1.38729e-08
		5192	1.33058e-08
		5194.75	1.27591e-08
		5197.5	1.22321e-08
		5200.25	1.17244e-08
		5203	1.12354e-08
		5205.75	1.07644e-08
		5208.5	1.0311e-08
		5211.25	9.8747e-09
		5214	9.45489e-09
		5216.75	8.99286e-09
		5219.5	8.61021e-09
		5222.25	8.24208e-09
		5225	7.88803e-09
		5227.75	7.54763e-09
		5230.5	7.16023e-09
		5233.25	6.84962e-09
		5236	6.55122e-09
		5238.75	6.26464e-09
		5241.5	5.9895e-09
		5244.25	5.72542e-09
		5247	5.47206e-09
		5249.75	5.22904e-09
		5252.5	4.99603e-09
		5255.25	4.77268e-09
		5258	4.55866e-09
		5260.75	4.35364e-09
		5263.5	4.09751e-09
		5266.25	3.91228e-09
		5269	3.73501e-09
		5271.75	3.56541e-09
		5274.5	3.40319e-09
		5277.25	3.24807e-09
		5280	3.0998e-09
		5282.75	2.95811e-09
		5285.5	2.82275e-09
		5288.25	2.69346e-09
		5291	2.57002e-09
		5293.75	2.4522e-09
		5296.5	2.33976e-09
		5299.25	2.23249e-09
		5302	2.13018e-09
		5304.75	2.03263e-09
		5307.5	1.93963e-09
		5310.25	1.851e-09
		5313	1.76656e-09
		5315.75	1.68612e-09
		5318.5	1.60952e-09
		5321.25	1.53658e-09
		5324	1.46715e-09
		5326.75	1.40107e-09
		5329.5	1.3382e-09
		5332.25	1.27839e-09
		5335	1.22151e-09
		5337.75	1.16741e-09
		5340.5	1.11598e-09
		5343.25	1.06709e-09
		5346	1.02062e-09
		5348.75	9.76464e-10
		5351.5	9.34507e-10
		5354.25	8.94648e-10
		5357	8.56786e-10
		5359.75	8.20826e-10
		5362.5	7.86675e-10
		5365.25	7.54245e-10
		5368	7.23454e-10
		5370.75	6.94219e-10
		5373.5	6.66464e-10
		5376.25	6.40116e-10
		5379	6.15103e-10
		5381.75	5.91359e-10
		5384.5	5.6882e-10
		5387.25	5.47424e-10
		5390	4.67239e-10
		5392.75	4.51098e-10
		5395.5	4.35778e-10
		5398.25	4.21235e-10
		5401	4.07429e-10
		5403.75	3.9432e-10
		5406.5	3.81869e-10
		5409.25	3.70042e-10
		5412	3.58805e-10
		5414.75	3.48125e-10
		5417.5	3.37973e-10
		5420.25	3.28318e-10
		5423	3.19133e-10
		5425.75	3.10394e-10
		5428.5	3.02074e-10
		5431.25	2.9415e-10
		5434	2.86601e-10
		5436.75	2.19784e-10
		5439.5	2.17125e-10
		5442.25	2.14502e-10
		5445	2.11914e-10
		5447.75	1.48582e-10
		5450.5	1.47269e-10
		5453.25	1.45969e-10
		5456	1.4468e-10
		5458.75	1.43403e-10
		5461.5	1.42137e-10
		5464.25	1.40882e-10
		5467	1.39639e-10
		5469.75	7.75008e-11
		5472.5	7.70159e-11
		5475.25	7.65337e-11
		5478	7.60543e-11
		5480.75	7.55776e-11
		5483.5	7.51037e-11
		5486.25	7.46324e-11
		5489	7.41638e-11
		5491.75	7.36979e-11
		5494.5	7.32346e-11
		5497.25	7.2774e-11
[truncated: 1 more rows]

## Sheet: PlotDat2
Source sheet	Sheet1	0	3.97693e-05	0	0	0	0
Plot name	ProbDens1	2.75	0.000118413	55	0	5497.25	0
Plot Type	16	5.5	2.54865e-05	55	1060
1st free col	9	8.25	7.17601e-05	0	1060
Sigma Level	2	11	0.00224558	0	0
Absolute Errs	TRUE	13.75	0.00223115	ErrBox	ErrBox
Symbol Type	1	16.5	0.00212216	55	0
Inverse Plot	FALSE	19.25	0.00224102	110	0
Color Plot	TRUE	22	0.0011684	110	390
3D plot	FALSE	24.75	0.000865379	55	390
Linear	FALSE	27.5	0.00113235	55	0
Data Range	K3:L16750	30.25	0.00143666	ErrBox	ErrBox
Filled Symbols	TRUE	33	0.00176819	110	0
ConcAge	FALSE	35.75	0.00183849	165	0
ConcSwap	FALSE	38.5	0.00122513	165	147
1st Symbol-row	1	41.25	0.0012905	110	147
		44	0.00111912	110	0
		46.75	0.000993397	ErrBox	ErrBox
		49.5	0.0013993	165	0
		52.25	0.00122079	220	0
		55	0.000778204	220	193
		57.75	0.000474728	165	193
		60.5	0.000516542	165	0
		63.25	0.000478121	ErrBox	ErrBox
		66	0.000314624	220	0
		68.75	0.000437548	275	0
		71.5	0.000513392	275	142
		74.25	0.000460385	220	142
		77	0.000423827	220	0
		79.75	0.000483917	ErrBox	ErrBox
		82.5	0.000390827	275	0
		85.25	0.000347306	330	0
		88	0.000401851	330	233
		90.75	0.000490449	275	233
		93.5	0.000580461	275	0
		96.25	0.000785217	ErrBox	ErrBox
		99	0.000634146	330	0
		101.75	0.000294196	385	0
		104.5	0.000213296	385	268
		107.25	0.000155961	330	268
		110	0.000196941	330	0
		112.75	0.000143253	ErrBox	ErrBox
		115.5	0.000155674	385	0
		118.25	0.000170265	440	0
		121	0.000183622	440	595
		123.75	0.000149456	385	595
		126.5	0.000167051	385	0
		129.25	0.000201289	ErrBox	ErrBox
		132	0.000196648	440	0
		134.75	0.000191042	495	0
		137.5	0.00018828	495	820
		140.25	0.000171369	440	820
		143	0.000141975	440	0
		145.75	0.000164858	ErrBox	ErrBox
		148.5	0.000143822	495	0
		151.25	0.000142407	550	0
		154	0.000151647	550	1420
		156.75	0.000147307	495	1420
		159.5	0.000171131	495	0
		162.25	0.000170294	ErrBox	ErrBox
		165	0.000210397	550	0
		167.75	0.000223032	605	0
		170.5	0.000229845	605	1968
		173.25	0.000238524	550	1968
		176	0.000220346	550	0
		178.75	0.000209127	ErrBox	ErrBox
		181.5	0.000207141	605	0
		184.25	0.000170705	660	0
		187	0.000147292	660	1231
		189.75	0.00013475	605	1231
		192.5	0.00014055	605	0
		195.25	0.000156788	ErrBox	ErrBox
		198	0.000205431	660	0
		200.75	0.000277883	715	0
		203.5	0.00030819	715	533
		206.25	0.000312386	660	533
		209	0.000275408	660	0
		211.75	0.000235916	ErrBox	ErrBox
		214.5	0.000188224	715	0
		217.25	0.000103439	770	0
		220	6.89661e-05	770	182
		222.75	6.32426e-05	715	182
		225.5	6.32842e-05	715	0
		228.25	6.60362e-05	ErrBox	ErrBox
		231	7.25502e-05	770	0
		233.75	8.34056e-05	825	0
		236.5	9.83342e-05	825	180
		239.25	0.000117177	770	180
		242	0.000139135	770	0
		244.75	0.000162478	ErrBox	ErrBox
		247.5	0.000185969	825	0
		250.25	0.000215205	880	0
		253	0.000252709	880	118
		255.75	0.000266635	825	118
		258.5	0.000241192	825	0
		261.25	0.000232341	ErrBox	ErrBox
		264	0.000223989	880	0
		266.75	0.000210615	935	0
		269.5	0.000194448	935	210
		272.25	0.000177688	880	210
		275	0.000161973	880	0
		277.75	0.000149132	ErrBox	ErrBox
		280.5	0.000141104	935	0
		283.25	0.000138668	990	0
		286	0.000141463	990	117
		288.75	0.000150784	935	117
		291.5	0.000169829	935	0
		294.25	0.000194366	ErrBox	ErrBox
		297	0.000210201	990	0
		299.75	0.000215642	1045	0
		302.5	0.000227418	1045	93
		305.25	0.000245848	990	93
		308	0.000261359	990	0
		310.75	0.000297862	ErrBox	ErrBox
		313.5	0.000366829	1045	0
		316.25	0.00042596	1100	0
		319	0.000432666	1100	231
		321.75	0.000401377	1045	231
		324.5	0.000370362	1045	0
		327.25	0.000356836	ErrBox	ErrBox
		330	0.000355942	1100	0
		332.75	0.000354856	1155	0
		335.5	0.000343128	1155	173
		338.25	0.000323532	1100	173
		341	0.000304497	1100	0
		343.75	0.00028032	ErrBox	ErrBox
		346.5	0.000250923	1155	0
		349.25	0.00023081	1210	0
		352	0.000230631	1210	151
		354.75	0.000251876	1155	151
		357.5	0.000285184	1155	0
		360.25	0.000313339	ErrBox	ErrBox
		363	0.000324574	1210	0
		365.75	0.000319865	1265	0
		368.5	0.000310141	1265	99
		371.25	0.000306112	1210	99
		374	0.000308954	1210	0
		376.75	0.0003176	ErrBox	ErrBox
		379.5	0.000337844	1265	0
		382.25	0.000376799	1320	0
		385	0.000431045	1320	76
		387.75	0.000488043	1265	76
		390.5	0.000539816	1265	0
		393.25	0.000588547	ErrBox	ErrBox
		396	0.000639011	1320	0
		398.75	0.000677533	1375	0
		401.5	0.000688089	1375	94
		404.25	0.000683346	1320	94
		407	0.000672423	1320	0
		409.75	0.000658718	ErrBox	ErrBox
		412.5	0.000648525	1375	0
		415.25	0.000645728	1430	0
		418	0.000649944	1430	84
		420.75	0.000652655	1375	84
		423.5	0.000644098	1375	0
		426.25	0.000632776	ErrBox	ErrBox
		429	0.000635332	1430	0
		431.75	0.000651932	1485	0
		434.5	0.000668446	1485	75
		437.25	0.000674793	1430	75
		440	0.000687208	1430	0
		442.75	0.000692762	ErrBox	ErrBox
		445.5	0.00070805	1485	0
		448.25	0.000730474	1540	0
		451	0.000742364	1540	102
		453.75	0.000744635	1485	102
		456.5	0.000741256	1485	0
		459.25	0.000739925	ErrBox	ErrBox
		462	0.0007553	1540	0
		464.75	0.000791426	1595	0
		467.5	0.000831254	1595	127
		470.25	0.000861635	1540	127
		473	0.00089111	1540	0
		475.75	0.000933971	ErrBox	ErrBox
		478.5	0.000991662	1595	0
		481.25	0.00106111	1650	0
		484	0.00113155	1650	188
		486.75	0.00118355	1595	188
		489.5	0.0012127	1595	0
		492.25	0.00123644	ErrBox	ErrBox
		495	0.0012794	1650	0
		497.75	0.00138546	1705	0
		500.5	0.00145242	1705	339
		503.25	0.0013146	1650	339
		506	0.00134117	1650	0
		508.75	0.00137798	ErrBox	ErrBox
		511.5	0.00147736	1705	0
		514.25	0.00149087	1760	0
		517	0.00155825	1760	707
		519.75	0.00154141	1705	707
		522.5	0.00153977	1705	0
		525.25	0.0015467	ErrBox	ErrBox
		528	0.00160149	1760	0
		530.75	0.00165176	1815	0
		533.5	0.00176097	1815	455
		536.25	0.00175002	1760	455
		539	0.00172151	1760	0
		541.75	0.00181099	ErrBox	ErrBox
		544.5	0.00189475	1815	0
		547.25	0.00180467	1870	0
		550	0.00177757	1870	447
		552.75	0.00177619	1815	447
		555.5	0.0018437	1815	0
		558.25	0.00187621	ErrBox	ErrBox
		561	0.0019342	1870	0
		563.75	0.0020082	1925	0
		566.5	0.00208933	1925	576
		569.25	0.00221286	1870	576
		572	0.00230292	1870	0
		574.75	0.00235629	ErrBox	ErrBox
		577.5	0.00241915	1925	0
		580.25	0.00246585	1980	0
		583	0.00248956	1980	154
		585.75	0.00251045	1925	154
		588.5	0.00248678	1925	0
		591.25	0.0023896	ErrBox	ErrBox
		594	0.00228711	1980	0
		596.75	0.00216926	2035	0
		599.5	0.00206584	2035	103
		602.25	0.00195754	1980	103
		605	0.00188899	1980	0
		607.75	0.00181929	ErrBox	ErrBox
		610.5	0.00178438	2035	0
		613.25	0.0016999	2090	0
		616	0.00165622	2090	79
		618.75	0.00159875	2035	79
		621.5	0.00158381	2035	0
		624.25	0.00152229	ErrBox	ErrBox
		627	0.00145912	2090	0
		629.75	0.00141836	2145	0
		632.5	0.00136999	2145	65
		635.25	0.00130828	2090	65
		638	0.00124943	2090	0
		640.75	0.00118147	ErrBox	ErrBox
		643.5	0.00113054	2145	0
		646.25	0.00107196	2200	0
		649	0.00099967	2200	54
		651.75	0.000958824	2145	54
		654.5	0.000937954	2145	0
		657.25	0.000922942	ErrBox	ErrBox
		660	0.000900938	2200	0
		662.75	0.000869313	2255	0
		665.5	0.000828638	2255	68
		668.25	0.000779606	2200	68
		671	0.000733033	2200	0
		673.75	0.000670082	ErrBox	ErrBox
		676.5	0.000629984	2255	0
		679.25	0.000597272	2310	0
		682	0.000568971	2310	75
		684.75	0.000560429	2255	75
		687.5	0.000561172	2255	0
		690.25	0.000540724	ErrBox	ErrBox
		693	0.000531577	2310	0
		695.75	0.000522873	2365	0
		698.5	0.000511031	2365	65
		701.25	0.000500393	2310	65
		704	0.000465361	2310	0
		706.75	0.000438191	ErrBox	ErrBox
		709.5	0.00039922	2365	0
		712.25	0.000369758	2420	0
		715	0.000344318	2420	73
		717.75	0.000321153	2365	73
		720.5	0.000300776	2365	0
		723.25	0.000283504	ErrBox	ErrBox
		726	0.000270764	2420	0
		728.75	0.000278945	2475	0
		731.5	0.000265896	2475	88
		734.25	0.000240361	2420	88
		737	0.000240409	2420	0
		739.75	0.000234739	ErrBox	ErrBox
		742.5	0.000226188	2475	0
		745.25	0.000214658	2530	0
		748	0.000200175	2530	82
		750.75	0.000188143	2475	82
		753.5	0.000177014	2475	0
		756.25	0.00016733	ErrBox	ErrBox
		759	0.000160297	2530	0
		761.75	0.000156411	2585	0
		764.5	0.000155407	2585	48
		767.25	0.000156704	2530	48
		770	0.000160121	2530	0
		772.75	0.000166505	ErrBox	ErrBox
		775.5	0.000177657	2585	0
		778.25	0.000194973	2640	0
		781	0.000217102	2640	45
		783.75	0.00023858	2585	45
		786.5	0.000251657	2585	0
		789.25	0.00025103	ErrBox	ErrBox
		792	0.000237757	2640	0
		794.75	0.000218425	2695	0
		797.5	0.000199926	2695	62
		800.25	0.000184855	2640	62
		803	0.000172086	2640	0
		805.75	0.000160496	ErrBox	ErrBox
		808.5	0.000150399	2695	0
		811.25	0.000142304	2750	0
		814	0.000136217	2750	46
		816.75	0.000143043	2695	46
		819.5	0.000137	2695	0
		822.25	0.0001279	ErrBox	ErrBox
		825	0.000128839	2750	0
		827.75	0.0001313	2805	0
		830.5	0.000132177	2805	44
		833.25	0.000129833	2750	44
		836	0.000126612	2750	0
		838.75	0.000124238	ErrBox	ErrBox
		841.5	0.000122023	2805	0
		844.25	0.000119411	2860	0
		847	0.000117042	2860	24
		849.75	0.000115998	2805	24
		852.5	0.000116868	2805	0
		855.25	0.000119435	ErrBox	ErrBox
		858	0.000123037	2860	0
		860.75	0.000127119	2915	0
		863.5	0.000131558	2915	19
		866.25	0.000136655	2860	19
		869	0.000142872	2860	0
		871.75	0.000150516	ErrBox	ErrBox
		874.5	0.000159558	2915	0
		877.25	0.000169666	2970	0
		880	0.000180373	2970	13
		882.75	0.000191233	2915	13
		885.5	0.000201894	2915	0
		888.25	0.000212144	ErrBox	ErrBox
		891	0.000221954	2970	0
		893.75	0.000231431	3025	0
		896.5	0.000240534	3025	15
		899.25	0.000248665	2970	15
		902	0.000254602	2970	0
		904.75	0.00025706	ErrBox	ErrBox
		907.5	0.000255552	3025	0
		910.25	0.000250799	3080	0
		913	0.000244281	3080	14
		915.75	0.000237337	3025	14
		918.5	0.000230605	3025	0
		921.25	0.000224062	ErrBox	ErrBox
		924	0.000217342	3080	0
		926.75	0.000210044	3135	0
		929.5	0.000201991	3135	21
		932.25	0.000193418	3080	21
		935	0.00018495	3080	0
		937.75	0.000177303	ErrBox	ErrBox
		940.5	0.000170797	3135	0
		943.25	0.000165045	3190	0
		946	0.000159198	3190	24
		948.75	0.000152696	3135	24
		951.5	0.000145742	3135	0
		954.25	0.00013902	ErrBox	ErrBox
		957	0.000133105	3190	0
		959.75	0.000128262	3245	0
		962.5	0.000124995	3245	15
		965.25	0.000124678	3190	15
		968	0.000125816	3190	0
		970.75	0.000155054	ErrBox	ErrBox
		973.5	0.000115901	3245	0
		976.25	0.000111892	3300	0
		979	0.000110591	3300	41
		981.75	0.000110576	3245	41
		984.5	0.000111276	3245	0
		987.25	0.000112291	ErrBox	ErrBox
		990	0.000113264	3300	0
		992.75	0.000113921	3355	0
		995.5	0.00011407	3355	43
		998.25	0.000113604	3300	43
		1001	0.000112556	3300	0
		1003.75	0.000111139	ErrBox	ErrBox
		1006.5	0.000109713	3355	0
		1009.25	0.00010865	3410	0
		1012	0.000108188	3410	25
		1014.75	0.000108346	3355	25
		1017.5	0.000108968	3355	0
		1020.25	0.00010983	ErrBox	ErrBox
		1023	0.000110773	3410	0
		1025.75	0.000111777	3465	0
		1028.5	0.000112972	3465	52
		1031.25	0.00011459	3410	52
		1034	0.000116899	3410	0
		1036.75	0.000120149	ErrBox	ErrBox
		1039.5	0.000124543	3465	0
		1042.25	0.00013024	3520	0
		1045	0.000137317	3520	66
		1047.75	0.00014558	3465	66
		1050.5	0.000154317	3465	0
		1053.25	0.000162421	ErrBox	ErrBox
		1056	0.000169177	3520	0
		1058.75	0.000175084	3575	0
		1061.5	0.000181654	3575	61
		1064.25	0.000190222	3520	61
		1067	0.000200936	3520	0
		1069.75	0.000212797	ErrBox	ErrBox
		1072.5	0.00022449	3575	0
		1075.25	0.000238328	3630	0
		1078	0.000262921	3630	60
		1080.75	0.000297983	3575	60
		1083.5	0.000317338	3575	0
		1086.25	0.000281512	ErrBox	ErrBox
		1089	0.000276658	3630	0
		1091.75	0.000281921	3685	0
		1094.5	0.00028637	3685	53
		1097.25	0.000288914	3630	53
		1100	0.000288792	3630	0
		1102.75	0.000285813	ErrBox	ErrBox
		1105.5	0.000280779	3685	0
		1108.25	0.000274475	3740	0
		1111	0.000266094	3740	45
		1113.75	0.000254177	3685	45
		1116.5	0.000239857	3685	0
		1119.25	0.000226606	ErrBox	ErrBox
		1122	0.000215826	3740	0
		1124.75	0.000205879	3795	0
		1127.5	0.00019535	3795	45
		1130.25	0.000184685	3740	45
		1133	0.00017514	3740	0
		1135.75	0.000167585	ErrBox	ErrBox
		1138.5	0.000162305	3795	0
		1141.25	0.000159282	3850	0
		1144	0.000158395	3850	37
		1146.75	0.000159381	3795	37
		1149.5	0.000161772	3795	0
		1152.25	0.000164935	ErrBox	ErrBox
		1155	0.000168661	3850	0
		1157.75	0.000175016	3905	0
		1160.5	0.000182372	3905	28
		1163.25	0.000180645	3850	28
		1166	0.000176338	3850	0
		1168.75	0.000175598	ErrBox	ErrBox
		1171.5	0.000175376	3905	0
		1174.25	0.000174074	3960	0
		1177	0.000171204	3960	27
		1179.75	0.000166806	3905	27
		1182.5	0.000161426	3905	0
		1185.25	0.00015588	ErrBox	ErrBox
		1188	0.0001509	3960	0
		1190.75	0.00014689	4015	0
		1193.5	0.000143844	4015	35
		1196.25	0.00014145	3960	35
		1199	0.000139286	3960	0
		1201.75	0.000137026	ErrBox	ErrBox
		1204.5	0.000134544	4015	0
		1207.25	0.000131894	4070	0
		1210	0.000129193	4070	24
		1212.75	0.000126476	4015	24
		1215.5	0.000123597	4015	0
		1218.25	0.000120257	ErrBox	ErrBox
		1221	0.000116199	4070	0
		1223.75	0.000111455	4125	0
		1226.5	0.000106436	4125	32
		1229.25	0.000102361	4070	32
		1232	0.000111255	4070	0
		1234.75	0.000103513	ErrBox	ErrBox
		1237.5	9.40622e-05	4125	0
		1240.25	9.33719e-05	4180	0
		1243	9.34545e-05	4180	32
		1245.75	9.39188e-05	4125	32
		1248.5	9.45741e-05	4125	0
		1251.25	9.52909e-05	ErrBox	ErrBox
		1254	9.59611e-05	4180	0
		1256.75	9.64523e-05	4235	0
		1259.5	9.66019e-05	4235	26
		1262.25	9.62707e-05	4180	26
		1265	9.541e-05	4180	0
		1267.75	9.4086e-05	ErrBox	ErrBox
		1270.5	9.24485e-05	4235	0
		1273.25	9.06744e-05	4290	0
		1276	8.89388e-05	4290	36
		1278.75	8.74065e-05	4235	36
		1281.5	8.62343e-05	4235	0
		1284.25	8.55534e-05	ErrBox	ErrBox
		1287	8.54489e-05	4290	0
		1289.75	8.59478e-05	4345	0
		1292.5	8.70333e-05	4345	37
		1295.25	8.86763e-05	4290	37
		1298	9.08708e-05	4290	0
		1300.75	9.36257e-05	ErrBox	ErrBox
		1303.5	9.68875e-05	4345	0
		1306.25	0.000100413	4400	0
		1309	0.000103712	4400	31
		1311.75	0.000106173	4345	31
		1314.5	0.000107364	4345	0
		1317.25	0.000107279	ErrBox	ErrBox
		1320	0.000106329	4400	0
		1322.75	0.000105066	4455	0
		1325.5	0.000103897	4455	43
		1328.25	0.000102965	4400	43
		1331	0.00010222	4400	0
		1333.75	0.000103692	ErrBox	ErrBox
		1336.5	0.000101409	4455	0
		1339.25	0.000100129	4510	0
		1342	9.93313e-05	4510	42
		1344.75	9.84993e-05	4455	42
		1347.5	9.76766e-05	4455	0
		1350.25	9.69228e-05	ErrBox	ErrBox
		1353	9.63023e-05	4510	0
		1355.75	9.58668e-05	4565	0
		1358.5	9.56284e-05	4565	44
		1361.25	9.55428e-05	4510	44
		1364	9.55003e-05	4510	0
		1366.75	9.53532e-05	ErrBox	ErrBox
		1369.5	9.49616e-05	4565	0
		1372.25	9.42522e-05	4620	0
		1375	9.32552e-05	4620	49
		1377.75	9.21147e-05	4565	49
		1380.5	9.10542e-05	4565	0
		1383.25	9.03546e-05	ErrBox	ErrBox
		1386	9.03841e-05	4620	0
		1388.75	9.16798e-05	4675	0
		1391.5	9.48203e-05	4675	44
		1394.25	9.97323e-05	4620	44
		1397	0.000104947	4620	0
		1399.75	0.000108269	ErrBox	ErrBox
		1402.5	0.000108726	4675	0
		1405.25	0.000107225	4730	0
		1408	0.000105075	4730	40
		1410.75	0.000102756	4675	40
		1413.5	0.000100271	4675	0
		1416.25	9.78082e-05	ErrBox	ErrBox
		1419	9.56886e-05	4730	0
		1421.75	9.40036e-05	4785	0
		1424.5	9.25079e-05	4785	29
		1427.25	9.08407e-05	4730	29
		1430	8.88102e-05	4730	0
		1432.75	8.65312e-05	ErrBox	ErrBox
		1435.5	8.43604e-05	4785	0
		1438.25	8.27045e-05	4840	0
		1441	8.18313e-05	4840	25
		1443.75	8.17595e-05	4785	25
		1446.5	8.22635e-05	4785	0
		1449.25	8.29866e-05	ErrBox	ErrBox
		1452	8.36101e-05	4840	0
		1454.75	8.39892e-05	4895	0
		1457.5	8.41744e-05	4895	39
		1460.25	8.43215e-05	4840	39
		1463	8.45629e-05	4840	0
		1465.75	8.49399e-05	ErrBox	ErrBox
		1468.5	8.54136e-05	4895	0
		1471.25	8.59167e-05	4950	0
		1474	8.64028e-05	4950	24
		1476.75	8.68689e-05	4895	24
		1479.5	8.73589e-05	4895	0
		1482.25	8.79531e-05	ErrBox	ErrBox
		1485	8.87606e-05	4950	0
		1487.75	8.99017e-05	5005	0
		1490.5	9.14931e-05	5005	23
		1493.25	9.36292e-05	4950	23
		1496	9.63651e-05	4950	0
		1498.75	9.96958e-05	ErrBox	ErrBox
		1501.5	0.000103535
		1504.25	0.000107696
		1507	0.000111901
		1509.75	0.000115819
		1512.5	0.000119133
		1515.25	0.000121616
		1518	0.000123173
		1520.75	0.000123848
		1523.5	0.000123794
		1526.25	0.000123237
		1529	0.000122449
		1531.75	0.000121724
		1534.5	0.000121351
		1537.25	0.000121566
		1540	0.000122535
		1542.75	0.000124313
		1545.5	0.000126785
		1548.25	0.000129562
		1551	0.000132147
		1553.75	0.000134453
		1556.5	0.00013713
		1559.25	0.000141039
		1562	0.0001462
		1564.75	0.000151381
		1567.5	0.000154899
		1570.25	0.000155901
		1573	0.000154987
		1575.75	0.000153675
		1578.5	0.00015334
		1581.25	0.000154554
		1584	0.000157152
		1586.75	0.000160682
		1589.5	0.000164796
		1592.25	0.000169409
		1595	0.000174557
		1597.75	0.000179884
		1600.5	0.000184333
		1603.25	0.000186973
		1606	0.00018821
		1608.75	0.000189485
		1611.5	0.000191845
		1614.25	0.000195353
		1617	0.000199595
		1619.75	0.000204211
		1622.5	0.000209077
		1625.25	0.000214285
		1628	0.000220027
		1630.75	0.000226464
		1633.5	0.000233705
		1636.25	0.000242007
		1639	0.000251892
		1641.75	0.000263831
		1644.5	0.000280055
		1647.25	0.000299567
		1650	0.00030913
		1652.75	0.000322294
		1655.5	0.000313348
		1658.25	0.000319287
		1661	0.000328011
		1663.75	0.000344917
		1666.5	0.000353178
		1669.25	0.000372821
		1672	0.000391668
		1674.75	0.000404681
		1677.5	0.000412334
		1680.25	0.000407108
		1683	0.000394581
		1685.75	0.000390904
		1688.5	0.000394624
		1691.25	0.000397195
		1694	0.000400492
		1696.75	0.00040792
		1699.5	0.000419395
		1702.25	0.000434588
		1705	0.000451114
		1707.75	0.000463085
		1710.5	0.000467342
		1713.25	0.000470231
		1716	0.000484264
		1718.75	0.000517479
		1721.5	0.000566681
		1724.25	0.000623913
		1727	0.00068796
		1729.75	0.0007605
		1732.5	0.000837665
		1735.25	0.000913928
		1738	0.000985913
		1740.75	0.00104857
		1743.5	0.00109293
		1746.25	0.00111138
		1749	0.00110267
		1751.75	0.00106731
		1754.5	0.00100572
		1757.25	0.000926143
		1760	0.00084523
		1762.75	0.000776493
		1765.5	0.000721522
		1768.25	0.000672689
		1771	0.000622325
		1773.75	0.000570884
		1776.5	0.000527266
		1779.25	0.000499181
		1782	0.00048434
		1784.75	0.000472974
		1787.5	0.000457475
		1790.25	0.00043856
		1793	0.000422318
		1795.75	0.000412244
		1798.5	0.000407428
		1801.25	0.000405882
		1804	0.000398129
		1806.75	0.000382451
		1809.5	0.000370583
		1812.25	0.000364884
		1815	0.000365528
		1817.75	0.000372582
		1820.5	0.000382436
		1823.25	0.000389795
		1826	0.000393976
		1828.75	0.000398757
		1831.5	0.000407577
		1834.25	0.0004209
		1837	0.000435233
		1839.75	0.000445896
		1842.5	0.000452249
		1845.25	0.000457447
		1848	0.000463567
		1850.75	0.000471871
		1853.5	0.00048326
		1856.25	0.000494638
		1859	0.000508974
		1861.75	0.000531458
		1864.5	0.000558435
		1867.25	0.000580996
		1870	0.000599565
		1872.75	0.000625188
		1875.5	0.000653628
		1878.25	0.000668383
		1881	0.00067257
		1883.75	0.000681762
		1886.5	0.000696466
		1889.25	0.000694521
		1892	0.000682806
		1894.75	0.000694905
		1897.5	0.000713087
		1900.25	0.000720064
		1903	0.000705091
		1905.75	0.000673145
		1908.5	0.000633414
		1911.25	0.000586186
		1914	0.000532552
		1916.75	0.000480387
		1919.5	0.000436918
		1922.25	0.000392869
		1925	0.000345548
		1927.75	0.000306907
		1930.5	0.000275929
		1933.25	0.000250978
		1936	0.000233129
		1938.75	0.000222237
		1941.5	0.000215832
		1944.25	0.000217892
		1947	0.000230413
		1949.75	0.00020395
		1952.5	0.000187582
		1955.25	0.000182126
		1958	0.0001788
		1960.75	0.000170742
		1963.5	0.00016302
		1966.25	0.000161107
		1969	0.000160939
		1971.75	0.000154176
		1974.5	0.000143347
		1977.25	0.000136064
		1980	0.000132306
		1982.75	0.000130558
		1985.5	0.000130453
		1988.25	0.000131436
		1991	0.000130926
		1993.75	0.00012631
		1996.5	0.00011968
		1999.25	0.000114546
		2002	0.000111214
		2004.75	0.000108664
		2007.5	0.000106468
		2010.25	0.00010458
		2013	0.00010299
		2015.75	0.000101649
		2018.5	0.00010056
		2021.25	0.000100188
		2024	0.000101606
		2026.75	0.000103863
		2029.5	0.000103079
		2032.25	9.97585e-05
		2035	9.81749e-05
		2037.75	9.86519e-05
		2040.5	9.90135e-05
		2043.25	9.84109e-05
		2046	9.88666e-05
		2048.75	0.000101334
		2051.5	9.81772e-05
		2054.25	9.11251e-05
		2057	8.82562e-05
		2059.75	8.76157e-05
		2062.5	0.000116348
		2065.25	8.60047e-05
		2068	8.64783e-05
		2070.75	8.84702e-05
		2073.5	9.05133e-05
		2076.25	0.000140772
		2079	8.83244e-05
		2081.75	8.47721e-05
		2084.5	8.1507e-05
		2087.25	7.93182e-05
		2090	7.82204e-05
		2092.75	7.77958e-05
		2095.5	7.7482e-05
		2098.25	7.68287e-05
		2101	7.59225e-05
		2103.75	7.57795e-05
		2106.5	7.68212e-05
		2109.25	0.000119398
		2112	7.26095e-05
		2114.75	6.85606e-05
		2117.5	6.66293e-05
		2120.25	6.6181e-05
		2123	6.62525e-05
		2125.75	6.64282e-05
		2128.5	6.6482e-05
		2131.25	6.62481e-05
		2134	6.56684e-05
		2136.75	6.48442e-05
		2139.5	6.40285e-05
		2142.25	6.35462e-05
		2145	6.80621e-05
		2147.75	6.42362e-05
		2150.5	7.39647e-05
		2153.25	7.55319e-05
		2156	6.50125e-05
		2158.75	6.48123e-05
		2161.5	6.70939e-05
		2164.25	7.27502e-05
		2167	7.78538e-05
		2169.75	7.56946e-05
		2172.5	7.00597e-05
		2175.25	6.72232e-05
		2178	6.83299e-05
		2180.75	7.22711e-05
		2183.5	7.54793e-05
		2186.25	7.5308e-05
		2189	7.36377e-05
		2191.75	7.28343e-05
		2194.5	7.34084e-05
		2197.25	7.62256e-05
		2200	8.07269e-05
		2202.75	8.35783e-05
		2205.5	8.34862e-05
		2208.25	8.00638e-05
		2211	7.86603e-05
		2213.75	7.98231e-05
		2216.5	7.52122e-05
		2219.25	6.98315e-05
		2222	6.79003e-05
		2224.75	6.75125e-05
		2227.5	6.7979e-05
		2230.25	6.93865e-05
		2233	7.15725e-05
		2235.75	7.35842e-05
		2238.5	7.42351e-05
		2241.25	7.38581e-05
		2244	7.41875e-05
		2246.75	7.59154e-05
		2249.5	7.78009e-05
		2252.25	7.91546e-05
		2255	8.07067e-05
		2257.75	8.14188e-05
		2260.5	7.99259e-05
		2263.25	7.82338e-05
		2266	7.8867e-05
		2268.75	8.18522e-05
		2271.5	8.53912e-05
		2274.25	8.65644e-05
		2277	8.3996e-05
		2279.75	7.93014e-05
		2282.5	7.39784e-05
		2285.25	6.81583e-05
		2288	6.28577e-05
		2290.75	5.97576e-05
		2293.5	5.8783e-05
		2296.25	5.92967e-05
		2299	6.22403e-05
		2301.75	6.71335e-05
		2304.5	6.94725e-05
		2307.25	6.70322e-05
		2310	6.25864e-05
		2312.75	5.84179e-05
		2315.5	5.52557e-05
		2318.25	5.42599e-05
		2321	5.70113e-05
		2323.75	6.17942e-05
		2326.5	6.40776e-05
		2329.25	6.62688e-05
		2332	7.09355e-05
		2334.75	7.56699e-05
		2337.5	8.13172e-05
		2340.25	8.67735e-05
		2343	9.19368e-05
		2345.75	9.91931e-05
		2348.5	0.000102034
		2351.25	9.45417e-05
		2354	8.53989e-05
		2356.75	7.87454e-05
		2359.5	7.2309e-05
		2362.25	6.61444e-05
		2365	6.22966e-05
		2367.75	6.14117e-05
		2370.5	6.45166e-05
		2373.25	7.27882e-05
		2376	7.86448e-05
		2378.75	7.56662e-05
		2381.5	7.27692e-05
		2384.25	7.48795e-05
		2387	7.98576e-05
		2389.75	8.21968e-05
		2392.5	8.31232e-05
		2395.25	8.70932e-05
		2398	9.27415e-05
		2400.75	9.69463e-05
		2403.5	9.95567e-05
		2406.25	0.000101525
		2409	0.000103141
		2411.75	0.000104715
		2414.5	0.000106514
		2417.25	0.000108054
		2420	0.000108567
		2422.75	0.000107973
		2425.5	0.000106886
		2428.25	0.000105981
		2431	0.000105679
		2433.75	0.000105799
		2436.5	0.000105176
		2439.25	0.000103175
		2442	0.000105362
		2444.75	0.000111417
		2447.5	0.000108823
		2450.25	0.000110687
		2453	0.000108062
		2455.75	0.00010531
		2458.5	9.12587e-05
		2461.25	8.23603e-05
		2464	8.32941e-05
		2466.75	8.60856e-05
		2469.5	8.39169e-05
		2472.25	8.42581e-05
		2475	9.46878e-05
		2477.75	0.000100757
		2480.5	0.00011741
		2483.25	8.18478e-05
		2486	8.07988e-05
		2488.75	8.01507e-05
		2491.5	8.04476e-05
		2494.25	8.06916e-05
		2497	7.97192e-05
		2499.75	7.70076e-05
		2502.5	7.16283e-05
		2505.25	6.42198e-05
		2508	5.80569e-05
		2510.75	5.6068e-05
		2513.5	6.14719e-05
		2516.25	7.39533e-05
		2519	7.9201e-05
		2521.75	8.10826e-05
		2524.5	8.92853e-05
		2527.25	9.45029e-05
		2530	7.59094e-05
		2532.75	6.58173e-05
		2535.5	6.19895e-05
		2538.25	6.03314e-05
		2541	5.82577e-05
		2543.75	5.5182e-05
		2546.5	5.22167e-05
		2549.25	5.02348e-05
		2552	5.00829e-05
		2554.75	5.32078e-05
		2557.5	5.74673e-05
		2560.25	5.86048e-05
		2563	7.65548e-05
		2565.75	7.39663e-05
		2568.5	5.93718e-05
		2571.25	5.33207e-05
		2574	6.18756e-05
		2576.75	6.54726e-05
		2579.5	5.73578e-05
		2582.25	5.34512e-05
		2585	5.14933e-05
		2587.75	5.11328e-05
		2590.5	5.28212e-05
		2593.25	5.61276e-05
		2596	6.03549e-05
		2598.75	6.33111e-05
		2601.5	6.01127e-05
		2604.25	5.41135e-05
		2607	5.20234e-05
		2609.75	9.51244e-05
		2612.5	5.21266e-05
		2615.25	5.29293e-05
		2618	5.36364e-05
		2620.75	5.22242e-05
		2623.5	4.99342e-05
		2626.25	4.90674e-05
		2629	4.99208e-05
		2631.75	5.22314e-05
		2634.5	5.59205e-05
		2637.25	6.00811e-05
		2640	6.37011e-05
		2642.75	6.66144e-05
		2645.5	6.72112e-05
		2648.25	6.44933e-05
		2651	6.1403e-05
		2653.75	6.02237e-05
		2656.5	6.09642e-05
		2659.25	6.31e-05
		2662	6.46665e-05
		2664.75	6.36305e-05
		2667.5	6.1223e-05
		2670.25	6.05672e-05
		2673	6.34336e-05
		2675.75	6.68107e-05
		2678.5	6.53351e-05
		2681.25	6.15142e-05
		2684	5.97315e-05
		2686.75	5.95149e-05
		2689.5	6.00035e-05
		2692.25	6.15721e-05
		2695	6.42011e-05
		2697.75	6.60211e-05
		2700.5	6.53857e-05
		2703.25	6.35952e-05
		2706	6.24627e-05
		2708.75	6.16685e-05
		2711.5	6.02056e-05
		2714.25	5.80018e-05
		2717	5.5664e-05
		2719.75	5.36767e-05
		2722.5	5.21075e-05
		2725.25	5.07921e-05
		2728	4.95704e-05
		2730.75	4.83611e-05
		2733.5	4.71434e-05
		2736.25	4.59236e-05
		2739	4.47224e-05
		2741.75	4.35678e-05
		2744.5	4.24907e-05
		2747.25	4.15294e-05
		2750	4.07554e-05
		2752.75	4.03676e-05
		2755.5	4.07701e-05
		2758.25	4.22187e-05
		2761	4.39707e-05
		2763.75	4.44362e-05
		2766.5	4.30378e-05
		2769.25	4.09656e-05
		2772	3.94856e-05
		2774.75	3.87518e-05
		2777.5	3.83763e-05
		2780.25	3.81089e-05
		2783	3.78928e-05
		2785.75	3.77221e-05
		2788.5	3.75698e-05
		2791.25	3.73768e-05
		2794	3.70703e-05
		2796.75	3.65879e-05
		2799.5	3.5901e-05
		2802.25	3.50244e-05
		2805	3.40143e-05
		2807.75	3.29514e-05
		2810.5	3.19205e-05
		2813.25	3.10576e-05
		2816	4.48655e-05
		2818.75	3.58206e-05
		2821.5	2.90708e-05
		2824.25	2.86598e-05
		2827	2.83064e-05
		2829.75	2.79599e-05
		2832.5	2.75781e-05
		2835.25	2.7126e-05
		2838	2.65787e-05
		2840.75	2.59294e-05
		2843.5	2.51954e-05
		2846.25	2.44223e-05
		2849	2.36789e-05
		2851.75	2.30383e-05
		2854.5	2.25489e-05
		2857.25	2.22073e-05
		2860	2.19538e-05
		2862.75	2.16995e-05
		2865.5	2.13723e-05
		2868.25	2.09579e-05
		2871	2.05059e-05
		2873.75	2.0097e-05
		2876.5	1.9795e-05
		2879.25	1.96158e-05
		2882	1.95251e-05
		2884.75	1.94638e-05
		2887.5	1.93787e-05
		2890.25	1.92426e-05
		2893	1.90579e-05
		2895.75	1.88459e-05
		2898.5	1.86297e-05
		2901.25	1.84236e-05
		2904	1.82245e-05
		2906.75	1.8015e-05
		2909.5	1.77691e-05
		2912.25	1.74631e-05
		2915	1.70832e-05
		2917.75	1.66313e-05
		2920.5	1.6125e-05
		2923.25	1.55953e-05
		2926	1.50797e-05
		2928.75	1.46163e-05
		2931.5	1.42383e-05
		2934.25	1.39939e-05
		2937	1.41398e-05
		2939.75	1.58344e-05
		2942.5	2.10054e-05
		2945.25	2.80335e-05
		2948	3.07149e-05
		2950.75	2.7354e-05
		2953.5	2.19061e-05
		2956.25	1.76327e-05
		2959	1.54867e-05
		2961.75	1.49093e-05
		2964.5	1.50764e-05
		2967.25	1.55248e-05
		2970	1.60227e-05
		2972.75	1.63766e-05
		2975.5	1.64137e-05
		2978.25	1.60562e-05
		2981	1.53735e-05
		2983.75	1.45527e-05
		2986.5	1.38077e-05
		2989.25	1.32915e-05
		2992	1.30602e-05
		2994.75	1.30939e-05
		2997.5	1.33417e-05
		3000.25	1.37537e-05
		3003	1.43024e-05
		3005.75	1.50187e-05
		3008.5	1.60612e-05
		3011.25	1.76901e-05
		3014	1.99138e-05
		3016.75	2.20007e-05
		3019.5	2.2818e-05
		3022.25	2.28911e-05
		3025	2.48798e-05
		3027.75	2.472e-05
		3030.5	1.8311e-05
		3033.25	1.36046e-05
		3036	1.25308e-05
		3038.75	1.25601e-05
		3041.5	1.28464e-05
		3044.25	1.32748e-05
		3047	1.38858e-05
		3049.75	1.47599e-05
		3052.5	1.58712e-05
		3055.25	1.69502e-05
		3058	1.75552e-05
		3060.75	1.74071e-05
		3063.5	1.66884e-05
		3066.25	1.59462e-05
		3069	1.56665e-05
		3071.75	1.6178e-05
		3074.5	2.31396e-05
		3077.25	3.01555e-05
		3080	1.87724e-05
		3082.75	1.66224e-05
		3085.5	1.66992e-05
		3088.25	1.78587e-05
		3091	1.98591e-05
		3093.75	2.08796e-05
		3096.5	1.96762e-05
		3099.25	1.75223e-05
		3102	1.62006e-05
		3104.75	1.5953e-05
		3107.5	1.61903e-05
		3110.25	1.65085e-05
		3113	1.68115e-05
		3115.75	1.72235e-05
		3118.5	1.81178e-05
		3121.25	1.99598e-05
		3124	2.25487e-05
		3126.75	2.46167e-05
		3129.5	2.60212e-05
		3132.25	2.93674e-05
		3135	3.29319e-05
		3137.75	2.95622e-05
		3140.5	2.1569e-05
		3143.25	1.74063e-05
		3146	1.90215e-05
		3148.75	2.39942e-05
		3151.5	2.89506e-05
		3154.25	3.19047e-05
		3157	3.3382e-05
		3159.75	3.62574e-05
		3162.5	3.97964e-05
		3165.25	3.36569e-05
		3168	2.87854e-05
		3170.75	3.0113e-05
		3173.5	3.38996e-05
		3176.25	3.22893e-05
		3179	2.44784e-05
		3181.75	1.96905e-05
		3184.5	1.79036e-05
		3187.25	1.68031e-05
		3190	1.5905e-05
		3192.75	1.5225e-05
		3195.5	1.48448e-05
		3198.25	1.48423e-05
		3201	1.5383e-05
		3203.75	1.72776e-05
		3206.5	2.16857e-05
		3209.25	2.57229e-05
		3212	2.45799e-05
		3214.75	2.14175e-05
		3217.5	2.05523e-05
		3220.25	2.22681e-05
		3223	2.95703e-05
		3225.75	3.83095e-05
		3228.5	3.37767e-05
		3231.25	2.7654e-05
		3234	2.57409e-05
		3236.75	2.20556e-05
		3239.5	1.80195e-05
		3242.25	1.78279e-05
		3245	2.05023e-05
		3247.75	2.43395e-05
		3250.5	2.76961e-05
		3253.25	3.00068e-05
		3256	3.28507e-05
		3258.75	3.67959e-05
		3261.5	4.001e-05
		3264.25	4.00989e-05
		3267	3.89732e-05
		3269.75	3.93994e-05
		3272.5	3.87134e-05
		3275.25	3.56937e-05
		3278	3.4263e-05
		3280.75	3.91817e-05
		3283.5	4.59358e-05
		3286.25	4.57811e-05
		3289	4.4656e-05
		3291.75	4.89546e-05
		3294.5	5.73562e-05
		3297.25	6.67457e-05
		3300	6.37527e-05
		3302.75	6.23386e-05
		3305.5	5.00942e-05
		3308.25	4.37553e-05
		3311	4.76373e-05
		3313.75	5.32727e-05
		3316.5	4.88693e-05
		3319.25	4.01345e-05
		3322	3.91114e-05
		3324.75	4.41738e-05
		3327.5	5.1004e-05
		3330.25	5.83603e-05
		3333	6.43706e-05
		3335.75	5.88068e-05
		3338.5	4.95594e-05
		3341.25	4.34125e-05
		3344	3.91236e-05
		3346.75	3.90277e-05
		3349.5	3.50373e-05
		3352.25	2.7124e-05
		3355	2.37809e-05
		3357.75	2.74495e-05
		3360.5	3.40989e-05
		3363.25	3.49886e-05
		3366	2.93408e-05
		3368.75	2.7328e-05
		3371.5	3.5395e-05
		3374.25	3.7248e-05
		3377	3.78932e-05
		3379.75	3.95669e-05
		3382.5	4.20338e-05
		3385.25	4.83724e-05
		3388	3.9918e-05
		3390.75	2.42088e-05
		3393.5	2.05584e-05
		3396.25	2.23587e-05
		3399	2.48638e-05
		3401.75	2.83558e-05
		3404.5	3.52607e-05
		3407.25	4.50608e-05
		3410	5.23243e-05
		3412.75	5.27236e-05
		3415.5	5.05622e-05
		3418.25	5.46834e-05
		3421	6.21003e-05
		3423.75	5.6737e-05
		3426.5	4.70243e-05
		3429.25	4.26237e-05
		3432	4.10321e-05
		3434.75	3.83725e-05
		3437.5	3.82489e-05
		3440.25	4.06892e-05
		3443	4.18878e-05
		3445.75	4.60683e-05
		3448.5	4.79294e-05
		3451.25	4.96651e-05
		3454	5.86774e-05
		3456.75	7.24123e-05
		3459.5	8.39579e-05
		3462.25	9.35431e-05
		3465	9.49072e-05
		3467.75	8.41229e-05
		3470.5	7.87134e-05
		3473.25	7.88465e-05
		3476	7.92495e-05
		3478.75	7.83831e-05
		3481.5	7.32004e-05
		3484.25	6.91706e-05
		3487	7.90336e-05
		3489.75	9.08489e-05
		3492.5	9.4064e-05
		3495.25	8.64817e-05
		3498	7.85006e-05
		3500.75	7.70011e-05
		3503.5	7.27083e-05
		3506.25	6.40924e-05
		3509	6.23449e-05
		3511.75	6.77085e-05
		3514.5	6.97243e-05
		3517.25	6.95706e-05
		3520	7.20384e-05
		3522.75	8.00064e-05
		3525.5	7.07104e-05
		3528.25	5.97448e-05
		3531	6.07617e-05
		3533.75	7.07092e-05
		3536.5	8.83865e-05
		3539.25	7.68417e-05
		3542	7.98087e-05
		3544.75	9.19939e-05
		3547.5	7.99629e-05
		3550.25	5.80194e-05
		3553	5.8937e-05
		3555.75	6.0715e-05
		3558.5	5.5582e-05
		3561.25	5.38212e-05
		3564	5.38215e-05
		3566.75	5.75724e-05
		3569.5	6.15305e-05
		3572.25	5.78917e-05
		3575	5.37102e-05
		3577.75	5.57898e-05
		3580.5	6.35188e-05
		3583.25	7.30584e-05
		3586	7.73257e-05
		3588.75	7.78639e-05
		3591.5	8.77871e-05
		3594.25	9.06595e-05
		3597	7.10632e-05
		3599.75	6.39511e-05
		3602.5	6.20135e-05
		3605.25	5.64474e-05
		3608	4.98492e-05
		3610.75	4.63103e-05
		3613.5	4.6814e-05
		3616.25	4.6655e-05
		3619	4.39764e-05
		3621.75	4.69625e-05
		3624.5	5.90586e-05
		3627.25	6.78481e-05
		3630	6.38241e-05
		3632.75	5.75813e-05
		3635.5	5.64672e-05
		3638.25	5.99703e-05
		3641	6.11737e-05
		3643.75	5.59727e-05
		3646.5	4.8171e-05
		3649.25	4.43364e-05
		3652	4.73303e-05
		3654.75	5.43567e-05
		3657.5	6.27855e-05
		3660.25	7.1054e-05
		3663	7.59244e-05
		3665.75	6.86177e-05
		3668.5	5.7085e-05
		3671.25	5.55052e-05
		3674	6.24497e-05
		3676.75	7.00118e-05
		3679.5	6.46299e-05
		3682.25	5.55129e-05
		3685	4.9329e-05
		3687.75	4.81779e-05
		3690.5	4.83383e-05
		3693.25	4.80469e-05
		3696	5.6126e-05
		3698.75	6.93308e-05
		3701.5	7.45006e-05
		3704.25	7.18738e-05
		3707	6.22515e-05
		3709.75	5.49613e-05
		3712.5	5.37356e-05
		3715.25	5.48611e-05
		3718	5.66434e-05
		3720.75	5.71904e-05
		3723.5	5.32444e-05
		3726.25	4.76561e-05
		3729	4.54976e-05
		3731.75	4.68088e-05
		3734.5	4.97813e-05
		3737.25	5.0021e-05
		3740	4.47907e-05
		3742.75	4.45792e-05
		3745.5	4.98613e-05
		3748.25	5.07887e-05
		3751	4.99603e-05
		3753.75	5.27105e-05
		3756.5	5.52806e-05
		3759.25	5.39829e-05
		3762	4.59814e-05
		3764.75	3.80037e-05
		3767.5	3.49675e-05
		3770.25	3.4886e-05
		3773	3.62804e-05
		3775.75	3.84267e-05
		3778.5	4.13188e-05
		3781.25	4.55168e-05
		3784	4.96192e-05
		3786.75	5.0319e-05
		3789.5	4.76819e-05
		3792.25	4.52801e-05
		3795	4.51663e-05
		3797.75	4.70423e-05
		3800.5	4.94125e-05
		3803.25	5.03777e-05
		3806	4.80365e-05
		3808.75	4.36761e-05
		3811.5	4.35601e-05
		3814.25	4.90446e-05
		3817	5.2557e-05
		3819.75	4.97321e-05
		3822.5	4.40522e-05
		3825.25	3.8893e-05
		3828	3.51309e-05
		3830.75	3.39498e-05
		3833.5	3.69568e-05
		3836.25	3.90992e-05
		3839	3.51377e-05
		3841.75	3.08901e-05
		3844.5	2.9269e-05
		3847.25	2.88613e-05
		3850	2.9043e-05
		3852.75	2.95465e-05
		3855.5	3.01284e-05
		3858.25	3.07482e-05
		3861	3.19721e-05
		3863.75	3.56347e-05
		3866.5	4.16447e-05
		3869.25	4.37497e-05
		3872	3.99843e-05
		3874.75	3.48079e-05
		3877.5	3.01271e-05
		3880.25	2.68217e-05
		3883	2.52363e-05
		3885.75	2.47726e-05
		3888.5	2.48061e-05
		3891.25	2.51054e-05
		3894	2.58213e-05
		3896.75	2.77968e-05
		3899.5	3.34361e-05
		3902.25	4.14761e-05
		3905	4.16633e-05
		3907.75	3.51793e-05
		3910.5	3.03314e-05
		3913.25	2.77364e-05
		3916	2.6298e-05
		3918.75	2.53581e-05
		3921.5	2.47436e-05
		3924.25	2.46421e-05
		3927	2.52233e-05
		3929.75	2.64338e-05
		3932.5	2.80421e-05
		3935.25	2.9783e-05
		3938	3.14531e-05
		3940.75	3.29154e-05
		3943.5	3.40666e-05
		3946.25	3.48238e-05
		3949	3.51606e-05
		3951.75	3.51656e-05
		3954.5	3.50906e-05
		3957.25	3.53187e-05
		3960	3.61654e-05
		3962.75	3.75522e-05
		3965.5	3.88892e-05
		3968.25	3.94866e-05
		3971	3.9171e-05
		3973.75	3.8386e-05
		3976.5	3.77316e-05
		3979.25	3.77303e-05
		3982	3.91285e-05
		3984.75	4.22182e-05
		3987.5	4.48553e-05
		3990.25	4.44712e-05
		3993	4.22706e-05
		3995.75	4.04554e-05
		3998.5	3.89096e-05
		4001.25	3.70687e-05
		4004	3.52115e-05
		4006.75	3.3736e-05
		4009.5	3.26088e-05
		4012.25	3.15505e-05
		4015	3.04068e-05
		4017.75	2.92795e-05
		4020.5	2.83991e-05
		4023.25	2.79107e-05
		4026	2.77486e-05
		4028.75	2.77341e-05
		4031.5	2.78476e-05
		4034.25	2.82918e-05
		4037	2.89965e-05
		4039.75	2.92224e-05
		4042.5	2.82836e-05
		4045.25	2.65514e-05
		4048	2.50682e-05
		4050.75	2.44092e-05
		4053.5	2.43824e-05
		4056.25	2.44869e-05
		4059	2.44099e-05
		4061.75	2.46037e-05
		4064.5	2.62954e-05
		4067.25	2.86043e-05
		4070	2.78139e-05
		4072.75	2.45394e-05
		4075.5	2.31258e-05
		4078.25	2.45893e-05
		4081	2.74804e-05
		4083.75	3.01508e-05
		4086.5	3.12506e-05
		4089.25	3.05902e-05
		4092	2.93513e-05
		4094.75	2.89903e-05
		4097.5	3.01752e-05
		4100.25	3.2581e-05
		4103	3.51474e-05
		4105.75	3.67517e-05
		4108.5	3.71736e-05
		4111.25	3.72156e-05
		4114	3.76425e-05
		4116.75	3.83488e-05
		4119.5	3.8684e-05
		4122.25	3.82411e-05
		4125	3.71675e-05
		4127.75	3.58856e-05
		4130.5	3.47014e-05
		4133.25	3.36812e-05
		4136	3.27787e-05
		4138.75	3.19895e-05
		4141.5	3.14058e-05
		4144.25	3.11782e-05
		4147	3.1432e-05
		4149.75	3.21908e-05
		4152.5	3.33632e-05
		4155.25	3.48239e-05
		4158	3.65241e-05
		4160.75	3.84995e-05
		4163.5	4.07111e-05
		4166.25	4.28529e-05
		4169	4.43914e-05
		4171.75	4.49061e-05
		4174.5	4.44243e-05
		4177.25	4.33865e-05
		4180	4.23048e-05
		4182.75	4.14817e-05
		4185.5	4.09753e-05
		4188.25	4.06949e-05
		4191	4.04724e-05
		4193.75	4.00963e-05
		4196.5	3.93621e-05
		4199.25	3.81455e-05
		4202	3.6464e-05
		4204.75	3.44828e-05
		4207.5	3.24646e-05
		4210.25	3.0683e-05
		4213	2.93492e-05
		4215.75	2.85718e-05
		4218.5	2.83571e-05
		4221.25	2.86296e-05
		4224	2.926e-05
		4226.75	3.00905e-05
		4229.5	3.09585e-05
		4232.25	3.17221e-05
		4235	3.22856e-05
		4237.75	3.26222e-05
		4240.5	3.279e-05
		4243.25	3.29247e-05
		4246	3.31962e-05
		4248.75	3.37234e-05
		4251.5	3.4488e-05
		4254.25	3.53167e-05
		4257	3.59804e-05
		4259.75	3.63502e-05
		4262.5	3.64963e-05
		4265.25	3.66468e-05
		4268	3.70579e-05
		4270.75	3.7894e-05
		4273.5	3.91621e-05
		4276.25	4.06735e-05
		4279	4.2028e-05
		4281.75	4.27162e-05
		4284.5	4.24001e-05
		4287.25	4.12019e-05
		4290	3.96935e-05
		4292.75	3.855e-05
		4295.5	3.82003e-05
		4298.25	3.87452e-05
		4301	4.00408e-05
		4303.75	4.17403e-05
		4306.5	4.32996e-05
		4309.25	4.41128e-05
		4312	4.3817e-05
		4314.75	4.25548e-05
		4317.5	4.09533e-05
		4320.25	3.97874e-05
		4323	3.94871e-05
		4325.75	3.97913e-05
		4328.5	3.9906e-05
		4331.25	3.91785e-05
		4334	3.76455e-05
		4336.75	3.58668e-05
		4339.5	3.4386e-05
		4342.25	3.35846e-05
		4345	3.39096e-05
		4347.75	3.54684e-05
		4350.5	3.70148e-05
		4353.25	3.68323e-05
		4356	3.52283e-05
		4358.75	3.40788e-05
		4361.5	3.4219e-05
		4364.25	3.50915e-05
		4367	3.59433e-05
		4369.75	3.63703e-05
		4372.5	3.62847e-05
		4375.25	3.58108e-05
		4378	3.51672e-05
		4380.75	3.45395e-05
		4383.5	3.401e-05
		4386.25	3.35731e-05
		4389	3.32151e-05
		4391.75	3.2995e-05
		4394.5	3.30777e-05
		4397.25	3.37013e-05
		4400	3.50726e-05
		4402.75	3.72245e-05
		4405.5	3.98972e-05
		4408.25	4.25698e-05
		4411	4.47067e-05
		4413.75	4.60581e-05
		4416.5	4.66952e-05
		4419.25	4.67873e-05
		4422	4.69125e-05
		4424.75	4.87471e-05
		4427.5	5.15753e-05
		4430.25	5.05224e-05
		4433	4.70016e-05
		4435.75	4.56314e-05
		4438.5	4.5663e-05
		4441.25	4.54886e-05
		4444	4.4999e-05
		4446.75	4.45358e-05
		4449.5	4.4236e-05
		4452.25	4.39464e-05
		4455	4.3405e-05
		4457.75	4.24859e-05
		4460.5	4.13633e-05
		4463.25	4.05114e-05
		4466	4.05334e-05
		4468.75	4.19036e-05
		4471.5	4.47018e-05
		4474.25	4.84136e-05
		4477	5.19788e-05
		4479.75	5.42809e-05
		4482.5	5.48179e-05
		4485.25	5.39618e-05
		4488	5.26482e-05
		4490.75	5.18524e-05
		4493.5	5.20097e-05
		4496.25	5.25583e-05
		4499	5.22609e-05
		4501.75	5.03879e-05
		4504.5	4.75104e-05
		4507.25	4.49243e-05
		4510	4.34816e-05
		4512.75	4.31219e-05
		4515.5	4.32845e-05
		4518.25	4.3533e-05
		4521	4.3842e-05
		4523.75	4.44385e-05
		4526.5	4.55021e-05
		4529.25	4.73091e-05
		4532	5.0545e-05
		4534.75	5.46538e-05
		4537.5	5.62299e-05
		4540.25	5.33228e-05
		4543	4.88725e-05
		4545.75	4.68035e-05
		4548.5	4.81053e-05
		4551.25	5.11937e-05
		4554	5.4372e-05
		4556.75	5.66867e-05
		4559.5	5.80605e-05
		4562.25	5.89559e-05
		4565	5.95492e-05
		4567.75	6.28004e-05
		4570.5	6.72814e-05
		4573.25	6.28531e-05
		4576	5.88105e-05
		4578.75	5.75066e-05
		4581.5	5.54334e-05
		4584.25	5.24556e-05
		4587	4.95223e-05
		4589.75	4.7823e-05
		4592.5	4.79072e-05
		4595.25	4.95038e-05
		4598	5.21466e-05
		4600.75	5.5179e-05
		4603.5	5.68002e-05
		4606.25	5.54909e-05
		4609	5.2443e-05
		4611.75	4.99167e-05
		4614.5	4.8516e-05
		4617.25	4.75478e-05
		4620	4.64387e-05
		4622.75	4.50978e-05
		4625.5	4.36564e-05
		4628.25	4.22588e-05
		4631	4.09953e-05
		4633.75	3.99017e-05
		4636.5	3.89906e-05
		4639.25	3.8301e-05
		4642	3.7938e-05
		4644.75	3.80857e-05
		4647.5	3.89903e-05
		4650.25	4.09695e-05
		4653	4.441e-05
		4655.75	4.94504e-05
		4658.5	5.5255e-05
		4661.25	6.00078e-05
		4664	6.23467e-05
		4666.75	6.22294e-05
		4669.5	6.01239e-05
		4672.25	5.66435e-05
		4675	5.29719e-05
		4677.75	5.04027e-05
		4680.5	4.94197e-05
		4683.25	4.96156e-05
		4686	5.02459e-05
		4688.75	5.06814e-05
		4691.5	5.05734e-05
		4694.25	4.98408e-05
		4697	4.85867e-05
		4699.75	4.70258e-05
		4702.5	4.54507e-05
		4705.25	4.41458e-05
		4708	4.31683e-05
		4710.75	4.21808e-05
		4713.5	4.06955e-05
		4716.25	3.86406e-05
		4719	3.66119e-05
		4721.75	3.54697e-05
		4724.5	3.55999e-05
		4727.25	3.63522e-05
		4730	3.63513e-05
		4732.75	3.48471e-05
		4735.5	3.25293e-05
		4738.25	3.05967e-05
		4741	2.95415e-05
		4743.75	2.91474e-05
		4746.5	2.90889e-05
		4749.25	2.92147e-05
		4752	2.95043e-05
		4754.75	2.99817e-05
		4757.5	3.06819e-05
		4760.25	3.16585e-05
		4763	3.29556e-05
		4765.75	3.45067e-05
		4768.5	3.60299e-05
		4771.25	3.70878e-05
		4774	3.74113e-05
		4776.75	3.73752e-05
		4779.5	3.79638e-05
		4782.25	3.9277e-05
		4785	3.94755e-05
		4787.75	3.74202e-05
		4790.5	3.45262e-05
		4793.25	3.20396e-05
		4796	2.97999e-05
		4798.75	2.78608e-05
		4801.5	2.69384e-05
		4804.25	2.76802e-05
		4807	3.01888e-05
		4809.75	3.33702e-05
		4812.5	3.46626e-05
		4815.25	3.2459e-05
		4818	2.84339e-05
		4820.75	2.52957e-05
		4823.5	2.39694e-05
		4826.25	2.4049e-05
		4829	2.50809e-05
		4831.75	2.69652e-05
		4834.5	2.98791e-05
		4837.25	3.39257e-05
		4840	3.85864e-05
		4842.75	4.25204e-05
		4845.5	4.42624e-05
		4848.25	4.34029e-05
		4851	4.11189e-05
		4853.75	3.96407e-05
		4856.5	4.07833e-05
		4859.25	4.36039e-05
		4862	4.44783e-05
		4864.75	4.22922e-05
		4867.5	4.02998e-05
		4870.25	4.06223e-05
		4873	4.18221e-05
		4875.75	4.21069e-05
		4878.5	4.14046e-05
		4881.25	4.04746e-05
		4884	3.98035e-05
		4886.75	3.95096e-05
		4889.5	3.93985e-05
		4892.25	3.89968e-05
		4895	3.79032e-05
		4897.75	3.61502e-05
		4900.5	3.37934e-05
		4903.25	3.03087e-05
		4906	2.58426e-05
		4908.75	2.22261e-05
		4911.5	2.10482e-05
		4914.25	2.2149e-05
		4917	2.44651e-05
		4919.75	2.72124e-05
		4922.5	3.071e-05
		4925.25	3.53837e-05
		4928	3.76478e-05
		4930.75	3.38552e-05
		4933.5	2.8001e-05
		4936.25	2.4124e-05
		4939	2.17237e-05
		4941.75	1.96256e-05
		4944.5	1.76068e-05
		4947.25	1.60416e-05
		4950	1.51934e-05
		4952.75	1.50864e-05
		4955.5	1.60792e-05
		4958.25	1.88857e-05
		4961	2.27495e-05
		4963.75	2.47026e-05
		4966.5	2.37131e-05
		4969.25	2.25642e-05
		4972	2.35801e-05
		4974.75	2.63233e-05
		4977.5	2.86094e-05
		4980.25	2.8864e-05
		4983	2.83575e-05
		4985.75	2.96067e-05
		4988.5	3.25301e-05
		4991.25	3.34445e-05
		4994	2.96527e-05
		4996.75	2.33673e-05
		4999.5	1.79209e-05
		5002.25	1.41026e-05
		5005	1.13765e-05
		5007.75	9.28121e-06
		5010.5	7.56995e-06
		5013.25	6.1166e-06
		5016	4.86703e-06
		5018.75	3.80256e-06
		5021.5	2.91497e-06
		5024.25	2.19351e-06
		5027	1.62237e-06
		5029.75	1.181e-06
		5032.5	8.47496e-07
		5035.25	6.00474e-07
		5038	4.20763e-07
		5040.75	2.92124e-07
		5043.5	2.01233e-07
		5046.25	1.37733e-07
		5049	9.39014e-08
		5051.75	6.38954e-08
		5054.5	4.34936e-08
		5057.25	2.9742e-08
		5060	2.05306e-08
		5062.75	1.43168e-08
		5065.5	1.01291e-08
		5068.25	7.35545e-09
		5071	5.42403e-09
		5073.75	4.11672e-09
		5076.5	3.15305e-09
		5079.25	2.51294e-09
		5082	2.10164e-09
		5084.75	1.78037e-09
		5087.5	1.52413e-09
		5090.25	1.31542e-09
		5093	1.09892e-09
		5095.75	9.7041e-10
		5098.5	8.55779e-10
		5101.25	7.53676e-10
		5104	6.62863e-10
		5106.75	5.82209e-10
		5109.5	5.10681e-10
		5112.25	4.4734e-10
		5115	3.91328e-10
		5117.75	3.4187e-10
		5120.5	2.98261e-10
		5123.25	2.59865e-10
		5126	2.26108e-10
		5128.75	1.96472e-10
		5131.5	1.7049e-10
		5134.25	1.47746e-10
		5137	1.27864e-10
		5139.75	1.10509e-10
		5142.5	9.5381e-11
		5145.25	8.22134e-11
		5148	7.07684e-11
		5150.75	0
		5153.5	0
		5156.25	0
		5159	0
		5161.75	0
		5164.5	0
		5167.25	0
		5170	0
		5172.75	0
		5175.5	0
		5178.25	0
		5181	0
		5183.75	0
		5186.5	0
		5189.25	0
		5192	0
		5194.75	0
		5197.5	0
		5200.25	0
		5203	0
		5205.75	0
		5208.5	0
		5211.25	0
		5214	0
		5216.75	0
		5219.5	0
		5222.25	0
		5225	0
		5227.75	0
		5230.5	0
		5233.25	0
		5236	0
		5238.75	0
		5241.5	0
		5244.25	0
		5247	0
		5249.75	0
		5252.5	0
		5255.25	0
		5258	0
		5260.75	0
		5263.5	0
		5266.25	0
		5269	0
		5271.75	0
		5274.5	0
		5277.25	0
		5280	0
		5282.75	0
		5285.5	0
		5288.25	0
		5291	0
		5293.75	0
		5296.5	0
		5299.25	0
		5302	0
		5304.75	0
		5307.5	0
		5310.25	0
		5313	0
		5315.75	0
		5318.5	0
		5321.25	0
		5324	0
		5326.75	0
		5329.5	0
		5332.25	0
		5335	0
		5337.75	0
		5340.5	0
		5343.25	0
		5346	0
		5348.75	0
		5351.5	0
		5354.25	0
		5357	0
		5359.75	0
		5362.5	0
		5365.25	0
		5368	0
		5370.75	0
		5373.5	0
		5376.25	0
		5379	0
		5381.75	0
		5384.5	0
		5387.25	0
		5390	0
		5392.75	0
		5395.5	0
		5398.25	0
		5401	0
		5403.75	0
		5406.5	0
		5409.25	0
		5412	0
		5414.75	0
		5417.5	0
		5420.25	0
		5423	0
		5425.75	0
		5428.5	0
		5431.25	0
		5434	0
		5436.75	0
		5439.5	0
		5442.25	0
		5445	0
		5447.75	0
		5450.5	0
		5453.25	0
		5456	0
		5458.75	0
		5461.5	0
		5464.25	0
		5467	0
		5469.75	0
		5472.5	0
		5475.25	0
		5478	0
		5480.75	0
		5483.5	0
		5486.25	0
		5489	0
		5491.75	0
		5494.5	0
		5497.25	0
[truncated: 1 more rows]

## Sheet: detrital rutile
Table S1 U-Pb dating data of detrital rutile from earth history
Title	Web Link	206Pb/238U (Ma）	± 1σ	207Pb/235U (Ma）	± 1σ	207Pb/206Pb (Ma）	± 1σ	conc.f(%)
LA-ICP-MS U-Pb dating of detrital rutile and zircon from the Reynolds Range: A window into the Palaeoproterozoic tectonosedimentary evolution of the North Australian Craton	https://doi.org/10.1016/j.precamres.2014.10.006	1632	54	1676	42			97
LA-ICP-MS U-Pb dating of detrital rutile and zircon from the Reynolds Range: A window into the Palaeoproterozoic tectonosedimentary evolution of the North Australian Craton	https://doi.org/10.1016/j.precamres.2014.10.006	1647	56	1753	43			94
LA-ICP-MS U-Pb dating of detrital rutile and zircon from the Reynolds Range: A window into the Palaeoproterozoic tectonosedimentary evolution of the North Australian Craton	https://doi.org/10.1016/j.precamres.2014.10.006	1690	64	1758	41			96
LA-ICP-MS U-Pb dating of detrital rutile and zircon from the Reynolds Range: A window into the Palaeoproterozoic tectonosedimentary evolution of the North Australian Craton	https://doi.org/10.1016/j.precamres.2014.10.006	1713	50	1784	39			96
LA-ICP-MS U-Pb dating of detrital rutile and zircon from the Reynolds Range: A window into the Palaeoproterozoic tectonosedimentary evolution of the North Australian Craton	https://doi.org/10.1016/j.precamres.2014.10.006	1716	50	1785	39			96
LA-ICP-MS U-Pb dating of detrital rutile and zircon from the Reynolds Range: A window into the Palaeoproterozoic tectonosedimentary evolution of the North Australian Craton	https://doi.org/10.1016/j.precamres.2014.10.006	1730	61	1761	44			98
LA-ICP-MS U-Pb dating of detrital rutile and zircon from the Reynolds Range: A window into the Palaeoproterozoic tectonosedimentary evolution of the North Australian Craton	https://doi.org/10.1016/j.precamres.2014.10.006	1731	56	1738	51			100
LA-ICP-MS U-Pb dating of detrital rutile and zircon from the Reynolds Range: A window into the Palaeoproterozoic tectonosedimentary evolution of the North Australian Craton	https://doi.org/10.1016/j.precamres.2014.10.006	1736	48	1789	34			97
LA-ICP-MS U-Pb dating of detrital rutile and zircon from the Reynolds Range: A window into the Palaeoproterozoic tectonosedimentary evolution of the North Australian Craton	https://doi.org/10.1016/j.precamres.2014.10.006	1738	54	1806	37			97
LA-ICP-MS U-Pb dating of detrital rutile and zircon from the Reynolds Range: A window into the Palaeoproterozoic tectonosedimentary evolution of the North Australian Craton	https://doi.org/10.1016/j.precamres.2014.10.006	1745	45	1743	34			97
LA-ICP-MS U-Pb dating of detrital rutile and zircon from the Reynolds Range: A window into the Palaeoproterozoic tectonosedimentary evolution of the North Australian Craton	https://doi.org/10.1016/j.precamres.2014.10.006	1748	63	1785	44			97
LA-ICP-MS U-Pb dating of detrital rutile and zircon from the Reynolds Range: A window into the Palaeoproterozoic tectonosedimentary evolution of the North Australian Craton	https://doi.org/10.1016/j.precamres.2014.10.006	1752	47	1810	35			100
LA-ICP-MS U-Pb dating of detrital rutile and zircon from the Reynolds Range: A window into the Palaeoproterozoic tectonosedimentary evolution of the North Australian Craton	https://doi.org/10.1016/j.precamres.2014.10.006	1753	91	1808	55			97
LA-ICP-MS U-Pb dating of detrital rutile and zircon from the Reynolds Range: A window into the Palaeoproterozoic tectonosedimentary evolution of the North Australian Craton	https://doi.org/10.1016/j.precamres.2014.10.006	1755	52	1713	47			102
LA-ICP-MS U-Pb dating of detrital rutile and zircon from the Reynolds Range: A window into the Palaeoproterozoic tectonosedimentary evolution of the North Australian Craton	https://doi.org/10.1016/j.precamres.2014.10.006	1760	61	1764	51			100
LA-ICP-MS U-Pb dating of detrital rutile and zircon from the Reynolds Range: A window into the Palaeoproterozoic tectonosedimentary evolution of the North Australian Craton	https://doi.org/10.1016/j.precamres.2014.10.006	1761	52	1797	37			98
LA-ICP-MS U-Pb dating of detrital rutile and zircon from the Reynolds Range: A window into the Palaeoproterozoic tectonosedimentary evolution of the North Australian Craton	https://doi.org/10.1016/j.precamres.2014.10.006	1769	54	1839	46			96
LA-ICP-MS U-Pb dating of detrital rutile and zircon from the Reynolds Range: A window into the Palaeoproterozoic tectonosedimentary evolution of the North Australian Craton	https://doi.org/10.1016/j.precamres.2014.10.006	1771	56	1789	51			99
LA-ICP-MS U-Pb dating of detrital rutile and zircon from the Reynolds Range: A window into the Palaeoproterozoic tectonosedimentary evolution of the North Australian Craton	https://doi.org/10.1016/j.precamres.2014.10.006	1772	86	1848	68			96
LA-ICP-MS U-Pb dating of detrital rutile and zircon from the Reynolds Range: A window into the Palaeoproterozoic tectonosedimentary evolution of the North Australian Craton	https://doi.org/10.1016/j.precamres.2014.10.006	1784	61	1800	46			99
LA-ICP-MS U-Pb dating of detrital rutile and zircon from the Reynolds Range: A window into the Palaeoproterozoic tectonosedimentary evolution of the North Australian Craton	https://doi.org/10.1016/j.precamres.2014.10.006	1792	50	1852	33			98
LA-ICP-MS U-Pb dating of detrital rutile and zircon from the Reynolds Range: A window into the Palaeoproterozoic tectonosedimentary evolution of the North Australian Craton	https://doi.org/10.1016/j.precamres.2014.10.006	1794	59	1832	60			98
LA-ICP-MS U-Pb dating of detrital rutile and zircon from the Reynolds Range: A window into the Palaeoproterozoic tectonosedimentary evolution of the North Australian Craton	https://doi.org/10.1016/j.precamres.2014.10.006	1797	54	1825	44			97
LA-ICP-MS U-Pb dating of detrital rutile and zircon from the Reynolds Range: A window into the Palaeoproterozoic tectonosedimentary evolution of the North Australian Craton	https://doi.org/10.1016/j.precamres.2014.10.006	1801	43	1861	38			98
LA-ICP-MS U-Pb dating of detrital rutile and zircon from the Reynolds Range: A window into the Palaeoproterozoic tectonosedimentary evolution of the North Australian Craton	https://doi.org/10.1016/j.precamres.2014.10.006	1804	65	1838	33			97
LA-ICP-MS U-Pb dating of detrital rutile and zircon from the Reynolds Range: A window into the Palaeoproterozoic tectonosedimentary evolution of the North Australian Craton	https://doi.org/10.1016/j.precamres.2014.10.006	1810	64	1859	51			99
LA-ICP-MS U-Pb dating of detrital rutile and zircon from the Reynolds Range: A window into the Palaeoproterozoic tectonosedimentary evolution of the North Australian Craton	https://doi.org/10.1016/j.precamres.2014.10.006	1810	67	1834	42			98
LA-ICP-MS U-Pb dating of detrital rutile and zircon from the Reynolds Range: A window into the Palaeoproterozoic tectonosedimentary evolution of the North Australian Craton	https://doi.org/10.1016/j.precamres.2014.10.006	1811	69	1841	48			99
LA-ICP-MS U-Pb dating of detrital rutile and zircon from the Reynolds Range: A window into the Palaeoproterozoic tectonosedimentary evolution of the North Australian Craton	https://doi.org/10.1016/j.precamres.2014.10.006	1820	57	1830	49			101
LA-ICP-MS U-Pb dating of detrital rutile and zircon from the Reynolds Range: A window into the Palaeoproterozoic tectonosedimentary evolution of the North Australian Craton	https://doi.org/10.1016/j.precamres.2014.10.006	1826	60	1812	53			100
LA-ICP-MS U-Pb dating of detrital rutile and zircon from the Reynolds Range: A window into the Palaeoproterozoic tectonosedimentary evolution of the North Australian Craton	https://doi.org/10.1016/j.precamres.2014.10.006	1828	62	1828	40			97
LA-ICP-MS U-Pb dating of detrital rutile and zircon from the Reynolds Range: A window into the Palaeoproterozoic tectonosedimentary evolution of the North Australian Craton	https://doi.org/10.1016/j.precamres.2014.10.006	1828	63	1713	59			107
LA-ICP-MS U-Pb dating of detrital rutile and zircon from the Reynolds Range: A window into the Palaeoproterozoic tectonosedimentary evolution of the North Australian Craton	https://doi.org/10.1016/j.precamres.2014.10.006	1831	66	1888	48			97
LA-ICP-MS U-Pb dating of detrital rutile and zircon from the Reynolds Range: A window into the Palaeoproterozoic tectonosedimentary evolution of the North Australian Craton	https://doi.org/10.1016/j.precamres.2014.10.006	1832	43	1854	45			99
LA-ICP-MS U-Pb dating of detrital rutile and zircon from the Reynolds Range: A window into the Palaeoproterozoic tectonosedimentary evolution of the North Australian Craton	https://doi.org/10.1016/j.precamres.2014.10.006	1833	53	1795	31			102
LA-ICP-MS U-Pb dating of detrital rutile and zircon from the Reynolds Range: A window into the Palaeoproterozoic tectonosedimentary evolution of the North Australian Craton	https://doi.org/10.1016/j.precamres.2014.10.006	1834	61	1833	41			100
LA-ICP-MS U-Pb dating of detrital rutile and zircon from the Reynolds Range: A window into the Palaeoproterozoic tectonosedimentary evolution of the North Australian Craton	https://doi.org/10.1016/j.precamres.2014.10.006	1836	74	1820	38			101
LA-ICP-MS U-Pb dating of detrital rutile and zircon from the Reynolds Range: A window into the Palaeoproterozoic tectonosedimentary evolution of the North Australian Craton	https://doi.org/10.1016/j.precamres.2014.10.006	1838	46	1824	64			101
LA-ICP-MS U-Pb dating of detrital rutile and zircon from the Reynolds Range: A window into the Palaeoproterozoic tectonosedimentary evolution of the North Australian Craton	https://doi.org/10.1016/j.precamres.2014.10.006	1841	58	1883	52			98
LA-ICP-MS U-Pb dating of detrital rutile and zircon from the Reynolds Range: A window into the Palaeoproterozoic tectonosedimentary evolution of the North Australian Craton	https://doi.org/10.1016/j.precamres.2014.10.006	1842	70	1843	44			100
LA-ICP-MS U-Pb dating of detrital rutile and zircon from the Reynolds Range: A window into the Palaeoproterozoic tectonosedimentary evolution of the North Australian Craton	https://doi.org/10.1016/j.precamres.2014.10.006	1842	67	1805	46			102
LA-ICP-MS U-Pb dating of detrital rutile and zircon from the Reynolds Range: A window into the Palaeoproterozoic tectonosedimentary evolution of the North Australian Craton	https://doi.org/10.1016/j.precamres.2014.10.006	1852	78	1767	60			105
LA-ICP-MS U-Pb dating of detrital rutile and zircon from the Reynolds Range: A window into the Palaeoproterozoic tectonosedimentary evolution of the North Australian Craton	https://doi.org/10.1016/j.precamres.2014.10.006	1856	63	1748	49			106
LA-ICP-MS U-Pb dating of detrital rutile and zircon from the Reynolds Range: A window into the Palaeoproterozoic tectonosedimentary evolution of the North Australian Craton	https://doi.org/10.1016/j.precamres.2014.10.006	1856	64	1856	43			100
LA-ICP-MS U-Pb dating of detrital rutile and zircon from the Reynolds Range: A window into the Palaeoproterozoic tectonosedimentary evolution of the North Australian Craton	https://doi.org/10.1016/j.precamres.2014.10.006	1864	55	1914	40			97
LA-ICP-MS U-Pb dating of detrital rutile and zircon from the Reynolds Range: A window into the Palaeoproterozoic tectonosedimentary evolution of the North Australian Craton	https://doi.org/10.1016/j.precamres.2014.10.006	1864	53	1864	35			100
LA-ICP-MS U-Pb dating of detrital rutile and zircon from the Reynolds Range: A window into the Palaeoproterozoic tectonosedimentary evolution of the North Australian Craton	https://doi.org/10.1016/j.precamres.2014.10.006	1866	71	1923	47			97
LA-ICP-MS U-Pb dating of detrital rutile and zircon from the Reynolds Range: A window into the Palaeoproterozoic tectonosedimentary evolution of the North Australian Craton	https://doi.org/10.1016/j.precamres.2014.10.006	1867	70	1871	50			101
LA-ICP-MS U-Pb dating of detrital rutile and zircon from the Reynolds Range: A window into the Palaeoproterozoic tectonosedimentary evolution of the North Australian Craton	https://doi.org/10.1016/j.precamres.2014.10.006	1868	63	1854	48			100
LA-ICP-MS U-Pb dating of detrital rutile and zircon from the Reynolds Range: A window into the Palaeoproterozoic tectonosedimentary evolution of the North Australian Craton	https://doi.org/10.1016/j.precamres.2014.10.006	1872	70	1840	52			102
LA-ICP-MS U-Pb dating of detrital rutile and zircon from the Reynolds Range: A window into the Palaeoproterozoic tectonosedimentary evolution of the North Australian Craton	https://doi.org/10.1016/j.precamres.2014.10.006	1875	79	1838	54			102
LA-ICP-MS U-Pb dating of detrital rutile and zircon from the Reynolds Range: A window into the Palaeoproterozoic tectonosedimentary evolution of the North Australian Craton	https://doi.org/10.1016/j.precamres.2014.10.006	1881	64	1862	53			101
LA-ICP-MS U-Pb dating of detrital rutile and zircon from the Reynolds Range: A window into the Palaeoproterozoic tectonosedimentary evolution of the North Australian Craton	https://doi.org/10.1016/j.precamres.2014.10.006	1882	83	1827	57			103
LA-ICP-MS U-Pb dating of detrital rutile and zircon from the Reynolds Range: A window into the Palaeoproterozoic tectonosedimentary evolution of the North Australian Craton	https://doi.org/10.1016/j.precamres.2014.10.006	1883	68	1877	43			100
LA-ICP-MS U-Pb dating of detrital rutile and zircon from the Reynolds Range: A window into the Palaeoproterozoic tectonosedimentary evolution of the North Australian Craton	https://doi.org/10.1016/j.precamres.2014.10.006	1889	84	1904	75			99
LA-ICP-MS U-Pb dating of detrital rutile and zircon from the Reynolds Range: A window into the Palaeoproterozoic tectonosedimentary evolution of the North Australian Craton	https://doi.org/10.1016/j.precamres.2014.10.006	1891	61	1885	43			100
LA-ICP-MS U-Pb dating of detrital rutile and zircon from the Reynolds Range: A window into the Palaeoproterozoic tectonosedimentary evolution of the North Australian Craton	https://doi.org/10.1016/j.precamres.2014.10.006	1915	68	1899	44			101
LA-ICP-MS U-Pb dating of detrital rutile and zircon from the Reynolds Range: A window into the Palaeoproterozoic tectonosedimentary evolution of the North Australian Craton	https://doi.org/10.1016/j.precamres.2014.10.006	1920	64	1894	52			101
LA-ICP-MS U-Pb dating of detrital rutile and zircon from the Reynolds Range: A window into the Palaeoproterozoic tectonosedimentary evolution of the North Australian Craton	https://doi.org/10.1016/j.precamres.2014.10.006	1920	79	1891	48			102
LA-ICP-MS U-Pb dating of detrital rutile and zircon from the Reynolds Range: A window into the Palaeoproterozoic tectonosedimentary evolution of the North Australian Craton	https://doi.org/10.1016/j.precamres.2014.10.006	1923	51	1908	34			101
LA-ICP-MS U-Pb dating of detrital rutile and zircon from the Reynolds Range: A window into the Palaeoproterozoic tectonosedimentary evolution of the North Australian Craton	https://doi.org/10.1016/j.precamres.2014.10.006	1924	68	1897	42			101
LA-ICP-MS U-Pb dating of detrital rutile and zircon from the Reynolds Range: A window into the Palaeoproterozoic tectonosedimentary evolution of the North Australian Craton	https://doi.org/10.1016/j.precamres.2014.10.006	1924	66	1910	41			103
LA-ICP-MS U-Pb dating of detrital rutile and zircon from the Reynolds Range: A window into the Palaeoproterozoic tectonosedimentary evolution of the North Australian Craton	https://doi.org/10.1016/j.precamres.2014.10.006	1929	87	1882	56			100
LA-ICP-MS U-Pb dating of detrital rutile and zircon from the Reynolds Range: A window into the Palaeoproterozoic tectonosedimentary evolution of the North Australian Craton	https://doi.org/10.1016/j.precamres.2014.10.006	1949	57	1950	36			98
LA-ICP-MS U-Pb dating of detrital rutile and zircon from the Reynolds Range: A window into the Palaeoproterozoic tectonosedimentary evolution of the North Australian Craton	https://doi.org/10.1016/j.precamres.2014.10.006	1954	60	1985	42			102
LA-ICP-MS U-Pb dating of detrital rutile and zircon from the Reynolds Range: A window into the Palaeoproterozoic tectonosedimentary evolution of the North Australian Craton	https://doi.org/10.1016/j.precamres.2014.10.006	1955	91	1919	63			101
LA-ICP-MS U-Pb dating of detrital rutile and zircon from the Reynolds Range: A window into the Palaeoproterozoic tectonosedimentary evolution of the North Australian Craton	https://doi.org/10.1016/j.precamres.2014.10.006	1984	71	1947	46			102
LA-ICP-MS U-Pb dating of detrital rutile and zircon from the Reynolds Range: A window into the Palaeoproterozoic tectonosedimentary evolution of the North Australian Craton	https://doi.org/10.1016/j.precamres.2014.10.006	1986	77	1955	47			102
LA-ICP-MS U-Pb dating of detrital rutile and zircon from the Reynolds Range: A window into the Palaeoproterozoic tectonosedimentary evolution of the North Australian Craton	https://doi.org/10.1016/j.precamres.2014.10.006	1988	65	1998	44			100
LA-ICP-MS U-Pb dating of detrital rutile and zircon from the Reynolds Range: A window into the Palaeoproterozoic tectonosedimentary evolution of the North Australian Craton	https://doi.org/10.1016/j.precamres.2014.10.006	1993	67	1933	43			103
LA-ICP-MS U-Pb dating of detrital rutile and zircon from the Reynolds Range: A window into the Palaeoproterozoic tectonosedimentary evolution of the North Australian Craton	https://doi.org/10.1016/j.precamres.2014.10.006	2021	77	1989	48			102
LA-ICP-MS U-Pb dating of detrital rutile and zircon from the Reynolds Range: A window into the Palaeoproterozoic tectonosedimentary evolution of the North Australian Craton	https://doi.org/10.1016/j.precamres.2014.10.006	2021	64	1986	42			102
LA-ICP-MS U-Pb dating of detrital rutile and zircon from the Reynolds Range: A window into the Palaeoproterozoic tectonosedimentary evolution of the North Australian Craton	https://doi.org/10.1016/j.precamres.2014.10.006	2021	72	1903	49			106
LA-ICP-MS U-Pb dating of detrital rutile and zircon from the Reynolds Range: A window into the Palaeoproterozoic tectonosedimentary evolution of the North Australian Craton	https://doi.org/10.1016/j.precamres.2014.10.006	2024	80	2014	47			101
LA-ICP-MS U-Pb dating of detrital rutile and zircon from the Reynolds Range: A window into the Palaeoproterozoic tectonosedimentary evolution of the North Australian Craton	https://doi.org/10.1016/j.precamres.2014.10.006	2028	70	1942	42			104
LA-ICP-MS U-Pb dating of detrital rutile and zircon from the Reynolds Range: A window into the Palaeoproterozoic tectonosedimentary evolution of the North Australian Craton	https://doi.org/10.1016/j.precamres.2014.10.006	2032	70	1964	47			103
LA-ICP-MS U-Pb dating of detrital rutile and zircon from the Reynolds Range: A window into the Palaeoproterozoic tectonosedimentary evolution of the North Australian Craton	https://doi.org/10.1016/j.precamres.2014.10.006	2076	68	1997	44			104
LA-ICP-MS U-Pb dating of detrital rutile and zircon from the Reynolds Range: A window into the Palaeoproterozoic tectonosedimentary evolution of the North Australian Craton	https://doi.org/10.1016/j.precamres.2014.10.006	2092	64	1958	37			107
LA-ICP-MS U-Pb dating of detrital rutile and zircon from the Reynolds Range: A window into the Palaeoproterozoic tectonosedimentary evolution of the North Australian Craton	https://doi.org/10.1016/j.precamres.2014.10.006	2107	77	2035	47			104
LA-ICP-MS U-Pb dating of detrital rutile and zircon from the Reynolds Range: A window into the Palaeoproterozoic tectonosedimentary evolution of the North Australian Craton	https://doi.org/10.1016/j.precamres.2014.10.006	2118	55	2108	41			100
LA-ICP-MS U-Pb dating of detrital rutile and zircon from the Reynolds Range: A window into the Palaeoproterozoic tectonosedimentary evolution of the North Australian Craton	https://doi.org/10.1016/j.precamres.2014.10.006	1654	54	1670	48			99
LA-ICP-MS U-Pb dating of detrital rutile and zircon from the Reynolds Range: A window into the Palaeoproterozoic tectonosedimentary evolution of the North Australian Craton	https://doi.org/10.1016/j.precamres.2014.10.006	1667	73	1742	79			96
LA-ICP-MS U-Pb dating of detrital rutile and zircon from the Reynolds Range: A window into the Palaeoproterozoic tectonosedimentary evolution of the North Australian Craton	https://doi.org/10.1016/j.precamres.2014.10.006	1706	60	1826	67			93
LA-ICP-MS U-Pb dating of detrital rutile and zircon from the Reynolds Range: A window into the Palaeoproterozoic tectonosedimentary evolution of the North Australian Craton	https://doi.org/10.1016/j.precamres.2014.10.006	1724	48	1690	49			102
LA-ICP-MS U-Pb dating of detrital rutile and zircon from the Reynolds Range: A window into the Palaeoproterozoic tectonosedimentary evolution of the North Australian Craton	https://doi.org/10.1016/j.precamres.2014.10.006	1741	44	1708	52			102
LA-ICP-MS U-Pb dating of detrital rutile and zircon from the Reynolds Range: A window into the Palaeoproterozoic tectonosedimentary evolution of the North Australian Craton	https://doi.org/10.1016/j.precamres.2014.10.006	1746	50	1847	49			95
LA-ICP-MS U-Pb dating of detrital rutile and zircon from the Reynolds Range: A window into the Palaeoproterozoic tectonosedimentary evolution of the North Australian Craton	https://doi.org/10.1016/j.precamres.2014.10.006	1750	57	1752	54			100
LA-ICP-MS U-Pb dating of detrital rutile and zircon from the Reynolds Range: A window into the Palaeoproterozoic tectonosedimentary evolution of the North Australian Craton	https://doi.org/10.1016/j.precamres.2014.10.006	1752	44	1752	43			100
LA-ICP-MS U-Pb dating of detrital rutile and zircon from the Reynolds Range: A window into the Palaeoproterozoic tectonosedimentary evolution of the North Australian Craton	https://doi.org/10.1016/j.precamres.2014.10.006	1761	57	1757	53			100
LA-ICP-MS U-Pb dating of detrital rutile and zircon from the Reynolds Range: A window into the Palaeoproterozoic tectonosedimentary evolution of the North Australian Craton	https://doi.org/10.1016/j.precamres.2014.10.006	1768	49	1798	36			98
LA-ICP-MS U-Pb dating of detrital rutile and zircon from the Reynolds Range: A window into the Palaeoproterozoic tectonosedimentary evolution of the North Australian Craton	https://doi.org/10.1016/j.precamres.2014.10.006	1770	45	1808	34			98
LA-ICP-MS U-Pb dating of detrital rutile and zircon from the Reynolds Range: A window into the Palaeoproterozoic tectonosedimentary evolution of the North Australian Craton	https://doi.org/10.1016/j.precamres.2014.10.006	1782	48	1820	37			98
LA-ICP-MS U-Pb dating of detrital rutile and zircon from the Reynolds Range: A window into the Palaeoproterozoic tectonosedimentary evolution of the North Australian Craton	https://doi.org/10.1016/j.precamres.2014.10.006	1784	48	1736	61			103
LA-ICP-MS U-Pb dating of detrital rutile and zircon from the Reynolds Range: A window into the Palaeoproterozoic tectonosedimentary evolution of the North Australian Craton	https://doi.org/10.1016/j.precamres.2014.10.006	1785	66	1830	45			98
LA-ICP-MS U-Pb dating of detrital rutile and zircon from the Reynolds Range: A window into the Palaeoproterozoic tectonosedimentary evolution of the North Australian Craton	https://doi.org/10.1016/j.precamres.2014.10.006	1787	55	1884	42			95
LA-ICP-MS U-Pb dating of detrital rutile and zircon from the Reynolds Range: A window into the Palaeoproterozoic tectonosedimentary evolution of the North Australian Craton	https://doi.org/10.1016/j.precamres.2014.10.006	1791	57	1810	38			99
LA-ICP-MS U-Pb dating of detrital rutile and zircon from the Reynolds Range: A window into the Palaeoproterozoic tectonosedimentary evolution of the North Australian Craton	https://doi.org/10.1016/j.precamres.2014.10.006	1794	49	1844	37			97
LA-ICP-MS U-Pb dating of detrital rutile and zircon from the Reynolds Range: A window into the Palaeoproterozoic tectonosedimentary evolution of the North Australian Craton	https://doi.org/10.1016/j.precamres.2014.10.006	1801	52	1811	34			99
LA-ICP-MS U-Pb dating of detrital rutile and zircon from the Reynolds Range: A window into the Palaeoproterozoic tectonosedimentary evolution of the North Australian Craton	https://doi.org/10.1016/j.precamres.2014.10.006	1816	62	1837	70			99
LA-ICP-MS U-Pb dating of detrital rutile and zircon from the Reynolds Range: A window into the Palaeoproterozoic tectonosedimentary evolution of the North Australian Craton	https://doi.org/10.1016/j.precamres.2014.10.006	1819	59	1856	39			98
LA-ICP-MS U-Pb dating of detrital rutile and zircon from the Reynolds Range: A window into the Palaeoproterozoic tectonosedimentary evolution of the North Australian Craton	https://doi.org/10.1016/j.precamres.2014.10.006	1819	64	1841	49			99
LA-ICP-MS U-Pb dating of detrital rutile and zircon from the Reynolds Range: A window into the Palaeoproterozoic tectonosedimentary evolution of the North Australian Craton	https://doi.org/10.1016/j.precamres.2014.10.006	1826	66	1812	49			101
LA-ICP-MS U-Pb dating of detrital rutile and zircon from the Reynolds Range: A window into the Palaeoproterozoic tectonosedimentary evolution of the North Australian Craton	https://doi.org/10.1016/j.precamres.2014.10.006	1826	54	1850	37			99
LA-ICP-MS U-Pb dating of detrital rutile and zircon from the Reynolds Range: A window into the Palaeoproterozoic tectonosedimentary evolution of the North Australian Craton	https://doi.org/10.1016/j.precamres.2014.10.006	1830	59	1857	44			99
LA-ICP-MS U-Pb dating of detrital rutile and zircon from the Reynolds Range: A window into the Palaeoproterozoic tectonosedimentary evolution of the North Australian Craton	https://doi.org/10.1016/j.precamres.2014.10.006	1833	53	1841	35			100
LA-ICP-MS U-Pb dating of detrital rutile and zircon from the Reynolds Range: A window into the Palaeoproterozoic tectonosedimentary evolution of the North Australian Craton	https://doi.org/10.1016/j.precamres.2014.10.006	1844	61	1823	42			101
LA-ICP-MS U-Pb dating of detrital rutile and zircon from the Reynolds Range: A window into the Palaeoproterozoic tectonosedimentary evolution of the North Australian Craton	https://doi.org/10.1016/j.precamres.2014.10.006	1853	71	1871	47			99
LA-ICP-MS U-Pb dating of detrital rutile and zircon from the Reynolds Range: A window into the Palaeoproterozoic tectonosedimentary evolution of the North Australian Craton	https://doi.org/10.1016/j.precamres.2014.10.006	1869	74	1911	60			98
LA-ICP-MS U-Pb dating of detrital rutile and zircon from the Reynolds Range: A window into the Palaeoproterozoic tectonosedimentary evolution of the North Australian Craton	https://doi.org/10.1016/j.precamres.2014.10.006	1871	60	1847	61			101
LA-ICP-MS U-Pb dating of detrital rutile and zircon from the Reynolds Range: A window into the Palaeoproterozoic tectonosedimentary evolution of the North Australian Craton	https://doi.org/10.1016/j.precamres.2014.10.006	1882	60	1860	58			101
LA-ICP-MS U-Pb dating of detrital rutile and zircon from the Reynolds Range: A window into the Palaeoproterozoic tectonosedimentary evolution of the North Australian Craton	https://doi.org/10.1016/j.precamres.2014.10.006	1904	60	1883	39			101
LA-ICP-MS U-Pb dating of detrital rutile and zircon from the Reynolds Range: A window into the Palaeoproterozoic tectonosedimentary evolution of the North Australian Craton	https://doi.org/10.1016/j.precamres.2014.10.006	1917	79	1902	48			101
LA-ICP-MS U-Pb dating of detrital rutile and zircon from the Reynolds Range: A window into the Palaeoproterozoic tectonosedimentary evolution of the North Australian Craton	https://doi.org/10.1016/j.precamres.2014.10.006	1946	73	1927	52			101
LA-ICP-MS U-Pb dating of detrital rutile and zircon from the Reynolds Range: A window into the Palaeoproterozoic tectonosedimentary evolution of the North Australian Craton	https://doi.org/10.1016/j.precamres.2014.10.006	1977	83	1915	48			103
LA-ICP-MS U-Pb dating of detrital rutile and zircon from the Reynolds Range: A window into the Palaeoproterozoic tectonosedimentary evolution of the North Australian Craton	https://doi.org/10.1016/j.precamres.2014.10.006	2011	55	1890	44			106
LA-ICP-MS U-Pb dating of detrital rutile and zircon from the Reynolds Range: A window into the Palaeoproterozoic tectonosedimentary evolution of the North Australian Craton	https://doi.org/10.1016/j.precamres.2014.10.006	2015	69	1983	40			102
LA-ICP-MS U-Pb dating of detrital rutile and zircon from the Reynolds Range: A window into the Palaeoproterozoic tectonosedimentary evolution of the North Australian Craton	https://doi.org/10.1016/j.precamres.2014.10.006	2117	76	2000	48			106
Detrital rutile U-Pb perspective on the origin of the great Cambro-Ordovician sandstone of North Gondwana and its linkage to orogeny	https://doi.org/10.1016/j.gr.2017.07.001	570.905	58.4616	1249.94	146.625	2741.79	258.601	20.8224
Detrital rutile U-Pb perspective on the origin of the great Cambro-Ordovician sandstone of North Gondwana and its linkage to orogeny	https://doi.org/10.1016/j.gr.2017.07.001	623.858	13.5781	627.857	11.8139	642.913	22.426	97.0361
Detrital rutile U-Pb perspective on the origin of the great Cambro-Ordovician sandstone of North Gondwana and its linkage to orogeny	https://doi.org/10.1016/j.gr.2017.07.001	585.041	15.8809	616.112	18.4018	732.627	58.1806	79.8552
Detrital rutile U-Pb perspective on the origin of the great Cambro-Ordovician sandstone of North Gondwana and its linkage to orogeny	https://doi.org/10.1016/j.gr.2017.07.001	584.764	18.9069	633.461	32.3727	811.927	122.487	72.0217
Detrital rutile U-Pb perspective on the origin of the great Cambro-Ordovician sandstone of North Gondwana and its linkage to orogeny	https://doi.org/10.1016/j.gr.2017.07.001	661.659	15.83	643.62	28.3267	581.453	114.967	113.794
Detrital rutile U-Pb perspective on the origin of the great Cambro-Ordovician sandstone of North Gondwana and its linkage to orogeny	https://doi.org/10.1016/j.gr.2017.07.001	495.949	12.0209	504.496	13.9185	544.073	52.451	91.1549
Detrital rutile U-Pb perspective on the origin of the great Cambro-Ordovician sandstone of North Gondwana and its linkage to orogeny	https://doi.org/10.1016/j.gr.2017.07.001	619.346	13.138	617.964	11.6864	613.531	25.201	100.948
Detrital rutile U-Pb perspective on the origin of the great Cambro-Ordovician sandstone of North Gondwana and its linkage to orogeny	https://doi.org/10.1016/j.gr.2017.07.001	577.25	13.2223	589.326	15.7584	636.734	54.8997	90.658
Detrital rutile U-Pb perspective on the origin of the great Cambro-Ordovician sandstone of North Gondwana and its linkage to orogeny	https://doi.org/10.1016/j.gr.2017.07.001	979.737	43.4899	960.542	177.091	917.446	529.13	106.79
Detrital rutile U-Pb perspective on the origin of the great Cambro-Ordovician sandstone of North Gondwana and its linkage to orogeny	https://doi.org/10.1016/j.gr.2017.07.001	625.725	18.9843	696.472	18.9049	932.669	39.4952	67.0897
Detrital rutile U-Pb perspective on the origin of the great Cambro-Ordovician sandstone of North Gondwana and its linkage to orogeny	https://doi.org/10.1016/j.gr.2017.07.001	499.301	12.5564	527.558	13.1515	652.393	38.8025	76.5337
Detrital rutile U-Pb perspective on the origin of the great Cambro-Ordovician sandstone of North Gondwana and its linkage to orogeny	https://doi.org/10.1016/j.gr.2017.07.001	558.268	23.9119	579.76	57.0246	665.511	251.291	83.8857
Detrital rutile U-Pb perspective on the origin of the great Cambro-Ordovician sandstone of North Gondwana and its linkage to orogeny	https://doi.org/10.1016/j.gr.2017.07.001	694.364	16.8202	771.533	27.4786	1002.53	87.6702	69.2612
Detrital rutile U-Pb perspective on the origin of the great Cambro-Ordovician sandstone of North Gondwana and its linkage to orogeny	https://doi.org/10.1016/j.gr.2017.07.001	528.558	16.1309	543.669	14.9584	608.159	33.2392	86.9112
Detrital rutile U-Pb perspective on the origin of the great Cambro-Ordovician sandstone of North Gondwana and its linkage to orogeny	https://doi.org/10.1016/j.gr.2017.07.001	626.395	14.8362	632.405	13.9201	654.57	33.6739	95.6956
Detrital rutile U-Pb perspective on the origin of the great Cambro-Ordovician sandstone of North Gondwana and its linkage to orogeny	https://doi.org/10.1016/j.gr.2017.07.001	584.517	13.6198	583.335	19.0224	579.367	75.6011	100.889
Detrital rutile U-Pb perspective on the origin of the great Cambro-Ordovician sandstone of North Gondwana and its linkage to orogeny	https://doi.org/10.1016/j.gr.2017.07.001	590.236	18.0072	661.977	25.6527	915.252	84.7458	64.4888
Detrital rutile U-Pb perspective on the origin of the great Cambro-Ordovician sandstone of North Gondwana and its linkage to orogeny	https://doi.org/10.1016/j.gr.2017.07.001	565.706	12.6126	582.863	13.7672	650.913	43.4436	86.9096
Detrital rutile U-Pb perspective on the origin of the great Cambro-Ordovician sandstone of North Gondwana and its linkage to orogeny	https://doi.org/10.1016/j.gr.2017.07.001	612.165	14.5236	691.88	31.6911	961.019	116.484	63.6995
Detrital rutile U-Pb perspective on the origin of the great Cambro-Ordovician sandstone of North Gondwana and its linkage to orogeny	https://doi.org/10.1016/j.gr.2017.07.001	582.012	13.2364	591.814	16.0603	630.202	56.9011	92.3532
Detrital rutile U-Pb perspective on the origin of the great Cambro-Ordovician sandstone of North Gondwana and its linkage to orogeny	https://doi.org/10.1016/j.gr.2017.07.001	555.287	12.3276	565.693	19.2456	608.382	80.789	91.2728
Detrital rutile U-Pb perspective on the origin of the great Cambro-Ordovician sandstone of North Gondwana and its linkage to orogeny	https://doi.org/10.1016/j.gr.2017.07.001	580.46	16.7664	650.447	48.9558	902.1	195.511	64.3454
Detrital rutile U-Pb perspective on the origin of the great Cambro-Ordovician sandstone of North Gondwana and its linkage to orogeny	https://doi.org/10.1016/j.gr.2017.07.001	621.173	16.0243	618.089	13.8571	607.44	26.7749	102.261
Detrital rutile U-Pb perspective on the origin of the great Cambro-Ordovician sandstone of North Gondwana and its linkage to orogeny	https://doi.org/10.1016/j.gr.2017.07.001	775.23	47.605	770.408	184.983	757.067	646.464	102.399
Detrital rutile U-Pb perspective on the origin of the great Cambro-Ordovician sandstone of North Gondwana and its linkage to orogeny	https://doi.org/10.1016/j.gr.2017.07.001	568.81	13.3963	576.064	13.8028	605.409	41.5108	93.9548
Detrital rutile U-Pb perspective on the origin of the great Cambro-Ordovician sandstone of North Gondwana and its linkage to orogeny	https://doi.org/10.1016/j.gr.2017.07.001	578.74	14.3148	610.785	15.2792	732.106	43.6366	79.0513
Detrital rutile U-Pb perspective on the origin of the great Cambro-Ordovician sandstone of North Gondwana and its linkage to orogeny	https://doi.org/10.1016/j.gr.2017.07.001	547.723	12.8786	573.433	16.2634	677.319	58.7578	80.8663
Detrital rutile U-Pb perspective on the origin of the great Cambro-Ordovician sandstone of North Gondwana and its linkage to orogeny	https://doi.org/10.1016/j.gr.2017.07.001	580.162	15.2904	587.615	23.5886	617.136	95.9124	94.0089
Detrital rutile U-Pb perspective on the origin of the great Cambro-Ordovician sandstone of North Gondwana and its linkage to orogeny	https://doi.org/10.1016/j.gr.2017.07.001	593.218	13.9264	623.613	19.7113	736.109	71.8714	80.5883
Detrital rutile U-Pb perspective on the origin of the great Cambro-Ordovician sandstone of North Gondwana and its linkage to orogeny	https://doi.org/10.1016/j.gr.2017.07.001	598.149	15.3518	630.583	26.6239	749.29	103.685	79.8288
Detrital rutile U-Pb perspective on the origin of the great Cambro-Ordovician sandstone of North Gondwana and its linkage to orogeny	https://doi.org/10.1016/j.gr.2017.07.001	636.113	14.1463	647.306	14.8623	687.161	42.9975	92.5711
Detrital rutile U-Pb perspective on the origin of the great Cambro-Ordovician sandstone of North Gondwana and its linkage to orogeny	https://doi.org/10.1016/j.gr.2017.07.001	584.736	14.9581	586.956	19.9526	596.178	76.6011	98.0809
Detrital rutile U-Pb perspective on the origin of the great Cambro-Ordovician sandstone of North Gondwana and its linkage to orogeny	https://doi.org/10.1016/j.gr.2017.07.001	584.967	14.2756	603.314	20.2269	673.48	76.763	86.8575
Detrital rutile U-Pb perspective on the origin of the great Cambro-Ordovician sandstone of North Gondwana and its linkage to orogeny	https://doi.org/10.1016/j.gr.2017.07.001	641.464	15.225	646.81	16.5141	666.137	50.3211	96.296
Detrital rutile U-Pb perspective on the origin of the great Cambro-Ordovician sandstone of North Gondwana and its linkage to orogeny	https://doi.org/10.1016/j.gr.2017.07.001	620.37	71.6695	1278.24	198.567	2662.82	359.27	23.2975
Detrital rutile U-Pb perspective on the origin of the great Cambro-Ordovician sandstone of North Gondwana and its linkage to orogeny	https://doi.org/10.1016/j.gr.2017.07.001	596.251	31.2598	818.465	143.625	1483.05	439.593	40.2043
Detrital rutile U-Pb perspective on the origin of the great Cambro-Ordovician sandstone of North Gondwana and its linkage to orogeny	https://doi.org/10.1016/j.gr.2017.07.001	566.123	15.1878	600.659	28.1695	733.884	115.435	77.1407
Detrital rutile U-Pb perspective on the origin of the great Cambro-Ordovician sandstone of North Gondwana and its linkage to orogeny	https://doi.org/10.1016/j.gr.2017.07.001	568.282	15.3612	629.274	44.9611	855.655	185.725	66.4149
Detrital rutile U-Pb perspective on the origin of the great Cambro-Ordovician sandstone of North Gondwana and its linkage to orogeny	https://doi.org/10.1016/j.gr.2017.07.001	492.759	12.7718	498.705	12.1253	526.721	31.9368	93.5522
Detrital rutile U-Pb perspective on the origin of the great Cambro-Ordovician sandstone of North Gondwana and its linkage to orogeny	https://doi.org/10.1016/j.gr.2017.07.001	597.399	63.4375	774.655	355.679	1327.17	1050.36	45.013
Detrital rutile U-Pb perspective on the origin of the great Cambro-Ordovician sandstone of North Gondwana and its linkage to orogeny	https://doi.org/10.1016/j.gr.2017.07.001	536.25	16.2831	587.824	19.3077	792.959	60.7176	67.6264
Detrital rutile U-Pb perspective on the origin of the great Cambro-Ordovician sandstone of North Gondwana and its linkage to orogeny	https://doi.org/10.1016/j.gr.2017.07.001	599.061	13.0987	606.04	11.6325	632.848	23.4963	94.6611
Detrital rutile U-Pb perspective on the origin of the great Cambro-Ordovician sandstone of North Gondwana and its linkage to orogeny	https://doi.org/10.1016/j.gr.2017.07.001	579.72	12.4648	583.838	13.9801	600.516	47.0979	96.5369
Detrital rutile U-Pb perspective on the origin of the great Cambro-Ordovician sandstone of North Gondwana and its linkage to orogeny	https://doi.org/10.1016/j.gr.2017.07.001	596.057	16.6652	638.482	29.775	792.252	114.489	75.2359
Detrital rutile U-Pb perspective on the origin of the great Cambro-Ordovician sandstone of North Gondwana and its linkage to orogeny	https://doi.org/10.1016/j.gr.2017.07.001	546.025	12.9879	555.495	12.827	595.13	35.8266	91.7488
Detrital rutile U-Pb perspective on the origin of the great Cambro-Ordovician sandstone of North Gondwana and its linkage to orogeny	https://doi.org/10.1016/j.gr.2017.07.001	506.528	10.9399	514.828	10.4346	552.475	27.3764	91.6836
Detrital rutile U-Pb perspective on the origin of the great Cambro-Ordovician sandstone of North Gondwana and its linkage to orogeny	https://doi.org/10.1016/j.gr.2017.07.001	568.583	14.9725	604.131	20.6728	740.471	75.2348	76.7866
Detrital rutile U-Pb perspective on the origin of the great Cambro-Ordovician sandstone of North Gondwana and its linkage to orogeny	https://doi.org/10.1016/j.gr.2017.07.001	577.748	14.5687	592.242	19.3399	648.791	72.1629	89.0499
Detrital rutile U-Pb perspective on the origin of the great Cambro-Ordovician sandstone of North Gondwana and its linkage to orogeny	https://doi.org/10.1016/j.gr.2017.07.001	523.219	11.7838	539.381	11.336	608.928	28.7584	85.9246
Detrital rutile U-Pb perspective on the origin of the great Cambro-Ordovician sandstone of North Gondwana and its linkage to orogeny	https://doi.org/10.1016/j.gr.2017.07.001	558.521	14.513	558.553	17.2982	559.318	63.9184	99.8575
Detrital rutile U-Pb perspective on the origin of the great Cambro-Ordovician sandstone of North Gondwana and its linkage to orogeny	https://doi.org/10.1016/j.gr.2017.07.001	620.585	16.9617	627.821	16.2925	654.597	41.3662	94.804
Detrital rutile U-Pb perspective on the origin of the great Cambro-Ordovician sandstone of North Gondwana and its linkage to orogeny	https://doi.org/10.1016/j.gr.2017.07.001	563.048	13.8346	595.648	20.4952	722.443	78.5406	77.9366
Detrital rutile U-Pb perspective on the origin of the great Cambro-Ordovician sandstone of North Gondwana and its linkage to orogeny	https://doi.org/10.1016/j.gr.2017.07.001	546.613	14.3082	586.86	17.9656	746.392	61.7077	73.234
Detrital rutile U-Pb perspective on the origin of the great Cambro-Ordovician sandstone of North Gondwana and its linkage to orogeny	https://doi.org/10.1016/j.gr.2017.07.001	619.839	13.8035	604.592	25.8741	548.478	111.365	113.011
Detrital rutile U-Pb perspective on the origin of the great Cambro-Ordovician sandstone of North Gondwana and its linkage to orogeny	https://doi.org/10.1016/j.gr.2017.07.001	668.473	16.1364	679.317	28.8407	716.036	109.371	93.3574
Detrital rutile U-Pb perspective on the origin of the great Cambro-Ordovician sandstone of North Gondwana and its linkage to orogeny	https://doi.org/10.1016/j.gr.2017.07.001	701.209	30.4661	914.962	98.948	1474	283.658	47.5718
Detrital rutile U-Pb perspective on the origin of the great Cambro-Ordovician sandstone of North Gondwana and its linkage to orogeny	https://doi.org/10.1016/j.gr.2017.07.001	669.627	14.113	658.823	18.9801	622.632	68.6756	107.548
Detrital rutile U-Pb perspective on the origin of the great Cambro-Ordovician sandstone of North Gondwana and its linkage to orogeny	https://doi.org/10.1016/j.gr.2017.07.001	495.559	13.2975	480.381	17.8715	409.216	82.7024	121.1
Detrital rutile U-Pb perspective on the origin of the great Cambro-Ordovician sandstone of North Gondwana and its linkage to orogeny	https://doi.org/10.1016/j.gr.2017.07.001	583.115	16.0778	607.387	20.0287	699.627	69.0991	83.3465
Detrital rutile U-Pb perspective on the origin of the great Cambro-Ordovician sandstone of North Gondwana and its linkage to orogeny	https://doi.org/10.1016/j.gr.2017.07.001	524.524	15.6033	530.592	26.5087	557.409	120.467	94.1003
Detrital rutile U-Pb perspective on the origin of the great Cambro-Ordovician sandstone of North Gondwana and its linkage to orogeny	https://doi.org/10.1016/j.gr.2017.07.001	588.854	15.635	588.598	23.9084	588.241	97.6988	100.104
Detrital rutile U-Pb perspective on the origin of the great Cambro-Ordovician sandstone of North Gondwana and its linkage to orogeny	https://doi.org/10.1016/j.gr.2017.07.001	571.527	15.5377	578.507	21.0282	606.645	81.5504	94.2111
Detrital rutile U-Pb perspective on the origin of the great Cambro-Ordovician sandstone of North Gondwana and its linkage to orogeny	https://doi.org/10.1016/j.gr.2017.07.001	537.476	14.2678	554.482	14.8445	625.568	44.4852	85.918
Detrital rutile U-Pb perspective on the origin of the great Cambro-Ordovician sandstone of North Gondwana and its linkage to orogeny	https://doi.org/10.1016/j.gr.2017.07.001	511.383	13.2764	531.682	12.6318	620.402	29.9073	82.4276
Detrital rutile U-Pb perspective on the origin of the great Cambro-Ordovician sandstone of North Gondwana and its linkage to orogeny	https://doi.org/10.1016/j.gr.2017.07.001	516.957	14.1216	528.713	17.772	580.417	69.4056	89.0665
Detrital rutile U-Pb perspective on the origin of the great Cambro-Ordovician sandstone of North Gondwana and its linkage to orogeny	https://doi.org/10.1016/j.gr.2017.07.001	509.758	13.771	521.323	13.6654	572.946	38.9384	88.9714
Detrital rutile U-Pb perspective on the origin of the great Cambro-Ordovician sandstone of North Gondwana and its linkage to orogeny	https://doi.org/10.1016/j.gr.2017.07.001	620.359	15.5153	609.833	30.5344	571.552	130.858	108.539
Detrital rutile U-Pb perspective on the origin of the great Cambro-Ordovician sandstone of North Gondwana and its linkage to orogeny	https://doi.org/10.1016/j.gr.2017.07.001	525.474	13.8195	537.641	12.486	590.217	25.2395	89.0308
Detrital rutile U-Pb perspective on the origin of the great Cambro-Ordovician sandstone of North Gondwana and its linkage to orogeny	https://doi.org/10.1016/j.gr.2017.07.001	529.467	14.7561	536.058	15.4035	564.837	49.0133	93.7379
Detrital rutile U-Pb perspective on the origin of the great Cambro-Ordovician sandstone of North Gondwana and its linkage to orogeny	https://doi.org/10.1016/j.gr.2017.07.001	591.652	16.7626	585.716	30.8775	563.406	134.153	105.013
Detrital rutile U-Pb perspective on the origin of the great Cambro-Ordovician sandstone of North Gondwana and its linkage to orogeny	https://doi.org/10.1016/j.gr.2017.07.001	504.118	16.2617	506.877	64.1743	519.979	334.035	96.9497
Detrital rutile U-Pb perspective on the origin of the great Cambro-Ordovician sandstone of North Gondwana and its linkage to orogeny	https://doi.org/10.1016/j.gr.2017.07.001	514.485	17.9878	540.441	56.7239	652.123	271.588	78.8939
Detrital rutile U-Pb perspective on the origin of the great Cambro-Ordovician sandstone of North Gondwana and its linkage to orogeny	https://doi.org/10.1016/j.gr.2017.07.001	529.14	14.7173	568.023	17.8152	727.521	60.349	72.7319
Detrital rutile U-Pb perspective on the origin of the great Cambro-Ordovician sandstone of North Gondwana and its linkage to orogeny	https://doi.org/10.1016/j.gr.2017.07.001	617.339	17.9158	624.726	40.4326	652.189	170.28	94.6565
Detrital rutile U-Pb perspective on the origin of the great Cambro-Ordovician sandstone of North Gondwana and its linkage to orogeny	https://doi.org/10.1016/j.gr.2017.07.001	554.721	16.0413	588.794	28.6152	723.038	117.728	76.7208
Detrital rutile U-Pb perspective on the origin of the great Cambro-Ordovician sandstone of North Gondwana and its linkage to orogeny	https://doi.org/10.1016/j.gr.2017.07.001	604.991	17.4715	629.756	83.9537	720.335	358.739	83.9875
Detrital rutile U-Pb perspective on the origin of the great Cambro-Ordovician sandstone of North Gondwana and its linkage to orogeny	https://doi.org/10.1016/j.gr.2017.07.001	517.558	14.8628	488.341	39.9924	354.149	218.31	146.141
Detrital rutile U-Pb perspective on the origin of the great Cambro-Ordovician sandstone of North Gondwana and its linkage to orogeny	https://doi.org/10.1016/j.gr.2017.07.001	487.186	12.7647	494.585	13.4958	529.628	45.6417	91.9863
Detrital rutile U-Pb perspective on the origin of the great Cambro-Ordovician sandstone of North Gondwana and its linkage to orogeny	https://doi.org/10.1016/j.gr.2017.07.001	1391.07	35.0064	1461.05	22.7578	1564.87	15.1919	88.8938
Detrital rutile U-Pb perspective on the origin of the great Cambro-Ordovician sandstone of North Gondwana and its linkage to orogeny	https://doi.org/10.1016/j.gr.2017.07.001	776.864	23.6922	765.179	22.4515	731.82	54.5395	106.155
Detrital rutile U-Pb perspective on the origin of the great Cambro-Ordovician sandstone of North Gondwana and its linkage to orogeny	https://doi.org/10.1016/j.gr.2017.07.001	979.333	25.9837	2206.24	40.233	3681.31	50.7856	26.6029
Detrital rutile U-Pb perspective on the origin of the great Cambro-Ordovician sandstone of North Gondwana and its linkage to orogeny	https://doi.org/10.1016/j.gr.2017.07.001	526.176	13.9082	542.5	20.1702	612.324	83.737	85.9309
Detrital rutile U-Pb perspective on the origin of the great Cambro-Ordovician sandstone of North Gondwana and its linkage to orogeny	https://doi.org/10.1016/j.gr.2017.07.001	691.428	18.7002	673.579	31.3662	614.969	120.716	112.433
Detrital rutile U-Pb perspective on the origin of the great Cambro-Ordovician sandstone of North Gondwana and its linkage to orogeny	https://doi.org/10.1016/j.gr.2017.07.001	725.874	31.875	1019.47	211.524	1718.83	538.772	42.2308
Detrital rutile U-Pb perspective on the origin of the great Cambro-Ordovician sandstone of North Gondwana and its linkage to orogeny	https://doi.org/10.1016/j.gr.2017.07.001	607.954	15.9164	549.402	27.5535	314.125	131.736	193.539
Detrital rutile U-Pb perspective on the origin of the great Cambro-Ordovician sandstone of North Gondwana and its linkage to orogeny	https://doi.org/10.1016/j.gr.2017.07.001	494.84	12.8566	520.066	16.1473	633.081	61.7428	78.1638
Detrital rutile U-Pb perspective on the origin of the great Cambro-Ordovician sandstone of North Gondwana and its linkage to orogeny	https://doi.org/10.1016/j.gr.2017.07.001	484.785	12.8567	483.134	19.2131	475.952	91.0227	101.856
Detrital rutile U-Pb perspective on the origin of the great Cambro-Ordovician sandstone of North Gondwana and its linkage to orogeny	https://doi.org/10.1016/j.gr.2017.07.001	543.078	15.0341	564.823	19.5675	654.015	73.3927	83.0375
Detrital rutile U-Pb perspective on the origin of the great Cambro-Ordovician sandstone of North Gondwana and its linkage to orogeny	https://doi.org/10.1016/j.gr.2017.07.001	583.296	16.5232	612.377	30.5675	722.07	123.946	80.781
Detrital rutile U-Pb perspective on the origin of the great Cambro-Ordovician sandstone of North Gondwana and its linkage to orogeny	https://doi.org/10.1016/j.gr.2017.07.001	547.33	13.9981	545.639	16.193	539.216	59.4355	101.505
Detrital rutile U-Pb perspective on the origin of the great Cambro-Ordovician sandstone of North Gondwana and its linkage to orogeny	https://doi.org/10.1016/j.gr.2017.07.001	538.14	14.5938	552.259	20.3127	611.544	81.766	87.9969
Detrital rutile U-Pb perspective on the origin of the great Cambro-Ordovician sandstone of North Gondwana and its linkage to orogeny	https://doi.org/10.1016/j.gr.2017.07.001	580.629	19.1103	517.631	67.3419	249.055	361.259	233.133
Detrital rutile U-Pb perspective on the origin of the great Cambro-Ordovician sandstone of North Gondwana and its linkage to orogeny	https://doi.org/10.1016/j.gr.2017.07.001	420.591	12.2293	436.303	33.7981	520.734	194.842	80.7688
Detrital rutile U-Pb perspective on the origin of the great Cambro-Ordovician sandstone of North Gondwana and its linkage to orogeny	https://doi.org/10.1016/j.gr.2017.07.001	509.797	14.05	543.918	19.3642	690.202	75.5545	73.8621
Detrital rutile U-Pb perspective on the origin of the great Cambro-Ordovician sandstone of North Gondwana and its linkage to orogeny	https://doi.org/10.1016/j.gr.2017.07.001	773.615	20.1944	788.859	18.7721	832.806	40.8966	92.8925
Detrital rutile U-Pb perspective on the origin of the great Cambro-Ordovician sandstone of North Gondwana and its linkage to orogeny	https://doi.org/10.1016/j.gr.2017.07.001	796.807	20.0721	792.069	22.0525	779.365	61.5958	102.238
Detrital rutile U-Pb perspective on the origin of the great Cambro-Ordovician sandstone of North Gondwana and its linkage to orogeny	https://doi.org/10.1016/j.gr.2017.07.001	513.161	13.9325	541.425	21.8024	662.903	92.0522	77.4111
Detrital rutile U-Pb perspective on the origin of the great Cambro-Ordovician sandstone of North Gondwana and its linkage to orogeny	https://doi.org/10.1016/j.gr.2017.07.001	557.194	14.4832	545.544	20.4236	497.812	87.0248	111.929
Detrital rutile U-Pb perspective on the origin of the great Cambro-Ordovician sandstone of North Gondwana and its linkage to orogeny	https://doi.org/10.1016/j.gr.2017.07.001	1649.64	61.3243	2083.64	134.019	2545.45	227.124	64.8075
Detrital rutile U-Pb perspective on the origin of the great Cambro-Ordovician sandstone of North Gondwana and its linkage to orogeny	https://doi.org/10.1016/j.gr.2017.07.001	486.764	21.9541	490.785	23.2668	510.23	79.5039	95.4009
Detrital rutile U-Pb perspective on the origin of the great Cambro-Ordovician sandstone of North Gondwana and its linkage to orogeny	https://doi.org/10.1016/j.gr.2017.07.001	560.2	14.0602	567.915	12.5332	599.559	25.1402	93.4354
Detrital rutile U-Pb perspective on the origin of the great Cambro-Ordovician sandstone of North Gondwana and its linkage to orogeny	https://doi.org/10.1016/j.gr.2017.07.001	529.43	16.0325	504.825	33.3508	395.472	170.929	133.873
Detrital rutile U-Pb perspective on the origin of the great Cambro-Ordovician sandstone of North Gondwana and its linkage to orogeny	https://doi.org/10.1016/j.gr.2017.07.001	533.179	19.1992	554.249	26.3888	642.402	103.458	82.9977
Detrital rutile U-Pb perspective on the origin of the great Cambro-Ordovician sandstone of North Gondwana and its linkage to orogeny	https://doi.org/10.1016/j.gr.2017.07.001	678.038	18.0346	825.59	58.3214	1247.44	188.589	54.3543
Detrital rutile U-Pb perspective on the origin of the great Cambro-Ordovician sandstone of North Gondwana and its linkage to orogeny	https://doi.org/10.1016/j.gr.2017.07.001	530.495	14.6142	514.841	33.2014	446.586	168.096	118.789
Detrital rutile U-Pb perspective on the origin of the great Cambro-Ordovician sandstone of North Gondwana and its linkage to orogeny	https://doi.org/10.1016/j.gr.2017.07.001	529.301	13.5052	541.416	21.1367	593.384	91.4456	89.2005
Detrital rutile U-Pb perspective on the origin of the great Cambro-Ordovician sandstone of North Gondwana and its linkage to orogeny	https://doi.org/10.1016/j.gr.2017.07.001	634.878	16.312	631.9	25.5331	621.885	99.95	102.089
Detrital rutile U-Pb perspective on the origin of the great Cambro-Ordovician sandstone of North Gondwana and its linkage to orogeny	https://doi.org/10.1016/j.gr.2017.07.001	668.028	18.9921	680.766	65.2235	723.731	262.609	92.3033
Detrital rutile U-Pb perspective on the origin of the great Cambro-Ordovician sandstone of North Gondwana and its linkage to orogeny	https://doi.org/10.1016/j.gr.2017.07.001	571.72	14.7835	602.868	26.9015	722.409	109.871	79.1408
Detrital rutile U-Pb perspective on the origin of the great Cambro-Ordovician sandstone of North Gondwana and its linkage to orogeny	https://doi.org/10.1016/j.gr.2017.07.001	576.835	16.0731	533.487	34.7708	352.82	174.11	163.493
Detrital rutile U-Pb perspective on the origin of the great Cambro-Ordovician sandstone of North Gondwana and its linkage to orogeny	https://doi.org/10.1016/j.gr.2017.07.001	696.44	19.4733	921.49	48.3262	1508.08	136.25	46.1806
Detrital rutile U-Pb perspective on the origin of the great Cambro-Ordovician sandstone of North Gondwana and its linkage to orogeny	https://doi.org/10.1016/j.gr.2017.07.001	533.973	16.1938	555.378	30.6037	644.747	135.411	82.8191
Detrital rutile U-Pb perspective on the origin of the great Cambro-Ordovician sandstone of North Gondwana and its linkage to orogeny	https://doi.org/10.1016/j.gr.2017.07.001	812.298	21.7375	535.981	88.509	-516.086	538.355	-157.396
Detrital rutile U-Pb perspective on the origin of the great Cambro-Ordovician sandstone of North Gondwana and its linkage to orogeny	https://doi.org/10.1016/j.gr.2017.07.001	491.223	12.3722	484.562	14.848	453.821	62.0054	108.242
Detrital rutile U-Pb perspective on the origin of the great Cambro-Ordovician sandstone of North Gondwana and its linkage to orogeny	https://doi.org/10.1016/j.gr.2017.07.001	1073.36	32.1817	1410.41	105.798	1964.72	227.874	54.6319
Detrital rutile U-Pb perspective on the origin of the great Cambro-Ordovician sandstone of North Gondwana and its linkage to orogeny	https://doi.org/10.1016/j.gr.2017.07.001	517.153	17.4537	482.579	20.8953	322.176	92.8048	160.519
Detrital rutile U-Pb perspective on the origin of the great Cambro-Ordovician sandstone of North Gondwana and its linkage to orogeny	https://doi.org/10.1016/j.gr.2017.07.001	484.209	13.2481	501.278	19.1725	580.606	84.1203	83.3971
Detrital rutile U-Pb perspective on the origin of the great Cambro-Ordovician sandstone of North Gondwana and its linkage to orogeny	https://doi.org/10.1016/j.gr.2017.07.001	638.63	18.2331	709.846	37.7232	942.775	135.295	67.7394
Detrital rutile U-Pb perspective on the origin of the great Cambro-Ordovician sandstone of North Gondwana and its linkage to orogeny	https://doi.org/10.1016/j.gr.2017.07.001	838.478	25.524	1935.85	40.4477	3466.32	50.306	24.1893
Detrital rutile U-Pb perspective on the origin of the great Cambro-Ordovician sandstone of North Gondwana and its linkage to orogeny	https://doi.org/10.1016/j.gr.2017.07.001	517.92	13.2331	528.647	12.0622	575.862	25.8152	89.9383
Detrital rutile U-Pb perspective on the origin of the great Cambro-Ordovician sandstone of North Gondwana and its linkage to orogeny	https://doi.org/10.1016/j.gr.2017.07.001	533.28	13.5374	546.182	14.2839	601.006	44.8512	88.7312
Detrital rutile U-Pb perspective on the origin of the great Cambro-Ordovician sandstone of North Gondwana and its linkage to orogeny	https://doi.org/10.1016/j.gr.2017.07.001	571.595	14.601	574.365	22.2255	585.973	92.0909	97.5462
Detrital rutile U-Pb perspective on the origin of the great Cambro-Ordovician sandstone of North Gondwana and its linkage to orogeny	https://doi.org/10.1016/j.gr.2017.07.001	590.312	18.9294	620.824	54.343	734.298	230.584	80.3912
Detrital rutile U-Pb perspective on the origin of the great Cambro-Ordovician sandstone of North Gondwana and its linkage to orogeny	https://doi.org/10.1016/j.gr.2017.07.001	546.6	18.7872	597.356	33.4622	795.685	133.14	68.6955
Detrital rutile U-Pb perspective on the origin of the great Cambro-Ordovician sandstone of North Gondwana and its linkage to orogeny	https://doi.org/10.1016/j.gr.2017.07.001	569.858	18.8257	606.281	32.2063	745.493	127.427	76.4404
Detrital rutile U-Pb perspective on the origin of the great Cambro-Ordovician sandstone of North Gondwana and its linkage to orogeny	https://doi.org/10.1016/j.gr.2017.07.001	539.257	15.0306	555.934	13.9335	625.45	30.6934	86.219
Detrital rutile U-Pb perspective on the origin of the great Cambro-Ordovician sandstone of North Gondwana and its linkage to orogeny	https://doi.org/10.1016/j.gr.2017.07.001	559.687	16.1059	544.102	37.2072	479.983	179.821	116.606
Detrital rutile U-Pb perspective on the origin of the great Cambro-Ordovician sandstone of North Gondwana and its linkage to orogeny	https://doi.org/10.1016/j.gr.2017.07.001	563.647	15.8091	598.962	35.5965	735.642	151.503	76.6198
Detrital rutile U-Pb perspective on the origin of the great Cambro-Ordovician sandstone of North Gondwana and its linkage to orogeny	https://doi.org/10.1016/j.gr.2017.07.001	539.361	13.8403	534.165	14.8006	512.67	50.935	105.206
Detrital rutile U-Pb perspective on the origin of the great Cambro-Ordovician sandstone of North Gondwana and its linkage to orogeny	https://doi.org/10.1016/j.gr.2017.07.001	473.121	16.2125	501.385	28.1542	633.171	130.343	74.7224
Detrital rutile U-Pb perspective on the origin of the great Cambro-Ordovician sandstone of North Gondwana and its linkage to orogeny	https://doi.org/10.1016/j.gr.2017.07.001	566.817	15.2861	575.266	20.3886	609.412	78.5601	93.0104
Detrital rutile U-Pb perspective on the origin of the great Cambro-Ordovician sandstone of North Gondwana and its linkage to orogeny	https://doi.org/10.1016/j.gr.2017.07.001	539.674	14.6755	548.502	21.4057	585.969	89.3862	92.0995
Detrital rutile U-Pb perspective on the origin of the great Cambro-Ordovician sandstone of North Gondwana and its linkage to orogeny	https://doi.org/10.1016/j.gr.2017.07.001	514.412	28.2527	775.408	80.4525	1625.88	243.151	31.6391
Detrital rutile U-Pb perspective on the origin of the great Cambro-Ordovician sandstone of North Gondwana and its linkage to orogeny	https://doi.org/10.1016/j.gr.2017.07.001	838.446	21.4365	836.889	21.6617	833.363	54.0513	100.61
Detrital rutile U-Pb perspective on the origin of the great Cambro-Ordovician sandstone of North Gondwana and its linkage to orogeny	https://doi.org/10.1016/j.gr.2017.07.001	631.104	16.8554	637.704	26.2563	661.781	100.788	95.3644
Detrital rutile U-Pb perspective on the origin of the great Cambro-Ordovician sandstone of North Gondwana and its linkage to orogeny	https://doi.org/10.1016/j.gr.2017.07.001	540.2	14.5553	548.128	17.1126	581.846	62.105	92.8426
Detrital rutile U-Pb perspective on the origin of the great Cambro-Ordovician sandstone of North Gondwana and its linkage to orogeny	https://doi.org/10.1016/j.gr.2017.07.001	575.358	15.4269	584.346	34.6372	620.054	153.959	92.7916
Detrital rutile U-Pb perspective on the origin of the great Cambro-Ordovician sandstone of North Gondwana and its linkage to orogeny	https://doi.org/10.1016/j.gr.2017.07.001	528.008	14.5191	542.283	23.2142	603.377	100.696	87.5087
Detrital rutile U-Pb perspective on the origin of the great Cambro-Ordovician sandstone of North Gondwana and its linkage to orogeny	https://doi.org/10.1016/j.gr.2017.07.001	517.176	14.695	540.808	25.4553	642.342	112.173	80.5142
Detrital rutile U-Pb perspective on the origin of the great Cambro-Ordovician sandstone of North Gondwana and its linkage to orogeny	https://doi.org/10.1016/j.gr.2017.07.001	504.093	13.2854	521.362	14.2327	598.374	46.0552	84.2438
Detrital rutile U-Pb perspective on the origin of the great Cambro-Ordovician sandstone of North Gondwana and its linkage to orogeny	https://doi.org/10.1016/j.gr.2017.07.001	548.429	14.6302	551.369	16.6106	564.163	58.7293	97.211
Detrital rutile U-Pb perspective on the origin of the great Cambro-Ordovician sandstone of North Gondwana and its linkage to orogeny	https://doi.org/10.1016/j.gr.2017.07.001	541.98	14.1139	541.85	16.5338	541.935	61.448	100.008
Detrital rutile U-Pb perspective on the origin of the great Cambro-Ordovician sandstone of North Gondwana and its linkage to orogeny	https://doi.org/10.1016/j.gr.2017.07.001	542.891	15.4945	611.541	24.9138	875.366	92.2762	62.0187
Detrital rutile U-Pb perspective on the origin of the great Cambro-Ordovician sandstone of North Gondwana and its linkage to orogeny	https://doi.org/10.1016/j.gr.2017.07.001	507.021	14.7973	531.943	32.2018	640.948	151.156	79.1049
Detrital rutile U-Pb perspective on the origin of the great Cambro-Ordovician sandstone of North Gondwana and its linkage to orogeny	https://doi.org/10.1016/j.gr.2017.07.001	542.183	15.1821	540.842	37.3928	535.827	180.69	101.186
Detrital rutile U-Pb perspective on the origin of the great Cambro-Ordovician sandstone of North Gondwana and its linkage to orogeny	https://doi.org/10.1016/j.gr.2017.07.001	499.308	13.7814	498.867	12.1281	497.483	23.5848	100.367
Detrital rutile U-Pb perspective on the origin of the great Cambro-Ordovician sandstone of North Gondwana and its linkage to orogeny	https://doi.org/10.1016/j.gr.2017.07.001	530.656	13.9447	555.305	13.8072	658.315	35.8903	80.6082
Detrital rutile U-Pb perspective on the origin of the great Cambro-Ordovician sandstone of North Gondwana and its linkage to orogeny	https://doi.org/10.1016/j.gr.2017.07.001	568.209	18.4058	484.529	56.1724	106.538	325.428	533.34
Detrital rutile U-Pb perspective on the origin of the great Cambro-Ordovician sandstone of North Gondwana and its linkage to orogeny	https://doi.org/10.1016/j.gr.2017.07.001	650.575	16.6476	610.135	35.2112	463.352	156.263	140.406
Detrital rutile U-Pb perspective on the origin of the great Cambro-Ordovician sandstone of North Gondwana and its linkage to orogeny	https://doi.org/10.1016/j.gr.2017.07.001	518.768	13.5225	526.203	20.989	559.22	93.1196	92.7664
Detrital rutile U-Pb perspective on the origin of the great Cambro-Ordovician sandstone of North Gondwana and its linkage to orogeny	https://doi.org/10.1016/j.gr.2017.07.001	713.028	19.6564	974.955	51.4132	1624.13	138.63	43.9022
Detrital rutile U-Pb perspective on the origin of the great Cambro-Ordovician sandstone of North Gondwana and its linkage to orogeny	https://doi.org/10.1016/j.gr.2017.07.001	713.191	21.804	1107.15	44.1962	1992.98	98.6081	35.7851
Detrital rutile U-Pb perspective on the origin of the great Cambro-Ordovician sandstone of North Gondwana and its linkage to orogeny	https://doi.org/10.1016/j.gr.2017.07.001	551.61	17.4533	587.512	48.6552	729.392	214.619	75.626
Detrital rutile U-Pb perspective on the origin of the great Cambro-Ordovician sandstone of North Gondwana and its linkage to orogeny	https://doi.org/10.1016/j.gr.2017.07.001	548.256	14.3843	548.76	34.2486	551.484	162.816	99.4146
Detrital rutile U-Pb perspective on the origin of the great Cambro-Ordovician sandstone of North Gondwana and its linkage to orogeny	https://doi.org/10.1016/j.gr.2017.07.001	586.491	16.1479	568.416	35.2189	497.389	163.335	117.914
Detrital rutile U-Pb perspective on the origin of the great Cambro-Ordovician sandstone of North Gondwana and its linkage to orogeny	https://doi.org/10.1016/j.gr.2017.07.001	499.498	13.0128	509.637	16.4084	556.025	66.1033	89.8337
Detrital rutile U-Pb perspective on the origin of the great Cambro-Ordovician sandstone of North Gondwana and its linkage to orogeny	https://doi.org/10.1016/j.gr.2017.07.001	555.952	14.7216	573.211	15.227	642.88	44.4968	86.4783
Detrital rutile U-Pb perspective on the origin of the great Cambro-Ordovician sandstone of North Gondwana and its linkage to orogeny	https://doi.org/10.1016/j.gr.2017.07.001	615.281	15.6275	626.703	20.2356	668.77	71.8926	92.0018
Detrital rutile U-Pb perspective on the origin of the great Cambro-Ordovician sandstone of North Gondwana and its linkage to orogeny	https://doi.org/10.1016/j.gr.2017.07.001	642.376	17.3466	746.187	31.4009	1072.2	102.84	59.9121
Detrital rutile U-Pb perspective on the origin of the great Cambro-Ordovician sandstone of North Gondwana and its linkage to orogeny	https://doi.org/10.1016/j.gr.2017.07.001	543.077	13.8287	540.067	14.8892	528.019	51.013	102.852
Detrital rutile U-Pb perspective on the origin of the great Cambro-Ordovician sandstone of North Gondwana and its linkage to orogeny	https://doi.org/10.1016/j.gr.2017.07.001	521.932	15.2275	549.359	15.8327	665.4	45.4659	78.4387
Detrital rutile U-Pb perspective on the origin of the great Cambro-Ordovician sandstone of North Gondwana and its linkage to orogeny	https://doi.org/10.1016/j.gr.2017.07.001	526.048	15.1782	556.357	23.5188	683.009	96.5723	77.0193
Detrital rutile U-Pb perspective on the origin of the great Cambro-Ordovician sandstone of North Gondwana and its linkage to orogeny	https://doi.org/10.1016/j.gr.2017.07.001	429.032	13.4211	428.985	17.1354	429.375	80.8364	99.9202
Detrital rutile U-Pb perspective on the origin of the great Cambro-Ordovician sandstone of North Gondwana and its linkage to orogeny	https://doi.org/10.1016/j.gr.2017.07.001	535.137	14.1229	579.442	22.6439	757.788	89.9343	70.6183
Detrital rutile U-Pb perspective on the origin of the great Cambro-Ordovician sandstone of North Gondwana and its linkage to orogeny	https://doi.org/10.1016/j.gr.2017.07.001	577.758	14.5498	583.092	16.7108	604.547	57.4166	95.5689
Detrital rutile U-Pb perspective on the origin of the great Cambro-Ordovician sandstone of North Gondwana and its linkage to orogeny	https://doi.org/10.1016/j.gr.2017.07.001	535.594	14.7054	545.401	16.133	587.221	54.1071	91.2083
Detrital rutile U-Pb perspective on the origin of the great Cambro-Ordovician sandstone of North Gondwana and its linkage to orogeny	https://doi.org/10.1016/j.gr.2017.07.001	560.354	14.9456	643.316	23.8091	947.152	83.5405	59.162
Detrital rutile U-Pb perspective on the origin of the great Cambro-Ordovician sandstone of North Gondwana and its linkage to orogeny	https://doi.org/10.1016/j.gr.2017.07.001	571.63	15.759	646.184	25.9148	916.779	92.8379	62.3519
Detrital rutile U-Pb perspective on the origin of the great Cambro-Ordovician sandstone of North Gondwana and its linkage to orogeny	https://doi.org/10.1016/j.gr.2017.07.001	487.848	14.8886	483.078	37.8552	461.151	202.476	105.789
Detrital rutile U-Pb perspective on the origin of the great Cambro-Ordovician sandstone of North Gondwana and its linkage to orogeny	https://doi.org/10.1016/j.gr.2017.07.001	685.285	14.8953	682.038	13.076	671.957	27.1016	101.984
Detrital rutile U-Pb perspective on the origin of the great Cambro-Ordovician sandstone of North Gondwana and its linkage to orogeny	https://doi.org/10.1016/j.gr.2017.07.001	576.507	14.1564	575.578	20.6813	572.543	84.6259	100.692
Detrital rutile U-Pb perspective on the origin of the great Cambro-Ordovician sandstone of North Gondwana and its linkage to orogeny	https://doi.org/10.1016/j.gr.2017.07.001	611.455	15.7092	595.66	25.9617	536.597	109.683	113.951
Detrital rutile U-Pb perspective on the origin of the great Cambro-Ordovician sandstone of North Gondwana and its linkage to orogeny	https://doi.org/10.1016/j.gr.2017.07.001	532.376	12.3221	513.417	17.6674	430.524	80.6206	123.658
Detrital rutile U-Pb perspective on the origin of the great Cambro-Ordovician sandstone of North Gondwana and its linkage to orogeny	https://doi.org/10.1016/j.gr.2017.07.001	588.035	12.2093	591.725	12.1263	606.526	34.2981	96.9514
Detrital rutile U-Pb perspective on the origin of the great Cambro-Ordovician sandstone of North Gondwana and its linkage to orogeny	https://doi.org/10.1016/j.gr.2017.07.001	694.792	18.2974	694.901	41.1674	695.872	160.289	99.8448
Detrital rutile U-Pb perspective on the origin of the great Cambro-Ordovician sandstone of North Gondwana and its linkage to orogeny	https://doi.org/10.1016/j.gr.2017.07.001	588.184	13.4313	593.507	12.3056	614.535	28.2416	95.712
Detrital rutile U-Pb perspective on the origin of the great Cambro-Ordovician sandstone of North Gondwana and its linkage to orogeny	https://doi.org/10.1016/j.gr.2017.07.001	508.535	11.9499	505.877	14.7567	494.518	60.6027	102.834
Detrital rutile U-Pb perspective on the origin of the great Cambro-Ordovician sandstone of North Gondwana and its linkage to orogeny	https://doi.org/10.1016/j.gr.2017.07.001	625.076	13.6095	615.725	14.0133	582.119	42.7686	107.379
Detrital rutile U-Pb perspective on the origin of the great Cambro-Ordovician sandstone of North Gondwana and its linkage to orogeny	https://doi.org/10.1016/j.gr.2017.07.001	643.091	13.9596	634.684	17.9021	605.482	64.7063	106.211
Detrital rutile U-Pb perspective on the origin of the great Cambro-Ordovician sandstone of North Gondwana and its linkage to orogeny	https://doi.org/10.1016/j.gr.2017.07.001	515.323	11.6521	524.501	13.4065	565.29	48.9184	91.1608
Detrital rutile U-Pb perspective on the origin of the great Cambro-Ordovician sandstone of North Gondwana and its linkage to orogeny	https://doi.org/10.1016/j.gr.2017.07.001	549.514	16.6932	576.841	29.288	686.616	122.636	80.0322
Detrital rutile U-Pb perspective on the origin of the great Cambro-Ordovician sandstone of North Gondwana and its linkage to orogeny	https://doi.org/10.1016/j.gr.2017.07.001	601.398	14.5024	552.694	34.821	357.409	172.124	168.266
Detrital rutile U-Pb perspective on the origin of the great Cambro-Ordovician sandstone of North Gondwana and its linkage to orogeny	https://doi.org/10.1016/j.gr.2017.07.001	817.037	18.1299	770.799	22.5039	639.675	72.6655	127.727
Detrital rutile U-Pb perspective on the origin of the great Cambro-Ordovician sandstone of North Gondwana and its linkage to orogeny	https://doi.org/10.1016/j.gr.2017.07.001	475.356	11.2658	489.891	11.7929	559.075	38.1885	85.0256
Detrital rutile U-Pb perspective on the origin of the great Cambro-Ordovician sandstone of North Gondwana and its linkage to orogeny	https://doi.org/10.1016/j.gr.2017.07.001	599.061	14.992	578.168	20.5266	497.533	83.5921	120.406
Detrital rutile U-Pb perspective on the origin of the great Cambro-Ordovician sandstone of North Gondwana and its linkage to orogeny	https://doi.org/10.1016/j.gr.2017.07.001	597.423	14.5461	594.874	16.6627	585.797	57.3859	101.985
Detrital rutile U-Pb perspective on the origin of the great Cambro-Ordovician sandstone of North Gondwana and its linkage to orogeny	https://doi.org/10.1016/j.gr.2017.07.001	612.568	24.8666	640.255	95.4099	739.824	395.623	82.7991
Detrital rutile U-Pb perspective on the origin of the great Cambro-Ordovician sandstone of North Gondwana and its linkage to orogeny	https://doi.org/10.1016/j.gr.2017.07.001	604.042	13.8111	598.14	12.2311	576.455	26.707	104.786
Detrital rutile U-Pb perspective on the origin of the great Cambro-Ordovician sandstone of North Gondwana and its linkage to orogeny	https://doi.org/10.1016/j.gr.2017.07.001	507.53	14.8908	577.102	26.4292	862.033	105.452	58.8759
Detrital rutile U-Pb perspective on the origin of the great Cambro-Ordovician sandstone of North Gondwana and its linkage to orogeny	https://doi.org/10.1016/j.gr.2017.07.001	718.261	16.2677	686.161	26.6363	582.907	101.998	123.22
Detrital rutile U-Pb perspective on the origin of the great Cambro-Ordovician sandstone of North Gondwana and its linkage to orogeny	https://doi.org/10.1016/j.gr.2017.07.001	717.511	17.9733	705.547	16.9969	668.263	42.8024	107.37
Detrital rutile U-Pb perspective on the origin of the great Cambro-Ordovician sandstone of North Gondwana and its linkage to orogeny	https://doi.org/10.1016/j.gr.2017.07.001	677.149	22.8759	792.72	32.9483	1133.81	93.558	59.7231
Detrital rutile U-Pb perspective on the origin of the great Cambro-Ordovician sandstone of North Gondwana and its linkage to orogeny	https://doi.org/10.1016/j.gr.2017.07.001	614.763	13.5561	608.771	16.0118	587.167	56.1794	104.7
Detrital rutile U-Pb perspective on the origin of the great Cambro-Ordovician sandstone of North Gondwana and its linkage to orogeny	https://doi.org/10.1016/j.gr.2017.07.001	845.119	33.4525	972.557	159.022	1273.34	451.448	66.3702
Detrital rutile U-Pb perspective on the origin of the great Cambro-Ordovician sandstone of North Gondwana and its linkage to orogeny	https://doi.org/10.1016/j.gr.2017.07.001	624.549	16.4202	644.518	24.2583	715.739	89.2254	87.2593
Detrital rutile U-Pb perspective on the origin of the great Cambro-Ordovician sandstone of North Gondwana and its linkage to orogeny	https://doi.org/10.1016/j.gr.2017.07.001	642.989	14.9088	625.245	28.7972	562.189	121.446	114.372
Detrital rutile U-Pb perspective on the origin of the great Cambro-Ordovician sandstone of North Gondwana and its linkage to orogeny	https://doi.org/10.1016/j.gr.2017.07.001	770.534	18.2411	758.364	19.9776	723.262	57.7884	106.536
Detrital rutile U-Pb perspective on the origin of the great Cambro-Ordovician sandstone of North Gondwana and its linkage to orogeny	https://doi.org/10.1016/j.gr.2017.07.001	623.312	17.1045	743.748	52.7642	1126.23	185.683	55.3449
Detrital rutile U-Pb perspective on the origin of the great Cambro-Ordovician sandstone of North Gondwana and its linkage to orogeny	https://doi.org/10.1016/j.gr.2017.07.001	633.761	13.7958	623.548	17.143	587.295	61.7438	107.912
Detrital rutile U-Pb perspective on the origin of the great Cambro-Ordovician sandstone of North Gondwana and its linkage to orogeny	https://doi.org/10.1016/j.gr.2017.07.001	525.663	13.5925	488.055	21.6153	315.811	109.604	166.449
Detrital rutile U-Pb perspective on the origin of the great Cambro-Ordovician sandstone of North Gondwana and its linkage to orogeny	https://doi.org/10.1016/j.gr.2017.07.001	700.671	15.6148	670.402	24.3126	570.586	93.4602	122.798
Detrital rutile U-Pb perspective on the origin of the great Cambro-Ordovician sandstone of North Gondwana and its linkage to orogeny	https://doi.org/10.1016/j.gr.2017.07.001	590.118	13.8916	596.622	18.1105	622.052	67.4375	94.8663
Detrital rutile U-Pb perspective on the origin of the great Cambro-Ordovician sandstone of North Gondwana and its linkage to orogeny	https://doi.org/10.1016/j.gr.2017.07.001	581.667	15.5743	586.922	22.0754	607.927	86.9679	95.6804
Detrital rutile U-Pb perspective on the origin of the great Cambro-Ordovician sandstone of North Gondwana and its linkage to orogeny	https://doi.org/10.1016/j.gr.2017.07.001	510.654	12.6795	507.296	14.0486	492.824	51.9549	103.618
Detrital rutile U-Pb perspective on the origin of the great Cambro-Ordovician sandstone of North Gondwana and its linkage to orogeny	https://doi.org/10.1016/j.gr.2017.07.001	969.314	28.607	672.475	120.867	-226.901	578.169	-427.196
Detrital rutile U-Pb perspective on the origin of the great Cambro-Ordovician sandstone of North Gondwana and its linkage to orogeny	https://doi.org/10.1016/j.gr.2017.07.001	608.57	15.7305	617.491	13.6683	650.954	24.4041	93.489
Detrital rutile U-Pb perspective on the origin of the great Cambro-Ordovician sandstone of North Gondwana and its linkage to orogeny	https://doi.org/10.1016/j.gr.2017.07.001	661.693	25.2892	725.399	74.6027	928.28	272.739	71.2816
Detrital rutile U-Pb perspective on the origin of the great Cambro-Ordovician sandstone of North Gondwana and its linkage to orogeny	https://doi.org/10.1016/j.gr.2017.07.001	591.465	12.2809	597.963	11.2222	623.312	25.3868	94.8907
Detrital rutile U-Pb perspective on the origin of the great Cambro-Ordovician sandstone of North Gondwana and its linkage to orogeny	https://doi.org/10.1016/j.gr.2017.07.001	979.719	30.5232	1132.12	77.8551	1437.92	199.408	68.1343
Detrital rutile U-Pb perspective on the origin of the great Cambro-Ordovician sandstone of North Gondwana and its linkage to orogeny	https://doi.org/10.1016/j.gr.2017.07.001	750.808	16.8382	714.915	20.0198	604.448	65.943	124.214
Detrital rutile U-Pb perspective on the origin of the great Cambro-Ordovician sandstone of North Gondwana and its linkage to orogeny	https://doi.org/10.1016/j.gr.2017.07.001	605.015	13.6026	593.015	15.9435	548.001	57.2373	110.404
Detrital rutile U-Pb perspective on the origin of the great Cambro-Ordovician sandstone of North Gondwana and its linkage to orogeny	https://doi.org/10.1016/j.gr.2017.07.001	657.688	16.5447	612.644	33.7239	450.105	149.019	146.119
Detrital rutile U-Pb perspective on the origin of the great Cambro-Ordovician sandstone of North Gondwana and its linkage to orogeny	https://doi.org/10.1016/j.gr.2017.07.001	548.092	14.2921	571.833	19.8163	667.995	76.479	82.0502
Detrital rutile U-Pb perspective on the origin of the great Cambro-Ordovician sandstone of North Gondwana and its linkage to orogeny	https://doi.org/10.1016/j.gr.2017.07.001	635.491	23.2837	727.389	134.91	1022.67	486.129	62.1403
Detrital rutile U-Pb perspective on the origin of the great Cambro-Ordovician sandstone of North Gondwana and its linkage to orogeny	https://doi.org/10.1016/j.gr.2017.07.001	498.499	15.098	504.16	40.9203	530.563	210.1	93.9566
Detrital rutile U-Pb perspective on the origin of the great Cambro-Ordovician sandstone of North Gondwana and its linkage to orogeny	https://doi.org/10.1016/j.gr.2017.07.001	557.02	15.3751	535.403	24.2922	444.982	111.148	125.178
Detrital rutile U-Pb perspective on the origin of the great Cambro-Ordovician sandstone of North Gondwana and its linkage to orogeny	https://doi.org/10.1016/j.gr.2017.07.001	529.32	15.2344	501.699	42.049	378.266	224.122	139.933
Detrital rutile U-Pb perspective on the origin of the great Cambro-Ordovician sandstone of North Gondwana and its linkage to orogeny	https://doi.org/10.1016/j.gr.2017.07.001	1685.35	41.6232	1747.37	25.213	1822.93	18.9863	92.4527
Detrital rutile U-Pb perspective on the origin of the great Cambro-Ordovician sandstone of North Gondwana and its linkage to orogeny	https://doi.org/10.1016/j.gr.2017.07.001	559.43	14.7939	576.511	24.797	645.04	103.967	86.728
Detrital rutile U-Pb perspective on the origin of the great Cambro-Ordovician sandstone of North Gondwana and its linkage to orogeny	https://doi.org/10.1016/j.gr.2017.07.001	543.345	15.0596	573.899	22.6864	697.444	90.0207	77.9052
Detrital rutile U-Pb perspective on the origin of the great Cambro-Ordovician sandstone of North Gondwana and its linkage to orogeny	https://doi.org/10.1016/j.gr.2017.07.001	1098.7	57.8681	1337.56	168.236	1744.02	367.499	62.9982
Detrital rutile U-Pb perspective on the origin of the great Cambro-Ordovician sandstone of North Gondwana and its linkage to orogeny	https://doi.org/10.1016/j.gr.2017.07.001	537.148	16.6834	599.889	60.5658	845.363	261.494	63.5405
Detrital rutile U-Pb perspective on the origin of the great Cambro-Ordovician sandstone of North Gondwana and its linkage to orogeny	https://doi.org/10.1016/j.gr.2017.07.001	557.59	16.2695	583.202	20.36	684.846	72.0435	81.4184
Detrital rutile U-Pb perspective on the origin of the great Cambro-Ordovician sandstone of North Gondwana and its linkage to orogeny	https://doi.org/10.1016/j.gr.2017.07.001	665.339	30.8397	628.303	136.807	497.794	592.204	133.657
Detrital rutile U-Pb perspective on the origin of the great Cambro-Ordovician sandstone of North Gondwana and its linkage to orogeny	https://doi.org/10.1016/j.gr.2017.07.001	541.414	15.2734	509.521	30.0043	369.486	152.5	146.532
Detrital rutile U-Pb perspective on the origin of the great Cambro-Ordovician sandstone of North Gondwana and its linkage to orogeny	https://doi.org/10.1016/j.gr.2017.07.001	576.07	16.1097	570.079	30.279	546.891	135.096	105.335
Detrital rutile U-Pb perspective on the origin of the great Cambro-Ordovician sandstone of North Gondwana and its linkage to orogeny	https://doi.org/10.1016/j.gr.2017.07.001	727.971	18.6844	770.355	54.0483	895.893	193.264	81.2564
Detrital rutile U-Pb perspective on the origin of the great Cambro-Ordovician sandstone of North Gondwana and its linkage to orogeny	https://doi.org/10.1016/j.gr.2017.07.001	647.152	16.1446	628.918	16.2367	564.52	48.4398	114.637
Detrital rutile U-Pb perspective on the origin of the great Cambro-Ordovician sandstone of North Gondwana and its linkage to orogeny	https://doi.org/10.1016/j.gr.2017.07.001	752.285	21.0889	907.209	71.6655	1306.58	216.44	57.5764
Detrital rutile U-Pb perspective on the origin of the great Cambro-Ordovician sandstone of North Gondwana and its linkage to orogeny	https://doi.org/10.1016/j.gr.2017.07.001	710.446	19.2843	1235.79	43.9764	2323.26	90.8039	30.5798
Detrital rutile U-Pb perspective on the origin of the great Cambro-Ordovician sandstone of North Gondwana and its linkage to orogeny	https://doi.org/10.1016/j.gr.2017.07.001	562.605	14.6105	579.337	17.4227	646.126	60.6615	87.0736
Detrital rutile U-Pb perspective on the origin of the great Cambro-Ordovician sandstone of North Gondwana and its linkage to orogeny	https://doi.org/10.1016/j.gr.2017.07.001	1258.52	41.0999	1863.14	131.721	2626.46	233.214	47.9171
Detrital rutile U-Pb perspective on the origin of the great Cambro-Ordovician sandstone of North Gondwana and its linkage to orogeny	https://doi.org/10.1016/j.gr.2017.07.001	2637.27	69.9948	2375.37	69.4475	2158.22	114.655	122.197
Detrital rutile U-Pb perspective on the origin of the great Cambro-Ordovician sandstone of North Gondwana and its linkage to orogeny	https://doi.org/10.1016/j.gr.2017.07.001	939.641	34.0939	1228.52	90.6869	1779.3	210.433	52.8097
Detrital rutile U-Pb perspective on the origin of the great Cambro-Ordovician sandstone of North Gondwana and its linkage to orogeny	https://doi.org/10.1016/j.gr.2017.07.001	453.99	12.9792	401.245	29.1686	108.433	192.609	418.682
Detrital rutile U-Pb perspective on the origin of the great Cambro-Ordovician sandstone of North Gondwana and its linkage to orogeny	https://doi.org/10.1016/j.gr.2017.07.001	597.763	15.6411	538.024	30.2825	292.883	150.686	204.096
Detrital rutile U-Pb perspective on the origin of the great Cambro-Ordovician sandstone of North Gondwana and its linkage to orogeny	https://doi.org/10.1016/j.gr.2017.07.001	578.919	15.0926	562.913	20.1467	499.376	82.1018	115.928
Detrital rutile U-Pb perspective on the origin of the great Cambro-Ordovician sandstone of North Gondwana and its linkage to orogeny	https://doi.org/10.1016/j.gr.2017.07.001	874.951	23.1756	1084.68	37.8477	1534.69	90.4063	57.0115
Detrital rutile U-Pb perspective on the origin of the great Cambro-Ordovician sandstone of North Gondwana and its linkage to orogeny	https://doi.org/10.1016/j.gr.2017.07.001	1918.24	77.8192	2833.17	179.816	3569.62	256.092	53.738
Detrital rutile U-Pb perspective on the origin of the great Cambro-Ordovician sandstone of North Gondwana and its linkage to orogeny	https://doi.org/10.1016/j.gr.2017.07.001	748.624	22.9652	631.844	89.6018	234.118	414.051	319.764
Detrital rutile U-Pb perspective on the origin of the great Cambro-Ordovician sandstone of North Gondwana and its linkage to orogeny	https://doi.org/10.1016/j.gr.2017.07.001	595.714	15.8901	586.87	16.5333	553.438	52.3628	107.639
Detrital rutile U-Pb perspective on the origin of the great Cambro-Ordovician sandstone of North Gondwana and its linkage to orogeny	https://doi.org/10.1016/j.gr.2017.07.001	586.531	15.2754	492.421	27.3414	76.1531	151.012	770.2
Detrital rutile U-Pb perspective on the origin of the great Cambro-Ordovician sandstone of North Gondwana and its linkage to orogeny	https://doi.org/10.1016/j.gr.2017.07.001	932.367	43.7855	1235.24	190.882	1811.63	432.885	51.4655
Detrital rutile U-Pb perspective on the origin of the great Cambro-Ordovician sandstone of North Gondwana and its linkage to orogeny	https://doi.org/10.1016/j.gr.2017.07.001	561.765	14.8175	494.574	21.5243	195.055	109.08	288.004
Detrital rutile U-Pb perspective on the origin of the great Cambro-Ordovician sandstone of North Gondwana and its linkage to orogeny	https://doi.org/10.1016/j.gr.2017.07.001	596.055	14.9358	571.867	15.3724	477.486	50.9347	124.832
Detrital rutile U-Pb perspective on the origin of the great Cambro-Ordovician sandstone of North Gondwana and its linkage to orogeny	https://doi.org/10.1016/j.gr.2017.07.001	1862.21	67.4321	2240.12	143.455	2606.44	236.767	71.4464
Detrital rutile U-Pb perspective on the origin of the great Cambro-Ordovician sandstone of North Gondwana and its linkage to orogeny	https://doi.org/10.1016/j.gr.2017.07.001	657.271	16.7374	593.349	31.8524	356.565	145.528	184.334
Detrital rutile U-Pb perspective on the origin of the great Cambro-Ordovician sandstone of North Gondwana and its linkage to orogeny	https://doi.org/10.1016/j.gr.2017.07.001	572.962	16.1621	560.152	22.5099	509.081	93.4604	112.548
Detrital rutile U-Pb perspective on the origin of the great Cambro-Ordovician sandstone of North Gondwana and its linkage to orogeny	https://doi.org/10.1016/j.gr.2017.07.001	710.685	17.6635	712.627	15.9581	719.365	34.8082	98.7934
Detrital rutile U-Pb perspective on the origin of the great Cambro-Ordovician sandstone of North Gondwana and its linkage to orogeny	https://doi.org/10.1016/j.gr.2017.07.001	647.047	16.7566	657.829	24.1081	695.594	87.4062	93.0207
Detrital rutile U-Pb perspective on the origin of the great Cambro-Ordovician sandstone of North Gondwana and its linkage to orogeny	https://doi.org/10.1016/j.gr.2017.07.001	600.497	17.3687	588.533	46.4816	543.291	212.29	110.53
Detrital rutile U-Pb perspective on the origin of the great Cambro-Ordovician sandstone of North Gondwana and its linkage to orogeny	https://doi.org/10.1016/j.gr.2017.07.001	573.304	15.3523	534.507	31.4575	372.835	155.557	153.769
Detrital rutile U-Pb perspective on the origin of the great Cambro-Ordovician sandstone of North Gondwana and its linkage to orogeny	https://doi.org/10.1016/j.gr.2017.07.001	736.476	21.4145	520.767	120.634	-340.189	715.016	-216.49
Detrital rutile U-Pb perspective on the origin of the great Cambro-Ordovician sandstone of North Gondwana and its linkage to orogeny	https://doi.org/10.1016/j.gr.2017.07.001	558.789	14.6258	567.191	18.1473	601.655	67.343	92.8753
Detrital rutile U-Pb perspective on the origin of the great Cambro-Ordovician sandstone of North Gondwana and its linkage to orogeny	https://doi.org/10.1016/j.gr.2017.07.001	698.722	20.3318	586.555	61.8836	173.86	306.172	401.887
Detrital rutile U-Pb perspective on the origin of the great Cambro-Ordovician sandstone of North Gondwana and its linkage to orogeny	https://doi.org/10.1016/j.gr.2017.07.001	563.073	15.858	564.918	35.5213	572.983	163.165	98.2705
Detrital rutile U-Pb perspective on the origin of the great Cambro-Ordovician sandstone of North Gondwana and its linkage to orogeny	https://doi.org/10.1016/j.gr.2017.07.001	683.779	17.4628	588.115	39.3025	234.879	189.374	291.12
Detrital rutile U-Pb perspective on the origin of the great Cambro-Ordovician sandstone of North Gondwana and its linkage to orogeny	https://doi.org/10.1016/j.gr.2017.07.001	584.783	15.0375	558.869	26.6639	455.329	122.1	128.431
Detrital rutile U-Pb perspective on the origin of the great Cambro-Ordovician sandstone of North Gondwana and its linkage to orogeny	https://doi.org/10.1016/j.gr.2017.07.001	626.436	16.4556	609.692	45.032	548.591	201.067	114.19
Detrital rutile U-Pb perspective on the origin of the great Cambro-Ordovician sandstone of North Gondwana and its linkage to orogeny	https://doi.org/10.1016/j.gr.2017.07.001	851.503	24.8373	1056.3	123.655	1508.54	329.674	56.4456
Detrital rutile U-Pb perspective on the origin of the great Cambro-Ordovician sandstone of North Gondwana and its linkage to orogeny	https://doi.org/10.1016/j.gr.2017.07.001	682.073	18.8725	991.018	54.6464	1757.53	144.255	38.8086
Detrital rutile U-Pb perspective on the origin of the great Cambro-Ordovician sandstone of North Gondwana and its linkage to orogeny	https://doi.org/10.1016/j.gr.2017.07.001	594.233	18.1967	594.573	60.6659	596.498	274.87	99.6203
Detrital rutile U-Pb perspective on the origin of the great Cambro-Ordovician sandstone of North Gondwana and its linkage to orogeny	https://doi.org/10.1016/j.gr.2017.07.001	572.099	15.53	564.179	18.5974	533.005	69.5818	107.335
Detrital rutile U-Pb perspective on the origin of the great Cambro-Ordovician sandstone of North Gondwana and its linkage to orogeny	https://doi.org/10.1016/j.gr.2017.07.001	905.288	26.4621	1583.2	39.5701	2659.17	61.2337	34.044
Detrital rutile U-Pb perspective on the origin of the great Cambro-Ordovician sandstone of North Gondwana and its linkage to orogeny	https://doi.org/10.1016/j.gr.2017.07.001	809.41	21.3961	924.848	31.0302	1211.82	82.2371	66.7927
Detrital rutile U-Pb perspective on the origin of the great Cambro-Ordovician sandstone of North Gondwana and its linkage to orogeny	https://doi.org/10.1016/j.gr.2017.07.001	585.159	15.3167	493.752	43.6267	90.0541	250.573	649.786
Detrital rutile U-Pb perspective on the origin of the great Cambro-Ordovician sandstone of North Gondwana and its linkage to orogeny	https://doi.org/10.1016/j.gr.2017.07.001	520.334	13.3679	535.986	12.3441	603.786	26.8829	86.1786
Detrital rutile U-Pb perspective on the origin of the great Cambro-Ordovician sandstone of North Gondwana and its linkage to orogeny	https://doi.org/10.1016/j.gr.2017.07.001	580.696	15.1516	579.262	15.8711	574.277	50.0548	101.118
Detrital rutile U-Pb perspective on the origin of the great Cambro-Ordovician sandstone of North Gondwana and its linkage to orogeny	https://doi.org/10.1016/j.gr.2017.07.001	1036.08	46.6822	771.81	382.832	68.0296	1399.23	1522.99
Detrital rutile U-Pb perspective on the origin of the great Cambro-Ordovician sandstone of North Gondwana and its linkage to orogeny	https://doi.org/10.1016/j.gr.2017.07.001	700.063	17.7287	575.667	30.0229	111.363	145.906	628.633
Detrital rutile U-Pb perspective on the origin of the great Cambro-Ordovician sandstone of North Gondwana and its linkage to orogeny	https://doi.org/10.1016/j.gr.2017.07.001	504.786	25.4355	557.245	37.2005	778.36	141.373	64.8525
Detrital rutile U-Pb perspective on the origin of the great Cambro-Ordovician sandstone of North Gondwana and its linkage to orogeny	https://doi.org/10.1016/j.gr.2017.07.001	577.342	14.4796	559.818	14.9948	489.844	49.8365	117.862
Detrital rutile U-Pb perspective on the origin of the great Cambro-Ordovician sandstone of North Gondwana and its linkage to orogeny	https://doi.org/10.1016/j.gr.2017.07.001	722.806	69.0895	677.631	1146.85	530.912	3036.6	136.144
Detrital rutile U-Pb perspective on the origin of the great Cambro-Ordovician sandstone of North Gondwana and its linkage to orogeny	https://doi.org/10.1016/j.gr.2017.07.001	526.342	13.2039	531.982	13.6709	556.878	43.3093	94.5165
Detrital rutile U-Pb perspective on the origin of the great Cambro-Ordovician sandstone of North Gondwana and its linkage to orogeny	https://doi.org/10.1016/j.gr.2017.07.001	579.623	23.9358	838.075	59.2996	1603.78	170.257	36.141
Detrital rutile U-Pb perspective on the origin of the great Cambro-Ordovician sandstone of North Gondwana and its linkage to orogeny	https://doi.org/10.1016/j.gr.2017.07.001	587.775	15.6237	589.77	17.5919	598.085	59.2465	98.2762
Detrital rutile U-Pb perspective on the origin of the great Cambro-Ordovician sandstone of North Gondwana and its linkage to orogeny	https://doi.org/10.1016/j.gr.2017.07.001	615.84	17.193	511.227	36.8763	67.6627	202.98	910.163
Detrital rutile U-Pb perspective on the origin of the great Cambro-Ordovician sandstone of North Gondwana and its linkage to orogeny	https://doi.org/10.1016/j.gr.2017.07.001	825.357	20.5638	798.401	26.7669	724.505	84.3322	113.92
Detrital rutile U-Pb perspective on the origin of the great Cambro-Ordovician sandstone of North Gondwana and its linkage to orogeny	https://doi.org/10.1016/j.gr.2017.07.001	710.81	21.9321	522.121	107.137	-236.107	623.187	-301.054
Detrital rutile U-Pb perspective on the origin of the great Cambro-Ordovician sandstone of North Gondwana and its linkage to orogeny	https://doi.org/10.1016/j.gr.2017.07.001	687.495	22.3195	399.511	121.28	-1051.81	1032.95	-65.3631
Detrital rutile U-Pb perspective on the origin of the great Cambro-Ordovician sandstone of North Gondwana and its linkage to orogeny	https://doi.org/10.1016/j.gr.2017.07.001	732.896	21.4074	636.945	50.682	310.419	227.258	236.099
Detrital rutile U-Pb perspective on the origin of the great Cambro-Ordovician sandstone of North Gondwana and its linkage to orogeny	https://doi.org/10.1016/j.gr.2017.07.001	759.369	21.9928	766.268	40.2801	787.045	140.052	96.4835
Detrital rutile U-Pb perspective on the origin of the great Cambro-Ordovician sandstone of North Gondwana and its linkage to orogeny	https://doi.org/10.1016/j.gr.2017.07.001	553.681	14.1115	535.318	13.7885	458.462	43.1041	120.769
Detrital rutile U-Pb perspective on the origin of the great Cambro-Ordovician sandstone of North Gondwana and its linkage to orogeny	https://doi.org/10.1016/j.gr.2017.07.001	629.944	16.1645	608.468	26.1073	529.924	108.384	118.874
Detrital rutile U-Pb perspective on the origin of the great Cambro-Ordovician sandstone of North Gondwana and its linkage to orogeny	https://doi.org/10.1016/j.gr.2017.07.001	582.266	15.6079	577.999	59.4415	561.891	278.857	103.626
Detrital rutile U-Pb perspective on the origin of the great Cambro-Ordovician sandstone of North Gondwana and its linkage to orogeny	https://doi.org/10.1016/j.gr.2017.07.001	560.689	15.8993	566.899	27.8992	592.521	121.449	94.6278
Detrital rutile U-Pb perspective on the origin of the great Cambro-Ordovician sandstone of North Gondwana and its linkage to orogeny	https://doi.org/10.1016/j.gr.2017.07.001	525.659	15.0635	642.243	32.7629	1077.68	122.091	48.7771
Detrital rutile U-Pb perspective on the origin of the great Cambro-Ordovician sandstone of North Gondwana and its linkage to orogeny	https://doi.org/10.1016/j.gr.2017.07.001	1234.44	40.0374	1712.95	157.147	2361.29	294.198	52.2785
Detrital rutile U-Pb perspective on the origin of the great Cambro-Ordovician sandstone of North Gondwana and its linkage to orogeny	https://doi.org/10.1016/j.gr.2017.07.001	585.787	15.5645	578.369	23.6242	549.967	98.4708	106.513
Detrital rutile U-Pb perspective on the origin of the great Cambro-Ordovician sandstone of North Gondwana and its linkage to orogeny	https://doi.org/10.1016/j.gr.2017.07.001	549.023	14.3809	552.17	20.3624	565.802	84.2064	97.0346
Detrital rutile U-Pb perspective on the origin of the great Cambro-Ordovician sandstone of North Gondwana and its linkage to orogeny	https://doi.org/10.1016/j.gr.2017.07.001	753.914	50.9004	1033.21	251.19	1684.12	619.747	44.7659
Detrital rutile U-Pb perspective on the origin of the great Cambro-Ordovician sandstone of North Gondwana and its linkage to orogeny	https://doi.org/10.1016/j.gr.2017.07.001	599.198	16.9975	581.952	24.9954	515.842	103.634	116.159
Detrital rutile U-Pb perspective on the origin of the great Cambro-Ordovician sandstone of North Gondwana and its linkage to orogeny	https://doi.org/10.1016/j.gr.2017.07.001	561.147	13.3033	577.456	17.8914	642.779	68.3189	87.3001
Detrital rutile U-Pb perspective on the origin of the great Cambro-Ordovician sandstone of North Gondwana and its linkage to orogeny	https://doi.org/10.1016/j.gr.2017.07.001	588.6	13.7247	600.824	14.5756	647.851	44.243	90.8542
Detrital rutile U-Pb perspective on the origin of the great Cambro-Ordovician sandstone of North Gondwana and its linkage to orogeny	https://doi.org/10.1016/j.gr.2017.07.001	636.781	13.9087	641.995	14.6638	661.006	43.4533	96.3351
Detrital rutile U-Pb perspective on the origin of the great Cambro-Ordovician sandstone of North Gondwana and its linkage to orogeny	https://doi.org/10.1016/j.gr.2017.07.001	625.227	14.4119	618.311	13.4741	593.704	34.389	105.309
Detrital rutile U-Pb perspective on the origin of the great Cambro-Ordovician sandstone of North Gondwana and its linkage to orogeny	https://doi.org/10.1016/j.gr.2017.07.001	558.271	14.4066	581.871	14.6788	675.713	40.4823	82.6195
Detrital rutile U-Pb perspective on the origin of the great Cambro-Ordovician sandstone of North Gondwana and its linkage to orogeny	https://doi.org/10.1016/j.gr.2017.07.001	631.654	15.0523	693.045	15.969	898.292	39.7182	70.3173
Detrital rutile U-Pb perspective on the origin of the great Cambro-Ordovician sandstone of North Gondwana and its linkage to orogeny	https://doi.org/10.1016/j.gr.2017.07.001	550.1	12.6663	600.563	14.7584	796.588	45.3808	69.057
Detrital rutile U-Pb perspective on the origin of the great Cambro-Ordovician sandstone of North Gondwana and its linkage to orogeny	https://doi.org/10.1016/j.gr.2017.07.001	614.158	15.0695	738.886	25.5984	1138.73	81.0112	53.9337
Detrital rutile U-Pb perspective on the origin of the great Cambro-Ordovician sandstone of North Gondwana and its linkage to orogeny	https://doi.org/10.1016/j.gr.2017.07.001	590.738	16.4723	589.99	44.8691	587.743	203.2	100.51
Detrital rutile U-Pb perspective on the origin of the great Cambro-Ordovician sandstone of North Gondwana and its linkage to orogeny	https://doi.org/10.1016/j.gr.2017.07.001	593.868	14.0152	605.114	12.6714	648.086	26.6643	91.6341
Detrital rutile U-Pb perspective on the origin of the great Cambro-Ordovician sandstone of North Gondwana and its linkage to orogeny	https://doi.org/10.1016/j.gr.2017.07.001	597.053	14.8692	693.925	28.4012	1022.55	99.6738	58.3889
Detrital rutile U-Pb perspective on the origin of the great Cambro-Ordovician sandstone of North Gondwana and its linkage to orogeny	https://doi.org/10.1016/j.gr.2017.07.001	620.798	15.0615	626.202	17.4979	646.395	58.1132	96.04
Detrital rutile U-Pb perspective on the origin of the great Cambro-Ordovician sandstone of North Gondwana and its linkage to orogeny	https://doi.org/10.1016/j.gr.2017.07.001	579.474	12.3802	578.851	11.2029	577.038	25.6778	100.422
Detrital rutile U-Pb perspective on the origin of the great Cambro-Ordovician sandstone of North Gondwana and its linkage to orogeny	https://doi.org/10.1016/j.gr.2017.07.001	590.13	13.4352	636.487	12.8413	805.342	26.622	73.277
Detrital rutile U-Pb perspective on the origin of the great Cambro-Ordovician sandstone of North Gondwana and its linkage to orogeny	https://doi.org/10.1016/j.gr.2017.07.001	618.918	14.7593	707.299	14.8903	999.711	29.9762	61.9097
Detrital rutile U-Pb perspective on the origin of the great Cambro-Ordovician sandstone of North Gondwana and its linkage to orogeny	https://doi.org/10.1016/j.gr.2017.07.001	588.438	13.3017	598.484	13.5423	637.357	38.89	92.3248
Detrital rutile U-Pb perspective on the origin of the great Cambro-Ordovician sandstone of North Gondwana and its linkage to orogeny	https://doi.org/10.1016/j.gr.2017.07.001	633.836	17.9683	852.033	63.2788	1473.33	193.826	43.0207
Detrital rutile U-Pb perspective on the origin of the great Cambro-Ordovician sandstone of North Gondwana and its linkage to orogeny	https://doi.org/10.1016/j.gr.2017.07.001	593.129	13.5099	667.388	30.1551	927.536	114.75	63.9467
Detrital rutile U-Pb perspective on the origin of the great Cambro-Ordovician sandstone of North Gondwana and its linkage to orogeny	https://doi.org/10.1016/j.gr.2017.07.001	579.931	13.6389	586.306	11.6099	611.692	17.8497	94.8077
Detrital rutile U-Pb perspective on the origin of the great Cambro-Ordovician sandstone of North Gondwana and its linkage to orogeny	https://doi.org/10.1016/j.gr.2017.07.001	617.174	13.108	624.421	12.8054	651.389	33.8971	94.7474
Detrital rutile U-Pb perspective on the origin of the great Cambro-Ordovician sandstone of North Gondwana and its linkage to orogeny	https://doi.org/10.1016/j.gr.2017.07.001	611.08	13.026	628.846	20.8789	693.884	81.0336	88.0667
Detrital rutile U-Pb perspective on the origin of the great Cambro-Ordovician sandstone of North Gondwana and its linkage to orogeny	https://doi.org/10.1016/j.gr.2017.07.001	591.447	13.3617	666.071	18.0628	928.105	57.5493	63.7263
Detrital rutile U-Pb perspective on the origin of the great Cambro-Ordovician sandstone of North Gondwana and its linkage to orogeny	https://doi.org/10.1016/j.gr.2017.07.001	758.345	18.1771	1072.41	27.7644	1782.46	59.5477	42.5447
Detrital rutile U-Pb perspective on the origin of the great Cambro-Ordovician sandstone of North Gondwana and its linkage to orogeny	https://doi.org/10.1016/j.gr.2017.07.001	653.033	17.4703	717.949	22.7664	927.12	68.8514	70.4367
Detrital rutile U-Pb perspective on the origin of the great Cambro-Ordovician sandstone of North Gondwana and its linkage to orogeny	https://doi.org/10.1016/j.gr.2017.07.001	603.411	14.3816	616.878	13.4431	667.235	31.2092	90.4346
Detrital rutile U-Pb perspective on the origin of the great Cambro-Ordovician sandstone of North Gondwana and its linkage to orogeny	https://doi.org/10.1016/j.gr.2017.07.001	606.958	15.3997	617.806	15.8862	658.378	45.7289	92.1899
Detrital rutile U-Pb perspective on the origin of the great Cambro-Ordovician sandstone of North Gondwana and its linkage to orogeny	https://doi.org/10.1016/j.gr.2017.07.001	616.747	13.7267	626.783	24.6178	663.791	99.5851	92.9128
Detrital rutile U-Pb perspective on the origin of the great Cambro-Ordovician sandstone of North Gondwana and its linkage to orogeny	https://doi.org/10.1016/j.gr.2017.07.001	577.097	14.0376	585.102	12.8186	616.918	28.5696	93.5452
Detrital rutile U-Pb perspective on the origin of the great Cambro-Ordovician sandstone of North Gondwana and its linkage to orogeny	https://doi.org/10.1016/j.gr.2017.07.001	565.031	12.001	600.78	13.0845	738.714	38.4809	76.4885
Detrital rutile U-Pb perspective on the origin of the great Cambro-Ordovician sandstone of North Gondwana and its linkage to orogeny	https://doi.org/10.1016/j.gr.2017.07.001	599.452	13.5859	609.41	11.4996	647.231	16.7224	92.6178
Detrital rutile U-Pb perspective on the origin of the great Cambro-Ordovician sandstone of North Gondwana and its linkage to orogeny	https://doi.org/10.1016/j.gr.2017.07.001	536.759	13.6003	648.478	22.2106	1060.16	75.4455	50.6298
Detrital rutile U-Pb perspective on the origin of the great Cambro-Ordovician sandstone of North Gondwana and its linkage to orogeny	https://doi.org/10.1016/j.gr.2017.07.001	600.25	19.0886	661.143	47.6572	875.357	186.04	68.5721
Detrital rutile U-Pb perspective on the origin of the great Cambro-Ordovician sandstone of North Gondwana and its linkage to orogeny	https://doi.org/10.1016/j.gr.2017.07.001	588.66	12.8712	598.418	12.4194	636.195	32.1263	92.5283
Detrital rutile U-Pb perspective on the origin of the great Cambro-Ordovician sandstone of North Gondwana and its linkage to orogeny	https://doi.org/10.1016/j.gr.2017.07.001	611.723	13.8919	637.105	17.5514	728.812	59.4472	83.9343
Detrital rutile U-Pb perspective on the origin of the great Cambro-Ordovician sandstone of North Gondwana and its linkage to orogeny	https://doi.org/10.1016/j.gr.2017.07.001	598.463	20.0415	624.863	29.977	722.257	111.894	82.8601
Detrital rutile U-Pb perspective on the origin of the great Cambro-Ordovician sandstone of North Gondwana and its linkage to orogeny	https://doi.org/10.1016/j.gr.2017.07.001	595.59	14.4278	629.37	17.1989	753.312	55.0545	79.0628
Detrital rutile U-Pb perspective on the origin of the great Cambro-Ordovician sandstone of North Gondwana and its linkage to orogeny	https://doi.org/10.1016/j.gr.2017.07.001	583.567	15.5054	668.352	23.3421	966.385	77.7445	60.3866
Detrital rutile U-Pb perspective on the origin of the great Cambro-Ordovician sandstone of North Gondwana and its linkage to orogeny	https://doi.org/10.1016/j.gr.2017.07.001	595.869	12.7355	597.421	11.9348	603.946	29.8666	98.6626
Detrital rutile U-Pb perspective on the origin of the great Cambro-Ordovician sandstone of North Gondwana and its linkage to orogeny	https://doi.org/10.1016/j.gr.2017.07.001	674.324	22.6313	767.447	41.2841	1049.64	133.676	64.2431
Detrital rutile U-Pb perspective on the origin of the great Cambro-Ordovician sandstone of North Gondwana and its linkage to orogeny	https://doi.org/10.1016/j.gr.2017.07.001	585.513	12.8637	581.762	13.7181	567.78	44.588	103.123
Detrital rutile U-Pb perspective on the origin of the great Cambro-Ordovician sandstone of North Gondwana and its linkage to orogeny	https://doi.org/10.1016/j.gr.2017.07.001	611.206	14.8151	638.948	14.8337	738.932	37.8731	82.7147
Detrital rutile U-Pb perspective on the origin of the great Cambro-Ordovician sandstone of North Gondwana and its linkage to orogeny	https://doi.org/10.1016/j.gr.2017.07.001	607.148	13.6847	614.966	17.1946	644.482	61.1509	94.2072
Detrital rutile U-Pb perspective on the origin of the great Cambro-Ordovician sandstone of North Gondwana and its linkage to orogeny	https://doi.org/10.1016/j.gr.2017.07.001	642.397	14.2912	662.017	17.9915	730.041	59.9105	87.9947
Detrital rutile U-Pb perspective on the origin of the great Cambro-Ordovician sandstone of North Gondwana and its linkage to orogeny	https://doi.org/10.1016/j.gr.2017.07.001	542.571	13.8451	550.658	21.6646	584.881	93.0292	92.766
Detrital rutile U-Pb perspective on the origin of the great Cambro-Ordovician sandstone of North Gondwana and its linkage to orogeny	https://doi.org/10.1016/j.gr.2017.07.001	555.096	11.5556	559.07	12.2812	575.911	39.7934	96.3857
Detrital rutile U-Pb perspective on the origin of the great Cambro-Ordovician sandstone of North Gondwana and its linkage to orogeny	https://doi.org/10.1016/j.gr.2017.07.001	602.261	13.514	618.191	12.7975	677.582	30.46	88.8838
Detrital rutile U-Pb perspective on the origin of the great Cambro-Ordovician sandstone of North Gondwana and its linkage to orogeny	https://doi.org/10.1016/j.gr.2017.07.001	566.623	11.9582	574.887	12.7435	608.32	40.2873	93.1455
Detrital rutile U-Pb perspective on the origin of the great Cambro-Ordovician sandstone of North Gondwana and its linkage to orogeny	https://doi.org/10.1016/j.gr.2017.07.001	600.833	14.444	587.631	16.2107	537.593	56.5016	111.763
Detrital rutile U-Pb perspective on the origin of the great Cambro-Ordovician sandstone of North Gondwana and its linkage to orogeny	https://doi.org/10.1016/j.gr.2017.07.001	628.906	14.755	663.969	20.3742	785.52	69.9052	80.0624
Detrital rutile U-Pb perspective on the origin of the great Cambro-Ordovician sandstone of North Gondwana and its linkage to orogeny	https://doi.org/10.1016/j.gr.2017.07.001	568.498	13.7276	564.788	11.8136	550.507	21.8351	103.268
Detrital rutile U-Pb perspective on the origin of the great Cambro-Ordovician sandstone of North Gondwana and its linkage to orogeny	https://doi.org/10.1016/j.gr.2017.07.001	587	12.387	604.665	11.6636	672.066	27.1765	87.3426
Detrital rutile U-Pb perspective on the origin of the great Cambro-Ordovician sandstone of North Gondwana and its linkage to orogeny	https://doi.org/10.1016/j.gr.2017.07.001	636.797	14.4124	654.18	12.2296	715.219	17.985	89.0352
Detrital rutile U-Pb perspective on the origin of the great Cambro-Ordovician sandstone of North Gondwana and its linkage to orogeny	https://doi.org/10.1016/j.gr.2017.07.001	625.145	13.5194	681.88	21.2352	874.556	73.9908	71.4814
Detrital rutile U-Pb perspective on the origin of the great Cambro-Ordovician sandstone of North Gondwana and its linkage to orogeny	https://doi.org/10.1016/j.gr.2017.07.001	659.996	17.2836	692.564	22.9785	800.407	75.2838	82.4576
Detrital rutile U-Pb perspective on the origin of the great Cambro-Ordovician sandstone of North Gondwana and its linkage to orogeny	https://doi.org/10.1016/j.gr.2017.07.001	570.313	14.6915	588.329	12.6366	659.083	17.6875	86.5312
Detrital rutile U-Pb perspective on the origin of the great Cambro-Ordovician sandstone of North Gondwana and its linkage to orogeny	https://doi.org/10.1016/j.gr.2017.07.001	598.496	15.9683	615.652	13.9003	679.88	22.9822	88.0296
Detrital rutile U-Pb perspective on the origin of the great Cambro-Ordovician sandstone of North Gondwana and its linkage to orogeny	https://doi.org/10.1016/j.gr.2017.07.001	584.318	13.219	597.481	14.9353	648.386	48.917	90.1189
Detrital rutile U-Pb perspective on the origin of the great Cambro-Ordovician sandstone of North Gondwana and its linkage to orogeny	https://doi.org/10.1016/j.gr.2017.07.001	596.302	14.8371	593.795	15.9782	584.858	51.6532	101.957
Detrital rutile U-Pb perspective on the origin of the great Cambro-Ordovician sandstone of North Gondwana and its linkage to orogeny	https://doi.org/10.1016/j.gr.2017.07.001	582.776	13.4728	597.323	13.8033	653.573	39.475	89.1677
Detrital rutile U-Pb perspective on the origin of the great Cambro-Ordovician sandstone of North Gondwana and its linkage to orogeny	https://doi.org/10.1016/j.gr.2017.07.001	629.647	15.7352	771.794	24.4497	1209.25	71.276	52.0691
Detrital rutile U-Pb perspective on the origin of the great Cambro-Ordovician sandstone of North Gondwana and its linkage to orogeny	https://doi.org/10.1016/j.gr.2017.07.001	597.906	13.849	796.901	29.7145	1403.76	90.3685	42.5931
Detrital rutile U-Pb perspective on the origin of the great Cambro-Ordovician sandstone of North Gondwana and its linkage to orogeny	https://doi.org/10.1016/j.gr.2017.07.001	632.771	14.2608	640.167	12.8609	666.976	27.5611	94.8715
Detrital rutile U-Pb perspective on the origin of the great Cambro-Ordovician sandstone of North Gondwana and its linkage to orogeny	https://doi.org/10.1016/j.gr.2017.07.001	590.193	13.2369	625.723	13.0277	756.976	31.1675	77.9672
Detrital rutile U-Pb perspective on the origin of the great Cambro-Ordovician sandstone of North Gondwana and its linkage to orogeny	https://doi.org/10.1016/j.gr.2017.07.001	719.922	16.5302	799.077	20.9269	1027.26	57.7265	70.0814
Detrital rutile U-Pb perspective on the origin of the great Cambro-Ordovician sandstone of North Gondwana and its linkage to orogeny	https://doi.org/10.1016/j.gr.2017.07.001	585.6	13.3382	596.92	12.7747	640.792	32.2252	91.3868
Detrital rutile U-Pb perspective on the origin of the great Cambro-Ordovician sandstone of North Gondwana and its linkage to orogeny	https://doi.org/10.1016/j.gr.2017.07.001	578.526	13.8813	591.545	15.2224	642.429	48.4379	90.0529
Detrital rutile U-Pb perspective on the origin of the great Cambro-Ordovician sandstone of North Gondwana and its linkage to orogeny	https://doi.org/10.1016/j.gr.2017.07.001	703.35	15.0514	791.908	20.4247	1050.68	58.5198	66.9426
Detrital rutile U-Pb perspective on the origin of the great Cambro-Ordovician sandstone of North Gondwana and its linkage to orogeny	https://doi.org/10.1016/j.gr.2017.07.001	667.62	17.1492	704.042	33.8004	822.67	124.505	81.1529
Detrital rutile U-Pb perspective on the origin of the great Cambro-Ordovician sandstone of North Gondwana and its linkage to orogeny	https://doi.org/10.1016/j.gr.2017.07.001	573.681	12.822	598.924	13.0177	696.311	35.1865	82.3887
Detrital rutile U-Pb perspective on the origin of the great Cambro-Ordovician sandstone of North Gondwana and its linkage to orogeny	https://doi.org/10.1016/j.gr.2017.07.001	613.734	13.1914	619.226	12.2031	639.974	28.6891	95.8998
Detrital rutile U-Pb perspective on the origin of the great Cambro-Ordovician sandstone of North Gondwana and its linkage to orogeny	https://doi.org/10.1016/j.gr.2017.07.001	604.191	14.0947	689.116	17.3511	977.796	49.3514	61.7911
Detrital rutile U-Pb perspective on the origin of the great Cambro-Ordovician sandstone of North Gondwana and its linkage to orogeny	https://doi.org/10.1016/j.gr.2017.07.001	618.856	21.4184	669.512	53.5783	844.546	208.25	73.2767
Detrital rutile U-Pb perspective on the origin of the great Cambro-Ordovician sandstone of North Gondwana and its linkage to orogeny	https://doi.org/10.1016/j.gr.2017.07.001	614.332	13.4892	618.582	15.2051	634.793	49.6743	96.7767
Detrital rutile U-Pb perspective on the origin of the great Cambro-Ordovician sandstone of North Gondwana and its linkage to orogeny	https://doi.org/10.1016/j.gr.2017.07.001	600.728	13.2092	608.964	13.1068	640.346	35.9396	93.8131
Detrital rutile U-Pb perspective on the origin of the great Cambro-Ordovician sandstone of North Gondwana and its linkage to orogeny	https://doi.org/10.1016/j.gr.2017.07.001	585.424	12.7588	582.73	13.5333	572.878	43.5275	102.19
Detrital rutile U-Pb perspective on the origin of the great Cambro-Ordovician sandstone of North Gondwana and its linkage to orogeny	https://doi.org/10.1016/j.gr.2017.07.001	621.425	17.0457	679.45	29.0364	877.377	103.766	70.8276
Detrital rutile U-Pb perspective on the origin of the great Cambro-Ordovician sandstone of North Gondwana and its linkage to orogeny	https://doi.org/10.1016/j.gr.2017.07.001	561.073	14.2084	671.78	26.946	1063.78	94.991	52.7432
Detrital rutile U-Pb perspective on the origin of the great Cambro-Ordovician sandstone of North Gondwana and its linkage to orogeny	https://doi.org/10.1016/j.gr.2017.07.001	604.418	14.2189	611.39	14.1936	637.932	39.4148	94.7463
Detrital rutile U-Pb perspective on the origin of the great Cambro-Ordovician sandstone of North Gondwana and its linkage to orogeny	https://doi.org/10.1016/j.gr.2017.07.001	571.655	13.5367	584.86	12.5685	637.087	28.7319	89.7295
Detrital rutile U-Pb perspective on the origin of the great Cambro-Ordovician sandstone of North Gondwana and its linkage to orogeny	https://doi.org/10.1016/j.gr.2017.07.001	734.498	17.8595	751.551	17.0132	803.263	39.1478	91.4393
Detrital rutile U-Pb perspective on the origin of the great Cambro-Ordovician sandstone of North Gondwana and its linkage to orogeny	https://doi.org/10.1016/j.gr.2017.07.001	616.104	15.63	618.452	15.484	627.679	42.8225	98.1559
Detrital rutile U-Pb perspective on the origin of the great Cambro-Ordovician sandstone of North Gondwana and its linkage to orogeny	https://doi.org/10.1016/j.gr.2017.07.001	599.888	13.9859	648.634	16.3468	822.789	48.9429	72.9091
Detrital rutile U-Pb perspective on the origin of the great Cambro-Ordovician sandstone of North Gondwana and its linkage to orogeny	https://doi.org/10.1016/j.gr.2017.07.001	687.035	33.1204	1010.08	55.5583	1798.25	123.006	38.2057
Detrital rutile U-Pb perspective on the origin of the great Cambro-Ordovician sandstone of North Gondwana and its linkage to orogeny	https://doi.org/10.1016/j.gr.2017.07.001	660.692	15.1925	713.513	21.1205	884.048	67.927	74.7348
Detrital rutile U-Pb perspective on the origin of the great Cambro-Ordovician sandstone of North Gondwana and its linkage to orogeny	https://doi.org/10.1016/j.gr.2017.07.001	895.368	20.1156	1010.09	62.5936	1268.59	179.143	70.5796
Detrital rutile U-Pb perspective on the origin of the great Cambro-Ordovician sandstone of North Gondwana and its linkage to orogeny	https://doi.org/10.1016/j.gr.2017.07.001	686.251	15.5644	799.288	20.5343	1129.5	55.6186	60.7571
Detrital rutile U-Pb perspective on the origin of the great Cambro-Ordovician sandstone of North Gondwana and its linkage to orogeny	https://doi.org/10.1016/j.gr.2017.07.001	761.284	26.2369	1293.66	82.893	2335.06	175.545	32.6023
Detrital rutile U-Pb perspective on the origin of the great Cambro-Ordovician sandstone of North Gondwana and its linkage to orogeny	https://doi.org/10.1016/j.gr.2017.07.001	594.77	13.4187	631.245	14.3834	764.777	40.3356	77.7704
Detrital rutile U-Pb perspective on the origin of the great Cambro-Ordovician sandstone of North Gondwana and its linkage to orogeny	https://doi.org/10.1016/j.gr.2017.07.001	596.18	15.9637	679.93	31.3308	968.684	113.455	61.5454
Detrital rutile U-Pb perspective on the origin of the great Cambro-Ordovician sandstone of North Gondwana and its linkage to orogeny	https://doi.org/10.1016/j.gr.2017.07.001	755.437	28.6465	1216.95	108.84	2165.24	243.944	34.8893
Detrital rutile U-Pb perspective on the origin of the great Cambro-Ordovician sandstone of North Gondwana and its linkage to orogeny	https://doi.org/10.1016/j.gr.2017.07.001	560.498	12.8631	571.057	12.1734	613.947	30.1259	91.2942
Detrital rutile U-Pb perspective on the origin of the great Cambro-Ordovician sandstone of North Gondwana and its linkage to orogeny	https://doi.org/10.1016/j.gr.2017.07.001	651.431	20.5474	580.875	64.3651	314.431	311.754	207.177
Detrital rutile U-Pb perspective on the origin of the great Cambro-Ordovician sandstone of North Gondwana and its linkage to orogeny	https://doi.org/10.1016/j.gr.2017.07.001	810.596	369.925	1932.89	615.578	3516.76	386.337	23.0495
Detrital rutile U-Pb perspective on the origin of the great Cambro-Ordovician sandstone of North Gondwana and its linkage to orogeny	https://doi.org/10.1016/j.gr.2017.07.001	582.934	12.5797	594.93	12.7066	641.565	35.8623	90.8613
Detrital rutile U-Pb perspective on the origin of the great Cambro-Ordovician sandstone of North Gondwana and its linkage to orogeny	https://doi.org/10.1016/j.gr.2017.07.001	598.93	16.6263	671.326	22.0905	923.104	69.2729	64.8822
Detrital rutile U-Pb perspective on the origin of the great Cambro-Ordovician sandstone of North Gondwana and its linkage to orogeny	https://doi.org/10.1016/j.gr.2017.07.001	1310.57	31.1957	1866.45	88.2081	2558.37	159.673	51.2267
Detrital rutile U-Pb perspective on the origin of the great Cambro-Ordovician sandstone of North Gondwana and its linkage to orogeny	https://doi.org/10.1016/j.gr.2017.07.001	958.021	643.44	2700.84	1060.43	4512.82	161.762	21.2289
Detrital rutile U-Pb perspective on the origin of the great Cambro-Ordovician sandstone of North Gondwana and its linkage to orogeny	https://doi.org/10.1016/j.gr.2017.07.001	556.61	15.4165	576.021	26.9878	653.976	114.277	85.1117
Detrital rutile U-Pb perspective on the origin of the great Cambro-Ordovician sandstone of North Gondwana and its linkage to orogeny	https://doi.org/10.1016/j.gr.2017.07.001	553.489	13.5847	553.927	17.276	556.359	67.409	99.4842
Detrital rutile U-Pb perspective on the origin of the great Cambro-Ordovician sandstone of North Gondwana and its linkage to orogeny	https://doi.org/10.1016/j.gr.2017.07.001	711.106	39.1134	1198.29	146.341	2230.48	320.055	31.8813
Detrital rutile U-Pb perspective on the origin of the great Cambro-Ordovician sandstone of North Gondwana and its linkage to orogeny	https://doi.org/10.1016/j.gr.2017.07.001	571.152	13.4909	587.696	16.6732	652.747	59.388	87.4998
Detrital rutile U-Pb perspective on the origin of the great Cambro-Ordovician sandstone of North Gondwana and its linkage to orogeny	https://doi.org/10.1016/j.gr.2017.07.001	784.827	28.8475	849.786	181.057	1024	577.531	76.6431
Detrital rutile U-Pb perspective on the origin of the great Cambro-Ordovician sandstone of North Gondwana and its linkage to orogeny	https://doi.org/10.1016/j.gr.2017.07.001	642.861	15.6781	667.975	33.5826	754.261	131.816	85.2305
Detrital rutile U-Pb perspective on the origin of the great Cambro-Ordovician sandstone of North Gondwana and its linkage to orogeny	https://doi.org/10.1016/j.gr.2017.07.001	917.241	44.2833	1626.78	112.917	2725.24	199.758	33.6572
Detrital rutile U-Pb perspective on the origin of the great Cambro-Ordovician sandstone of North Gondwana and its linkage to orogeny	https://doi.org/10.1016/j.gr.2017.07.001	582.597	13.9254	598.464	15.0784	659.676	46.5704	88.3155
Detrital rutile U-Pb perspective on the origin of the great Cambro-Ordovician sandstone of North Gondwana and its linkage to orogeny	https://doi.org/10.1016/j.gr.2017.07.001	532.921	12.2289	720.902	37.0412	1361.32	127.739	39.1475
Detrital rutile U-Pb perspective on the origin of the great Cambro-Ordovician sandstone of North Gondwana and its linkage to orogeny	https://doi.org/10.1016/j.gr.2017.07.001	692.861	23.4128	687.665	251.429	671.325	950.842	103.208
Detrital rutile U-Pb perspective on the origin of the great Cambro-Ordovician sandstone of North Gondwana and its linkage to orogeny	https://doi.org/10.1016/j.gr.2017.07.001	491.612	16.6029	1184.27	43.0695	2845.17	80.0083	17.2788
Detrital rutile U-Pb perspective on the origin of the great Cambro-Ordovician sandstone of North Gondwana and its linkage to orogeny	https://doi.org/10.1016/j.gr.2017.07.001	575.141	13.4568	582.153	15.0621	610.231	50.3087	94.2497
Detrital rutile U-Pb perspective on the origin of the great Cambro-Ordovician sandstone of North Gondwana and its linkage to orogeny	https://doi.org/10.1016/j.gr.2017.07.001	617.168	15.5092	760.953	67.01	1210.93	232.659	50.9665
Detrital rutile U-Pb perspective on the origin of the great Cambro-Ordovician sandstone of North Gondwana and its linkage to orogeny	https://doi.org/10.1016/j.gr.2017.07.001	590.741	15.1949	581.763	18.2483	547.498	67.1449	107.898
Detrital rutile U-Pb perspective on the origin of the great Cambro-Ordovician sandstone of North Gondwana and its linkage to orogeny	https://doi.org/10.1016/j.gr.2017.07.001	577.367	14.5506	592.334	14.7974	650.714	41.788	88.7283
Detrital rutile U-Pb perspective on the origin of the great Cambro-Ordovician sandstone of North Gondwana and its linkage to orogeny	https://doi.org/10.1016/j.gr.2017.07.001	651.215	15.6018	698.239	23.0994	853.315	78.1024	76.3159
Detrital rutile U-Pb perspective on the origin of the great Cambro-Ordovician sandstone of North Gondwana and its linkage to orogeny	https://doi.org/10.1016/j.gr.2017.07.001	574.874	12.3219	559.745	17.0363	499.339	71.0399	115.127
Detrital rutile U-Pb perspective on the origin of the great Cambro-Ordovician sandstone of North Gondwana and its linkage to orogeny	https://doi.org/10.1016/j.gr.2017.07.001	616.536	14.3067	689.951	20.3801	937.873	65.8988	65.7377
Detrital rutile U-Pb perspective on the origin of the great Cambro-Ordovician sandstone of North Gondwana and its linkage to orogeny	https://doi.org/10.1016/j.gr.2017.07.001	657.199	14.6771	728.501	48.2319	955.214	178.95	68.8012
Detrital rutile U-Pb perspective on the origin of the great Cambro-Ordovician sandstone of North Gondwana and its linkage to orogeny	https://doi.org/10.1016/j.gr.2017.07.001	616.257	15.6103	651.589	26.2488	776.572	98.6401	79.356
Detrital rutile U-Pb perspective on the origin of the great Cambro-Ordovician sandstone of North Gondwana and its linkage to orogeny	https://doi.org/10.1016/j.gr.2017.07.001	635.059	15.7235	637.63	27.8625	647.377	111.508	98.0973
Detrital rutile U-Pb perspective on the origin of the great Cambro-Ordovician sandstone of North Gondwana and its linkage to orogeny	https://doi.org/10.1016/j.gr.2017.07.001	770.862	22.9709	812.328	75.3972	928.294	258.86	83.0406
Detrital rutile U-Pb perspective on the origin of the great Cambro-Ordovician sandstone of North Gondwana and its linkage to orogeny	https://doi.org/10.1016/j.gr.2017.07.001	582.832	13.4042	589.737	13.6789	617.027	40.1125	94.458
Detrital rutile U-Pb perspective on the origin of the great Cambro-Ordovician sandstone of North Gondwana and its linkage to orogeny	https://doi.org/10.1016/j.gr.2017.07.001	568.022	13.2612	579.122	12.0857	623.534	26.1751	91.0972
Detrital rutile U-Pb perspective on the origin of the great Cambro-Ordovician sandstone of North Gondwana and its linkage to orogeny	https://doi.org/10.1016/j.gr.2017.07.001	1114.97	44.1507	2209.59	65.9589	3471.01	87.4345	32.1224
Detrital rutile U-Pb perspective on the origin of the great Cambro-Ordovician sandstone of North Gondwana and its linkage to orogeny	https://doi.org/10.1016/j.gr.2017.07.001	556.549	12.9039	606.928	14.8375	800.41	44.6889	69.533
Detrital rutile U-Pb perspective on the origin of the great Cambro-Ordovician sandstone of North Gondwana and its linkage to orogeny	https://doi.org/10.1016/j.gr.2017.07.001	681.982	15.0752	731.526	22.1079	887.045	72.126	76.8825
Detrital rutile U-Pb perspective on the origin of the great Cambro-Ordovician sandstone of North Gondwana and its linkage to orogeny	https://doi.org/10.1016/j.gr.2017.07.001	716.225	20.0912	1176.73	48.9282	2163.81	107.843	33.1001
Detrital rutile U-Pb perspective on the origin of the great Cambro-Ordovician sandstone of North Gondwana and its linkage to orogeny	https://doi.org/10.1016/j.gr.2017.07.001	610.576	19.6922	617.954	31.3501	645.702	123.589	94.56
Detrital rutile U-Pb perspective on the origin of the great Cambro-Ordovician sandstone of North Gondwana and its linkage to orogeny	https://doi.org/10.1016/j.gr.2017.07.001	626.591	13.9342	634.523	15.5315	663.5	49.0253	94.4372
Detrital rutile U-Pb perspective on the origin of the great Cambro-Ordovician sandstone of North Gondwana and its linkage to orogeny	https://doi.org/10.1016/j.gr.2017.07.001	585.509	14.2513	595.545	14.3637	634.583	40.5661	92.2667
Detrital rutile U-Pb perspective on the origin of the great Cambro-Ordovician sandstone of North Gondwana and its linkage to orogeny	https://doi.org/10.1016/j.gr.2017.07.001	696.151	17.0379	678.936	34.9533	622.885	138.961	111.762
Detrital rutile U-Pb perspective on the origin of the great Cambro-Ordovician sandstone of North Gondwana and its linkage to orogeny	https://doi.org/10.1016/j.gr.2017.07.001	686.43	22.983	885.403	100.422	1422.5	301.782	48.2552
Detrital rutile U-Pb perspective on the origin of the great Cambro-Ordovician sandstone of North Gondwana and its linkage to orogeny	https://doi.org/10.1016/j.gr.2017.07.001	590.842	13.2376	600.447	17.4425	637.509	64.7932	92.6798
Detrital rutile U-Pb perspective on the origin of the great Cambro-Ordovician sandstone of North Gondwana and its linkage to orogeny	https://doi.org/10.1016/j.gr.2017.07.001	802.908	21.8028	909.863	72.3723	1179.81	222.642	68.054
Detrital rutile U-Pb perspective on the origin of the great Cambro-Ordovician sandstone of North Gondwana and its linkage to orogeny	https://doi.org/10.1016/j.gr.2017.07.001	563.173	17.8344	629.903	21.0204	877.992	61.1835	64.1432
Detrital rutile U-Pb perspective on the origin of the great Cambro-Ordovician sandstone of North Gondwana and its linkage to orogeny	https://doi.org/10.1016/j.gr.2017.07.001	585.164	14.7595	586.278	18.8149	591.221	70.5022	98.9755
Detrital rutile U-Pb perspective on the origin of the great Cambro-Ordovician sandstone of North Gondwana and its linkage to orogeny	https://doi.org/10.1016/j.gr.2017.07.001	561.56	12.935	552.705	13.136	517.022	41.6773	108.614
Detrital rutile U-Pb perspective on the origin of the great Cambro-Ordovician sandstone of North Gondwana and its linkage to orogeny	https://doi.org/10.1016/j.gr.2017.07.001	562.525	11.8728	588.695	13.7795	691.546	45.4199	81.3432
Detrital rutile U-Pb perspective on the origin of the great Cambro-Ordovician sandstone of North Gondwana and its linkage to orogeny	https://doi.org/10.1016/j.gr.2017.07.001	582.056	20.8699	792.748	62.1987	1443.09	196.338	40.3341
Detrital rutile U-Pb perspective on the origin of the great Cambro-Ordovician sandstone of North Gondwana and its linkage to orogeny	https://doi.org/10.1016/j.gr.2017.07.001	628.481	14.6317	738.982	26.3719	1090.82	86.4702	57.6154
Detrital rutile U-Pb perspective on the origin of the great Cambro-Ordovician sandstone of North Gondwana and its linkage to orogeny	https://doi.org/10.1016/j.gr.2017.07.001	889.085	79.712	1409.3	122.787	2317.11	202.498	38.3704
Detrital rutile U-Pb perspective on the origin of the great Cambro-Ordovician sandstone of North Gondwana and its linkage to orogeny	https://doi.org/10.1016/j.gr.2017.07.001	574.137	15.0918	595.632	15.8164	678.982	45.8255	84.5585
Detrital rutile U-Pb perspective on the origin of the great Cambro-Ordovician sandstone of North Gondwana and its linkage to orogeny	https://doi.org/10.1016/j.gr.2017.07.001	579.58	12.5309	616.306	11.8068	754.254	24.5678	76.8414
Detrital rutile U-Pb perspective on the origin of the great Cambro-Ordovician sandstone of North Gondwana and its linkage to orogeny	https://doi.org/10.1016/j.gr.2017.07.001	570.738	13.3535	630.761	21.8542	852.873	81.0394	66.9194
Detrital rutile U-Pb perspective on the origin of the great Cambro-Ordovician sandstone of North Gondwana and its linkage to orogeny	https://doi.org/10.1016/j.gr.2017.07.001	574.672	12.6464	578.674	14.6959	595.042	51.5513	96.5767
Detrital rutile U-Pb perspective on the origin of the great Cambro-Ordovician sandstone of North Gondwana and its linkage to orogeny	https://doi.org/10.1016/j.gr.2017.07.001	583.793	13.736	597.335	12.5261	649.716	26.7899	89.8535
Detrital rutile U-Pb perspective on the origin of the great Cambro-Ordovician sandstone of North Gondwana and its linkage to orogeny	https://doi.org/10.1016/j.gr.2017.07.001	566.206	12.7973	642.273	17.5174	920.399	57.2362	61.5175
Detrital rutile U-Pb perspective on the origin of the great Cambro-Ordovician sandstone of North Gondwana and its linkage to orogeny	https://doi.org/10.1016/j.gr.2017.07.001	572.931	14.1902	611.486	14.9336	757.628	40.7375	75.6216
Detrital rutile U-Pb perspective on the origin of the great Cambro-Ordovician sandstone of North Gondwana and its linkage to orogeny	https://doi.org/10.1016/j.gr.2017.07.001	574.248	13.4569	556.071	22.7597	482.974	102.745	118.898
Detrital rutile U-Pb perspective on the origin of the great Cambro-Ordovician sandstone of North Gondwana and its linkage to orogeny	https://doi.org/10.1016/j.gr.2017.07.001	670.484	15.6415	681.358	24.508	718.065	89.534	93.3738
Detrital rutile U-Pb perspective on the origin of the great Cambro-Ordovician sandstone of North Gondwana and its linkage to orogeny	https://doi.org/10.1016/j.gr.2017.07.001	629.002	18.5945	622.635	52.1803	600.194	226.88	104.8
Detrital rutile U-Pb perspective on the origin of the great Cambro-Ordovician sandstone of North Gondwana and its linkage to orogeny	https://doi.org/10.1016/j.gr.2017.07.001	582.763	16.6069	616.562	33.9185	743.321	139.048	78.4
Detrital rutile U-Pb perspective on the origin of the great Cambro-Ordovician sandstone of North Gondwana and its linkage to orogeny	https://doi.org/10.1016/j.gr.2017.07.001	1047.8	60.2076	1595.1	248.824	2419.88	453.554	43.2997
Detrital rutile U-Pb perspective on the origin of the great Cambro-Ordovician sandstone of North Gondwana and its linkage to orogeny	https://doi.org/10.1016/j.gr.2017.07.001	597.784	15.4518	649.795	55.0873	835.508	225.845	71.5474
Detrital rutile U-Pb perspective on the origin of the great Cambro-Ordovician sandstone of North Gondwana and its linkage to orogeny	https://doi.org/10.1016/j.gr.2017.07.001	593.947	14.1567	587.916	14.6038	565.33	45.3834	105.062
Detrital rutile U-Pb perspective on the origin of the great Cambro-Ordovician sandstone of North Gondwana and its linkage to orogeny	https://doi.org/10.1016/j.gr.2017.07.001	600.681	13.4244	601.873	17.3865	606.994	64.6798	98.96
Detrital rutile U-Pb perspective on the origin of the great Cambro-Ordovician sandstone of North Gondwana and its linkage to orogeny	https://doi.org/10.1016/j.gr.2017.07.001	576.253	13.0999	586.275	12.1932	625.901	28.6764	92.0678
Detrital rutile U-Pb perspective on the origin of the great Cambro-Ordovician sandstone of North Gondwana and its linkage to orogeny	https://doi.org/10.1016/j.gr.2017.07.001	590.872	12.7214	604.372	12.6641	655.951	34.3795	90.0786
Detrital rutile U-Pb perspective on the origin of the great Cambro-Ordovician sandstone of North Gondwana and its linkage to orogeny	https://doi.org/10.1016/j.gr.2017.07.001	640.74	15.5206	648.273	24.379	675.212	92.7461	94.8947
Detrital rutile U-Pb perspective on the origin of the great Cambro-Ordovician sandstone of North Gondwana and its linkage to orogeny	https://doi.org/10.1016/j.gr.2017.07.001	633.333	14.3373	605.199	20.4787	501.844	82.7727	126.201
Detrital rutile U-Pb perspective on the origin of the great Cambro-Ordovician sandstone of North Gondwana and its linkage to orogeny	https://doi.org/10.1016/j.gr.2017.07.001	1145.27	28.6446	1783.8	72.5111	2642.49	130.683	43.3407
Detrital rutile U-Pb perspective on the origin of the great Cambro-Ordovician sandstone of North Gondwana and its linkage to orogeny	https://doi.org/10.1016/j.gr.2017.07.001	599.664	14.9288	609.017	33.1521	644.589	142.442	93.0304
Detrital rutile U-Pb perspective on the origin of the great Cambro-Ordovician sandstone of North Gondwana and its linkage to orogeny	https://doi.org/10.1016/j.gr.2017.07.001	539.782	12.8403	551.55	19.2012	601.07	80.5329	89.8036
Detrital rutile U-Pb perspective on the origin of the great Cambro-Ordovician sandstone of North Gondwana and its linkage to orogeny	https://doi.org/10.1016/j.gr.2017.07.001	579.972	13.4716	587.598	11.6044	617.795	19.3319	93.8777
Detrital rutile U-Pb perspective on the origin of the great Cambro-Ordovician sandstone of North Gondwana and its linkage to orogeny	https://doi.org/10.1016/j.gr.2017.07.001	671.322	15.1335	733.369	16.2558	928.509	40.6183	72.3011
Detrital rutile U-Pb perspective on the origin of the great Cambro-Ordovician sandstone of North Gondwana and its linkage to orogeny	https://doi.org/10.1016/j.gr.2017.07.001	538.977	11.7904	563.336	11.2209	663.59	25.9848	81.2215
Detrital rutile U-Pb perspective on the origin of the great Cambro-Ordovician sandstone of North Gondwana and its linkage to orogeny	https://doi.org/10.1016/j.gr.2017.07.001	569.324	13.26	577.083	11.8691	608.382	24.4223	93.58
Detrital rutile U-Pb perspective on the origin of the great Cambro-Ordovician sandstone of North Gondwana and its linkage to orogeny	https://doi.org/10.1016/j.gr.2017.07.001	538.341	13.5429	558.373	13.3768	641.513	35.4068	83.9175
Detrital rutile U-Pb perspective on the origin of the great Cambro-Ordovician sandstone of North Gondwana and its linkage to orogeny	https://doi.org/10.1016/j.gr.2017.07.001	657.981	24.9847	852.308	101.783	1399.31	312.637	47.0218
Detrital rutile U-Pb perspective on the origin of the great Cambro-Ordovician sandstone of North Gondwana and its linkage to orogeny	https://doi.org/10.1016/j.gr.2017.07.001	578.13	14.248	655.146	25.8749	930.824	94.9081	62.1095
Detrital rutile U-Pb perspective on the origin of the great Cambro-Ordovician sandstone of North Gondwana and its linkage to orogeny	https://doi.org/10.1016/j.gr.2017.07.001	593.857	15.0348	630.093	26.9302	762.992	105.474	77.8328
Detrital rutile U-Pb perspective on the origin of the great Cambro-Ordovician sandstone of North Gondwana and its linkage to orogeny	https://doi.org/10.1016/j.gr.2017.07.001	606.347	14.0826	620.641	13.1183	673.732	30.0157	89.9982
Detrital rutile U-Pb perspective on the origin of the great Cambro-Ordovician sandstone of North Gondwana and its linkage to orogeny	https://doi.org/10.1016/j.gr.2017.07.001	718.987	17.0548	909.166	93.8108	1405.24	281.653	51.1647
Detrital rutile U-Pb perspective on the origin of the great Cambro-Ordovician sandstone of North Gondwana and its linkage to orogeny	https://doi.org/10.1016/j.gr.2017.07.001	743.206	72.7768	1140.52	305.217	2002.78	658.261	37.1088
Detrital rutile U-Pb perspective on the origin of the great Cambro-Ordovician sandstone of North Gondwana and its linkage to orogeny	https://doi.org/10.1016/j.gr.2017.07.001	813.522	45.2248	839.553	267.678	909.642	839.552	89.4332
Detrital rutile U-Pb perspective on the origin of the great Cambro-Ordovician sandstone of North Gondwana and its linkage to orogeny	https://doi.org/10.1016/j.gr.2017.07.001	610.169	19.122	676.341	95.1607	903.981	373.108	67.4979
Detrital rutile U-Pb perspective on the origin of the great Cambro-Ordovician sandstone of North Gondwana and its linkage to orogeny	https://doi.org/10.1016/j.gr.2017.07.001	603.576	14.7642	673.809	35.1637	916.85	134.419	65.8315
Detrital rutile U-Pb perspective on the origin of the great Cambro-Ordovician sandstone of North Gondwana and its linkage to orogeny	https://doi.org/10.1016/j.gr.2017.07.001	695.965	15.9738	681.811	19.5976	635.987	66.0874	109.431
Detrital rutile U-Pb perspective on the origin of the great Cambro-Ordovician sandstone of North Gondwana and its linkage to orogeny	https://doi.org/10.1016/j.gr.2017.07.001	639.722	13.5845	698.977	22.7243	895.09	79.4444	71.4701
Detrital rutile U-Pb perspective on the origin of the great Cambro-Ordovician sandstone of North Gondwana and its linkage to orogeny	https://doi.org/10.1016/j.gr.2017.07.001	684.441	22.2497	1285.99	58.4737	2508.09	117.754	27.2893
Detrital rutile U-Pb perspective on the origin of the great Cambro-Ordovician sandstone of North Gondwana and its linkage to orogeny	https://doi.org/10.1016/j.gr.2017.07.001	589.469	13.7333	573.339	24.1182	510.536	106.941	115.461
Detrital rutile U-Pb perspective on the origin of the great Cambro-Ordovician sandstone of North Gondwana and its linkage to orogeny	https://doi.org/10.1016/j.gr.2017.07.001	590.037	12.9148	579.909	14.3702	541.065	49.8417	109.051
Detrital rutile U-Pb perspective on the origin of the great Cambro-Ordovician sandstone of North Gondwana and its linkage to orogeny	https://doi.org/10.1016/j.gr.2017.07.001	578.06	14.788	573.644	14.0723	556.819	37.9718	103.815
Detrital rutile U-Pb perspective on the origin of the great Cambro-Ordovician sandstone of North Gondwana and its linkage to orogeny	https://doi.org/10.1016/j.gr.2017.07.001	577.435	14.1631	571.322	16.0884	547.703	56.8923	105.429
Detrital rutile U-Pb perspective on the origin of the great Cambro-Ordovician sandstone of North Gondwana and its linkage to orogeny	https://doi.org/10.1016/j.gr.2017.07.001	673.461	18.2556	683.476	82.8928	717.206	334.377	93.9007
Detrital rutile U-Pb perspective on the origin of the great Cambro-Ordovician sandstone of North Gondwana and its linkage to orogeny	https://doi.org/10.1016/j.gr.2017.07.001	733.971	15.6628	947.588	36.8251	1484	102.698	49.4591
Detrital rutile U-Pb perspective on the origin of the great Cambro-Ordovician sandstone of North Gondwana and its linkage to orogeny	https://doi.org/10.1016/j.gr.2017.07.001	699.792	23.0492	1045.72	40.4267	1863.01	89.9393	37.5624
Detrital rutile U-Pb perspective on the origin of the great Cambro-Ordovician sandstone of North Gondwana and its linkage to orogeny	https://doi.org/10.1016/j.gr.2017.07.001	662.834	14.7695	647.51	16.4423	595.063	53.6094	111.389
Detrital rutile U-Pb perspective on the origin of the great Cambro-Ordovician sandstone of North Gondwana and its linkage to orogeny	https://doi.org/10.1016/j.gr.2017.07.001	716.623	22.1507	752.99	92.893	863.198	339.662	83.0195
Detrital rutile U-Pb perspective on the origin of the great Cambro-Ordovician sandstone of North Gondwana and its linkage to orogeny	https://doi.org/10.1016/j.gr.2017.07.001	584.643	15.3044	634.878	18.2847	818.662	56.2787	71.4145
Detrital rutile U-Pb perspective on the origin of the great Cambro-Ordovician sandstone of North Gondwana and its linkage to orogeny	https://doi.org/10.1016/j.gr.2017.07.001	705.49	16.7733	750.25	42.9497	886.756	155.461	79.5585
Detrital rutile U-Pb perspective on the origin of the great Cambro-Ordovician sandstone of North Gondwana and its linkage to orogeny	https://doi.org/10.1016/j.gr.2017.07.001	690.154	36.9798	671.946	243.865	612	945.235	112.77
Detrital rutile U-Pb perspective on the origin of the great Cambro-Ordovician sandstone of North Gondwana and its linkage to orogeny	https://doi.org/10.1016/j.gr.2017.07.001	558.777	14.8135	572.025	36.0324	625.655	164.015	89.3108
Detrital rutile U-Pb perspective on the origin of the great Cambro-Ordovician sandstone of North Gondwana and its linkage to orogeny	https://doi.org/10.1016/j.gr.2017.07.001	788.815	17.1287	868.263	26.5868	1077.39	77.5075	73.2152
Detrital rutile U-Pb perspective on the origin of the great Cambro-Ordovician sandstone of North Gondwana and its linkage to orogeny	https://doi.org/10.1016/j.gr.2017.07.001	558.626	12.0775	541.845	18.9371	472.498	85.3483	118.228
Detrital rutile U-Pb perspective on the origin of the great Cambro-Ordovician sandstone of North Gondwana and its linkage to orogeny	https://doi.org/10.1016/j.gr.2017.07.001	568.873	13.5058	708.051	25.9957	1179.5	86.6506	48.23
Detrital rutile U-Pb perspective on the origin of the great Cambro-Ordovician sandstone of North Gondwana and its linkage to orogeny	https://doi.org/10.1016/j.gr.2017.07.001	845.792	92.1516	1421.78	293.966	2435.92	530.308	34.7216
Detrital rutile U-Pb perspective on the origin of the great Cambro-Ordovician sandstone of North Gondwana and its linkage to orogeny	https://doi.org/10.1016/j.gr.2017.07.001	766.995	18.337	1048.41	30.5569	1693.54	70.893	45.2893
Detrital rutile U-Pb perspective on the origin of the great Cambro-Ordovician sandstone of North Gondwana and its linkage to orogeny	https://doi.org/10.1016/j.gr.2017.07.001	660.07	15.05	625.984	20.3909	505.302	79.0998	130.629
Detrital rutile U-Pb perspective on the origin of the great Cambro-Ordovician sandstone of North Gondwana and its linkage to orogeny	https://doi.org/10.1016/j.gr.2017.07.001	572.075	16.6157	586.245	17.3708	642.131	51.6231	89.09
Detrital rutile U-Pb perspective on the origin of the great Cambro-Ordovician sandstone of North Gondwana and its linkage to orogeny	https://doi.org/10.1016/j.gr.2017.07.001	613.073	15.3836	606.422	36.7792	582.275	162.042	105.289
Detrital rutile U-Pb perspective on the origin of the great Cambro-Ordovician sandstone of North Gondwana and its linkage to orogeny	https://doi.org/10.1016/j.gr.2017.07.001	728.257	26.9459	1043.22	56.317	1779.63	135.711	40.9219
Detrital rutile U-Pb perspective on the origin of the great Cambro-Ordovician sandstone of North Gondwana and its linkage to orogeny	https://doi.org/10.1016/j.gr.2017.07.001	571.709	13.5495	566.087	20.7581	544.197	88.2377	105.056
Detrital rutile U-Pb perspective on the origin of the great Cambro-Ordovician sandstone of North Gondwana and its linkage to orogeny	https://doi.org/10.1016/j.gr.2017.07.001	575.94	15.9013	576.762	22.7712	580.634	91.8453	99.1916
Detrital rutile U-Pb perspective on the origin of the great Cambro-Ordovician sandstone of North Gondwana and its linkage to orogeny	https://doi.org/10.1016/j.gr.2017.07.001	619.266	15.0456	726.894	29.8	1075.46	101.443	57.5814
Detrital rutile U-Pb perspective on the origin of the great Cambro-Ordovician sandstone of North Gondwana and its linkage to orogeny	https://doi.org/10.1016/j.gr.2017.07.001	517.984	14.0098	627.647	19.4019	1046.27	60.3166	49.5077
Detrital rutile U-Pb perspective on the origin of the great Cambro-Ordovician sandstone of North Gondwana and its linkage to orogeny	https://doi.org/10.1016/j.gr.2017.07.001	677.29	15.3457	847.417	28.5712	1324.29	82.9696	51.1437
Detrital rutile U-Pb perspective on the origin of the great Cambro-Ordovician sandstone of North Gondwana and its linkage to orogeny	https://doi.org/10.1016/j.gr.2017.07.001	628.663	14.4409	619.171	23.2556	585.251	94.1077	107.418
Detrital rutile U-Pb perspective on the origin of the great Cambro-Ordovician sandstone of North Gondwana and its linkage to orogeny	https://doi.org/10.1016/j.gr.2017.07.001	602.076	13.3031	611.327	13.4967	646.381	38.2928	93.1457
Detrital rutile U-Pb perspective on the origin of the great Cambro-Ordovician sandstone of North Gondwana and its linkage to orogeny	https://doi.org/10.1016/j.gr.2017.07.001	577.526	15.1192	649.64	19.2286	909.555	59.2656	63.4954
Detrital rutile U-Pb perspective on the origin of the great Cambro-Ordovician sandstone of North Gondwana and its linkage to orogeny	https://doi.org/10.1016/j.gr.2017.07.001	666.309	13.6239	678.326	14.9417	719.034	44.3484	92.6673
Detrital rutile U-Pb perspective on the origin of the great Cambro-Ordovician sandstone of North Gondwana and its linkage to orogeny	https://doi.org/10.1016/j.gr.2017.07.001	608.706	13.8625	742.841	21.8079	1172.19	65.9084	51.9288
Detrital rutile U-Pb perspective on the origin of the great Cambro-Ordovician sandstone of North Gondwana and its linkage to orogeny	https://doi.org/10.1016/j.gr.2017.07.001	583.163	16.7097	587.765	19.6539	606.205	68.6341	96.1991
Detrital rutile U-Pb perspective on the origin of the great Cambro-Ordovician sandstone of North Gondwana and its linkage to orogeny	https://doi.org/10.1016/j.gr.2017.07.001	589.334	14.6113	588.016	14.6297	583.562	42.7284	100.989
Detrital rutile U-Pb perspective on the origin of the great Cambro-Ordovician sandstone of North Gondwana and its linkage to orogeny	https://doi.org/10.1016/j.gr.2017.07.001	789.978	18.2888	1052.48	49.0227	1647.11	127.567	47.9614
Detrital rutile U-Pb perspective on the origin of the great Cambro-Ordovician sandstone of North Gondwana and its linkage to orogeny	https://doi.org/10.1016/j.gr.2017.07.001	563.085	13.6115	562.69	14.5443	561.726	47.816	100.242
Detrital rutile U-Pb perspective on the origin of the great Cambro-Ordovician sandstone of North Gondwana and its linkage to orogeny	https://doi.org/10.1016/j.gr.2017.07.001	624.317	13.2803	641.52	16.9328	703.189	58.2764	88.7836
Detrital rutile U-Pb perspective on the origin of the great Cambro-Ordovician sandstone of North Gondwana and its linkage to orogeny	https://doi.org/10.1016/j.gr.2017.07.001	1355.85	38.9575	2177.08	51.3559	3076.26	73.4034	44.0745
Detrital rutile U-Pb perspective on the origin of the great Cambro-Ordovician sandstone of North Gondwana and its linkage to orogeny	https://doi.org/10.1016/j.gr.2017.07.001	633.051	16.6794	631.364	25.6799	625.952	99.8608	101.134
Detrital rutile U-Pb perspective on the origin of the great Cambro-Ordovician sandstone of North Gondwana and its linkage to orogeny	https://doi.org/10.1016/j.gr.2017.07.001	581.059	12.1645	565.783	15.7818	505.476	63.1893	114.953
Detrital rutile U-Pb perspective on the origin of the great Cambro-Ordovician sandstone of North Gondwana and its linkage to orogeny	https://doi.org/10.1016/j.gr.2017.07.001	526.168	14.4781	513.761	16.7904	459.582	66.0258	114.488
Detrital rutile U-Pb perspective on the origin of the great Cambro-Ordovician sandstone of North Gondwana and its linkage to orogeny	https://doi.org/10.1016/j.gr.2017.07.001	669.61	15.1497	696.127	31.7318	783.34	120.298	85.4814
Detrital rutile U-Pb perspective on the origin of the great Cambro-Ordovician sandstone of North Gondwana and its linkage to orogeny	https://doi.org/10.1016/j.gr.2017.07.001	753.489	36.9316	767.897	159.101	810.652	561.404	92.9485
Detrital rutile U-Pb perspective on the origin of the great Cambro-Ordovician sandstone of North Gondwana and its linkage to orogeny	https://doi.org/10.1016/j.gr.2017.07.001	637.695	15.8556	721.411	20.9988	991.88	62.3211	64.2915
Detrital rutile U-Pb perspective on the origin of the great Cambro-Ordovician sandstone of North Gondwana and its linkage to orogeny	https://doi.org/10.1016/j.gr.2017.07.001	596.53	14.2397	597.135	32.9446	600.059	145.761	99.412
Detrital rutile U-Pb perspective on the origin of the great Cambro-Ordovician sandstone of North Gondwana and its linkage to orogeny	https://doi.org/10.1016/j.gr.2017.07.001	580.052	17.3275	580.598	23.712	583.363	93.0348	99.4325
Detrital rutile U-Pb perspective on the origin of the great Cambro-Ordovician sandstone of North Gondwana and its linkage to orogeny	https://doi.org/10.1016/j.gr.2017.07.001	616.032	13.8746	621.226	16.8659	640.818	58.4666	96.132
Detrital rutile U-Pb perspective on the origin of the great Cambro-Ordovician sandstone of North Gondwana and its linkage to orogeny	https://doi.org/10.1016/j.gr.2017.07.001	724.957	18.3206	977.925	50.5443	1600.28	137.826	45.3018
Detrital rutile U-Pb perspective on the origin of the great Cambro-Ordovician sandstone of North Gondwana and its linkage to orogeny	https://doi.org/10.1016/j.gr.2017.07.001	579.514	13.453	590.022	20.8201	631.278	84.3261	91.8
Detrital rutile U-Pb perspective on the origin of the great Cambro-Ordovician sandstone of North Gondwana and its linkage to orogeny	https://doi.org/10.1016/j.gr.2017.07.001	594.313	16.0711	624.341	59.69	735.328	256.28	80.8229
Detrital rutile U-Pb perspective on the origin of the great Cambro-Ordovician sandstone of North Gondwana and its linkage to orogeny	https://doi.org/10.1016/j.gr.2017.07.001	671.146	17.5296	711.122	43.6007	840.076	164.09	79.891
Detrital rutile U-Pb perspective on the origin of the great Cambro-Ordovician sandstone of North Gondwana and its linkage to orogeny	https://doi.org/10.1016/j.gr.2017.07.001	609.24	14.7277	621.268	21.4793	665.953	81.586	91.4839
Detrital rutile U-Pb perspective on the origin of the great Cambro-Ordovician sandstone of North Gondwana and its linkage to orogeny	https://doi.org/10.1016/j.gr.2017.07.001	575.422	16.9914	747.812	49.4842	1306.02	166.79	44.0592
Detrital rutile U-Pb perspective on the origin of the great Cambro-Ordovician sandstone of North Gondwana and its linkage to orogeny	https://doi.org/10.1016/j.gr.2017.07.001	553.415	14.3229	578.58	22.5782	679.289	91.5382	81.4697
Detrital rutile U-Pb perspective on the origin of the great Cambro-Ordovician sandstone of North Gondwana and its linkage to orogeny	https://doi.org/10.1016/j.gr.2017.07.001	624.069	14.61	640.199	18.3877	698.159	62.8504	89.3878
Detrital rutile U-Pb perspective on the origin of the great Cambro-Ordovician sandstone of North Gondwana and its linkage to orogeny	https://doi.org/10.1016/j.gr.2017.07.001	830.503	19.4554	871.415	20.8868	977.473	51.0523	84.9643
Detrital rutile U-Pb perspective on the origin of the great Cambro-Ordovician sandstone of North Gondwana and its linkage to orogeny	https://doi.org/10.1016/j.gr.2017.07.001	1032.34	25.2052	1095.68	53.0503	1224.32	142.362	84.3192
Detrital rutile U-Pb perspective on the origin of the great Cambro-Ordovician sandstone of North Gondwana and its linkage to orogeny	https://doi.org/10.1016/j.gr.2017.07.001	520.05	12.5054	527.684	14.5877	561.478	53.9694	92.6215
Detrital rutile U-Pb perspective on the origin of the great Cambro-Ordovician sandstone of North Gondwana and its linkage to orogeny	https://doi.org/10.1016/j.gr.2017.07.001	556.801	14.7562	584.139	24.7332	692.509	101.416	80.4035
Detrital rutile U-Pb perspective on the origin of the great Cambro-Ordovician sandstone of North Gondwana and its linkage to orogeny	https://doi.org/10.1016/j.gr.2017.07.001	577.07	13.6987	580.581	12.706	594.969	30.7111	96.9915
Detrital rutile U-Pb perspective on the origin of the great Cambro-Ordovician sandstone of North Gondwana and its linkage to orogeny	https://doi.org/10.1016/j.gr.2017.07.001	549.097	13.8644	569.227	25.0284	651.098	107.91	84.334
Detrital rutile U-Pb perspective on the origin of the great Cambro-Ordovician sandstone of North Gondwana and its linkage to orogeny	https://doi.org/10.1016/j.gr.2017.07.001	615.251	14.9974	610.603	16.9003	594.026	56.6127	103.573
Detrital rutile U-Pb perspective on the origin of the great Cambro-Ordovician sandstone of North Gondwana and its linkage to orogeny	https://doi.org/10.1016/j.gr.2017.07.001	577.071	14.6755	597.842	15.9136	678.064	48.5432	85.1057
Detrital rutile U-Pb perspective on the origin of the great Cambro-Ordovician sandstone of North Gondwana and its linkage to orogeny	https://doi.org/10.1016/j.gr.2017.07.001	659.59	17.591	661.163	35.7563	667.153	142.712	98.8664
Detrital rutile U-Pb perspective on the origin of the great Cambro-Ordovician sandstone of North Gondwana and its linkage to orogeny	https://doi.org/10.1016/j.gr.2017.07.001	604.65	15.9962	598.615	22.7312	576.452	89.7277	104.892
Detrital rutile U-Pb perspective on the origin of the great Cambro-Ordovician sandstone of North Gondwana and its linkage to orogeny	https://doi.org/10.1016/j.gr.2017.07.001	595.645	12.2449	608.037	16.0645	655.111	58.8088	90.9228
Detrital rutile U-Pb perspective on the origin of the great Cambro-Ordovician sandstone of North Gondwana and its linkage to orogeny	https://doi.org/10.1016/j.gr.2017.07.001	607.014	15.5684	661.974	17.5793	854.559	49.3174	71.0325
Detrital rutile U-Pb perspective on the origin of the great Cambro-Ordovician sandstone of North Gondwana and its linkage to orogeny	https://doi.org/10.1016/j.gr.2017.07.001	642.917	14.9647	767.135	42.3957	1148.87	145.291	55.9607
Detrital rutile U-Pb perspective on the origin of the great Cambro-Ordovician sandstone of North Gondwana and its linkage to orogeny	https://doi.org/10.1016/j.gr.2017.07.001	736.777	20.4708	806.785	61.2939	1005.82	208.467	73.2511
Detrital rutile U-Pb perspective on the origin of the great Cambro-Ordovician sandstone of North Gondwana and its linkage to orogeny	https://doi.org/10.1016/j.gr.2017.07.001	614.793	17.0832	620.381	37.4405	641.442	158.35	95.8455
Detrital rutile U-Pb perspective on the origin of the great Cambro-Ordovician sandstone of North Gondwana and its linkage to orogeny	https://doi.org/10.1016/j.gr.2017.07.001	658.947	21.1172	612.672	41.7054	445.769	182.715	147.823
Detrital rutile U-Pb perspective on the origin of the great Cambro-Ordovician sandstone of North Gondwana and its linkage to orogeny	https://doi.org/10.1016/j.gr.2017.07.001	1116.72	41.7019	1775.99	71.4117	2672.7	118.394	41.7824
Detrital rutile U-Pb perspective on the origin of the great Cambro-Ordovician sandstone of North Gondwana and its linkage to orogeny	https://doi.org/10.1016/j.gr.2017.07.001	670.824	14.8064	627.319	29.277	474.079	126.374	141.5
Detrital rutile U-Pb perspective on the origin of the great Cambro-Ordovician sandstone of North Gondwana and its linkage to orogeny	https://doi.org/10.1016/j.gr.2017.07.001	665.827	15.2544	642.584	23.167	562.345	90.7309	118.402
Detrital rutile U-Pb perspective on the origin of the great Cambro-Ordovician sandstone of North Gondwana and its linkage to orogeny	https://doi.org/10.1016/j.gr.2017.07.001	588.458	12.9997	574.562	20.2894	520.608	86.7475	113.033
Detrital rutile U-Pb perspective on the origin of the great Cambro-Ordovician sandstone of North Gondwana and its linkage to orogeny	https://doi.org/10.1016/j.gr.2017.07.001	628.584	13.5814	628.358	17.1555	628.172	61.145	100.066
Detrital rutile U-Pb perspective on the origin of the great Cambro-Ordovician sandstone of North Gondwana and its linkage to orogeny	https://doi.org/10.1016/j.gr.2017.07.001	639.52	20.3507	663.266	62.1875	745.454	252.131	85.7892
Detrital rutile U-Pb perspective on the origin of the great Cambro-Ordovician sandstone of North Gondwana and its linkage to orogeny	https://doi.org/10.1016/j.gr.2017.07.001	749.68	82.0106	1573.97	161.878	2968.67	237.625	25.253
Detrital rutile U-Pb perspective on the origin of the great Cambro-Ordovician sandstone of North Gondwana and its linkage to orogeny	https://doi.org/10.1016/j.gr.2017.07.001	602.56	14.3695	605.412	11.9827	616.732	16.6915	97.7021
Detrital rutile U-Pb perspective on the origin of the great Cambro-Ordovician sandstone of North Gondwana and its linkage to orogeny	https://doi.org/10.1016/j.gr.2017.07.001	721.81	18.41	1034.52	47.4564	1772.36	120.841	40.7258
Detrital rutile U-Pb perspective on the origin of the great Cambro-Ordovician sandstone of North Gondwana and its linkage to orogeny	https://doi.org/10.1016/j.gr.2017.07.001	704.676	17.3189	666.891	42.9914	541.83	179.528	130.055
Detrital rutile U-Pb perspective on the origin of the great Cambro-Ordovician sandstone of North Gondwana and its linkage to orogeny	https://doi.org/10.1016/j.gr.2017.07.001	608.859	13.3668	636.243	17.0354	735.372	57.9313	82.796
Detrital rutile U-Pb perspective on the origin of the great Cambro-Ordovician sandstone of North Gondwana and its linkage to orogeny	https://doi.org/10.1016/j.gr.2017.07.001	588.18	18.1127	619.745	41.7372	737.395	173.705	79.7645
Detrital rutile U-Pb perspective on the origin of the great Cambro-Ordovician sandstone of North Gondwana and its linkage to orogeny	https://doi.org/10.1016/j.gr.2017.07.001	574.947	16.7143	582.685	21.5669	613.588	80.6979	93.7025
Detrital rutile U-Pb perspective on the origin of the great Cambro-Ordovician sandstone of North Gondwana and its linkage to orogeny	https://doi.org/10.1016/j.gr.2017.07.001	660.271	16.0984	636.617	31.1029	554.152	129.784	119.15
Detrital rutile U-Pb perspective on the origin of the great Cambro-Ordovician sandstone of North Gondwana and its linkage to orogeny	https://doi.org/10.1016/j.gr.2017.07.001	607.692	13.3642	612.114	12.9449	629.134	34.2662	96.5919
Detrital rutile U-Pb perspective on the origin of the great Cambro-Ordovician sandstone of North Gondwana and its linkage to orogeny	https://doi.org/10.1016/j.gr.2017.07.001	578.602	14.4262	576.702	15.872	569.855	53.4409	101.535
Detrital rutile U-Pb perspective on the origin of the great Cambro-Ordovician sandstone of North Gondwana and its linkage to orogeny	https://doi.org/10.1016/j.gr.2017.07.001	626.734	13.2907	628.435	13.1251	635.187	36.0377	98.6691
Detrital rutile U-Pb perspective on the origin of the great Cambro-Ordovician sandstone of North Gondwana and its linkage to orogeny	https://doi.org/10.1016/j.gr.2017.07.001	628.364	13.9628	631.182	22.2934	641.913	87.5432	97.8894
Detrital rutile U-Pb perspective on the origin of the great Cambro-Ordovician sandstone of North Gondwana and its linkage to orogeny	https://doi.org/10.1016/j.gr.2017.07.001	581.921	13.062	571.019	15.5024	528.485	57.5979	110.111
Detrital rutile U-Pb perspective on the origin of the great Cambro-Ordovician sandstone of North Gondwana and its linkage to orogeny	https://doi.org/10.1016/j.gr.2017.07.001	586.014	13.6398	611.052	20.0639	705.612	76.1389	83.0505
Detrital rutile U-Pb perspective on the origin of the great Cambro-Ordovician sandstone of North Gondwana and its linkage to orogeny	https://doi.org/10.1016/j.gr.2017.07.001	605.193	14.7066	607.26	20.807	615.606	80.3313	98.3085
Detrital rutile U-Pb perspective on the origin of the great Cambro-Ordovician sandstone of North Gondwana and its linkage to orogeny	https://doi.org/10.1016/j.gr.2017.07.001	532.067	13.5013	516.945	26.8853	451.292	133.094	117.899
Detrital rutile U-Pb perspective on the origin of the great Cambro-Ordovician sandstone of North Gondwana and its linkage to orogeny	https://doi.org/10.1016/j.gr.2017.07.001	559.25	14.8145	566.666	20.9887	597.173	84.5915	93.6495
Detrital rutile U-Pb perspective on the origin of the great Cambro-Ordovician sandstone of North Gondwana and its linkage to orogeny	https://doi.org/10.1016/j.gr.2017.07.001	636.308	14.9934	621.758	19.8024	569.782	74.3697	111.676
Detrital rutile U-Pb perspective on the origin of the great Cambro-Ordovician sandstone of North Gondwana and its linkage to orogeny	https://doi.org/10.1016/j.gr.2017.07.001	1136.31	29.9676	1119.53	81.5097	1087.69	224.176	104.47
Detrital rutile U-Pb perspective on the origin of the great Cambro-Ordovician sandstone of North Gondwana and its linkage to orogeny	https://doi.org/10.1016/j.gr.2017.07.001	577.426	12.5587	583.591	12.5694	608.281	35.9184	94.9275
Detrital rutile U-Pb perspective on the origin of the great Cambro-Ordovician sandstone of North Gondwana and its linkage to orogeny	https://doi.org/10.1016/j.gr.2017.07.001	590.31	13.3303	582.692	30.2904	553.743	137.541	106.604
Detrital rutile U-Pb perspective on the origin of the great Cambro-Ordovician sandstone of North Gondwana and its linkage to orogeny	https://doi.org/10.1016/j.gr.2017.07.001	510.201	11.9759	504.188	29.9148	477.636	154.862	106.818
Detrital rutile U-Pb perspective on the origin of the great Cambro-Ordovician sandstone of North Gondwana and its linkage to orogeny	https://doi.org/10.1016/j.gr.2017.07.001	710.655	17.6589	676.621	37.0515	565.571	149.92	125.653
Detrital rutile U-Pb perspective on the origin of the great Cambro-Ordovician sandstone of North Gondwana and its linkage to orogeny	https://doi.org/10.1016/j.gr.2017.07.001	634.727	13.2912	612.292	41.3347	530.788	186.872	119.582
Detrital rutile U-Pb perspective on the origin of the great Cambro-Ordovician sandstone of North Gondwana and its linkage to orogeny	https://doi.org/10.1016/j.gr.2017.07.001	780.389	45.3338	787.06	148.689	806.617	512.731	96.7484
Detrital rutile U-Pb perspective on the origin of the great Cambro-Ordovician sandstone of North Gondwana and its linkage to orogeny	https://doi.org/10.1016/j.gr.2017.07.001	631.074	13.256	641.45	15.8377	678.78	52.6423	92.9719
Detrital rutile U-Pb perspective on the origin of the great Cambro-Ordovician sandstone of North Gondwana and its linkage to orogeny	https://doi.org/10.1016/j.gr.2017.07.001	589.373	13.6155	590.688	18.2794	596.371	70.3014	98.8264
Detrital rutile U-Pb perspective on the origin of the great Cambro-Ordovician sandstone of North Gondwana and its linkage to orogeny	https://doi.org/10.1016/j.gr.2017.07.001	1928.79	61.2463	2283.47	190.774	2618.6	312.762	73.6573
Detrital rutile U-Pb perspective on the origin of the great Cambro-Ordovician sandstone of North Gondwana and its linkage to orogeny	https://doi.org/10.1016/j.gr.2017.07.001	573.65	12.8424	591.641	13.6063	661.881	40.7812	86.6697
Detrital rutile U-Pb perspective on the origin of the great Cambro-Ordovician sandstone of North Gondwana and its linkage to orogeny	https://doi.org/10.1016/j.gr.2017.07.001	515.684	15.8002	508.803	25.6091	478.635	120.638	107.741
Detrital rutile U-Pb perspective on the origin of the great Cambro-Ordovician sandstone of North Gondwana and its linkage to orogeny	https://doi.org/10.1016/j.gr.2017.07.001	1220.1	26.8187	1176.7	78.5271	1098.3	211.619	111.091
Detrital rutile U-Pb perspective on the origin of the great Cambro-Ordovician sandstone of North Gondwana and its linkage to orogeny	https://doi.org/10.1016/j.gr.2017.07.001	736.014	30.6365	767.908	61.1073	862.455	209.385	85.3395
Detrital rutile U-Pb perspective on the origin of the great Cambro-Ordovician sandstone of North Gondwana and its linkage to orogeny	https://doi.org/10.1016/j.gr.2017.07.001	621.462	13.1183	600.169	15.3316	521.162	55.436	119.245
Detrital rutile U-Pb perspective on the origin of the great Cambro-Ordovician sandstone of North Gondwana and its linkage to orogeny	https://doi.org/10.1016/j.gr.2017.07.001	623.718	15.5842	625.249	14.2426	631.418	32.8223	98.7806
Detrital rutile U-Pb perspective on the origin of the great Cambro-Ordovician sandstone of North Gondwana and its linkage to orogeny	https://doi.org/10.1016/j.gr.2017.07.001	585.464	13.8062	615.323	20.1919	727.402	75.5423	80.487
Detrital rutile U-Pb perspective on the origin of the great Cambro-Ordovician sandstone of North Gondwana and its linkage to orogeny	https://doi.org/10.1016/j.gr.2017.07.001	574.463	14.1897	589.686	15.139	649.342	46.2298	88.4685
Detrital rutile U-Pb perspective on the origin of the great Cambro-Ordovician sandstone of North Gondwana and its linkage to orogeny	https://doi.org/10.1016/j.gr.2017.07.001	612.176	13.0578	584.689	24.2893	479.975	108.628	127.543
Detrital rutile U-Pb perspective on the origin of the great Cambro-Ordovician sandstone of North Gondwana and its linkage to orogeny	https://doi.org/10.1016/j.gr.2017.07.001	592.072	13.6376	589.082	28.6106	578.209	126.781	102.398
Detrital rutile U-Pb perspective on the origin of the great Cambro-Ordovician sandstone of North Gondwana and its linkage to orogeny	https://doi.org/10.1016/j.gr.2017.07.001	812.067	34.4346	787.913	76.1508	720.756	267.562	112.669
Detrital rutile U-Pb perspective on the origin of the great Cambro-Ordovician sandstone of North Gondwana and its linkage to orogeny	https://doi.org/10.1016/j.gr.2017.07.001	606.905	13.6146	611.454	13.1602	628.966	34.6693	96.4925
Detrital rutile U-Pb perspective on the origin of the great Cambro-Ordovician sandstone of North Gondwana and its linkage to orogeny	https://doi.org/10.1016/j.gr.2017.07.001	688.83	19.1891	954.541	41.8215	1630.92	110.327	42.2357
Detrital rutile U-Pb perspective on the origin of the great Cambro-Ordovician sandstone of North Gondwana and its linkage to orogeny	https://doi.org/10.1016/j.gr.2017.07.001	587.742	25.9971	866.968	94.6648	1669.78	273.652	35.1988
Detrital rutile U-Pb perspective on the origin of the great Cambro-Ordovician sandstone of North Gondwana and its linkage to orogeny	https://doi.org/10.1016/j.gr.2017.07.001	595.136	12.8431	602.707	11.4772	631.907	23.6945	94.181
Detrital rutile U-Pb perspective on the origin of the great Cambro-Ordovician sandstone of North Gondwana and its linkage to orogeny	https://doi.org/10.1016/j.gr.2017.07.001	673.302	23.6199	1280.84	71.706	2525.26	147.238	26.6627
Detrital rutile U-Pb perspective on the origin of the great Cambro-Ordovician sandstone of North Gondwana and its linkage to orogeny	https://doi.org/10.1016/j.gr.2017.07.001	591.281	13.5886	587.201	31.3278	572.09	141.126	103.354
Detrital rutile U-Pb perspective on the origin of the great Cambro-Ordovician sandstone of North Gondwana and its linkage to orogeny	https://doi.org/10.1016/j.gr.2017.07.001	571.11	12.3592	575.759	16.3445	594.78	63.2092	96.0205
Detrital rutile U-Pb perspective on the origin of the great Cambro-Ordovician sandstone of North Gondwana and its linkage to orogeny	https://doi.org/10.1016/j.gr.2017.07.001	632.989	13.5348	847.909	31.5374	1462.4	93.384	43.2843
Detrital rutile U-Pb perspective on the origin of the great Cambro-Ordovician sandstone of North Gondwana and its linkage to orogeny	https://doi.org/10.1016/j.gr.2017.07.001	645.6	13.3371	633.511	20.0235	591.237	78.1632	109.195
Detrital rutile U-Pb perspective on the origin of the great Cambro-Ordovician sandstone of North Gondwana and its linkage to orogeny	https://doi.org/10.1016/j.gr.2017.07.001	615.984	12.7768	625.188	16.6948	659.258	60.1064	93.436
Detrital rutile U-Pb perspective on the origin of the great Cambro-Ordovician sandstone of North Gondwana and its linkage to orogeny	https://doi.org/10.1016/j.gr.2017.07.001	596.266	12.0012	602.355	22.6401	625.963	96.0486	95.2558
Detrital rutile U-Pb perspective on the origin of the great Cambro-Ordovician sandstone of North Gondwana and its linkage to orogeny	https://doi.org/10.1016/j.gr.2017.07.001	635.004	12.5471	621.093	12.2763	571.359	35.0897	111.139
Detrital rutile U-Pb perspective on the origin of the great Cambro-Ordovician sandstone of North Gondwana and its linkage to orogeny	https://doi.org/10.1016/j.gr.2017.07.001	631.116	21.2168	674.908	115.534	824.525	456.393	76.543
Detrital rutile U-Pb perspective on the origin of the great Cambro-Ordovician sandstone of North Gondwana and its linkage to orogeny	https://doi.org/10.1016/j.gr.2017.07.001	618.784	12.3645	596.463	18.3253	513.108	75.5594	120.595
Detrital rutile U-Pb perspective on the origin of the great Cambro-Ordovician sandstone of North Gondwana and its linkage to orogeny	https://doi.org/10.1016/j.gr.2017.07.001	580.188	13.4603	594.372	22.1929	649.508	90.9327	89.3272
Detrital rutile U-Pb perspective on the origin of the great Cambro-Ordovician sandstone of North Gondwana and its linkage to orogeny	https://doi.org/10.1016/j.gr.2017.07.001	691.742	14.2011	591.727	41.0086	225.333	201.051	306.987
Detrital rutile U-Pb perspective on the origin of the great Cambro-Ordovician sandstone of North Gondwana and its linkage to orogeny	https://doi.org/10.1016/j.gr.2017.07.001	647.642	14.336	640.806	48.7887	617.406	210.509	104.897
Detrital rutile U-Pb perspective on the origin of the great Cambro-Ordovician sandstone of North Gondwana and its linkage to orogeny	https://doi.org/10.1016/j.gr.2017.07.001	784.638	25.8044	1067.34	117.489	1702.15	302.623	46.0969
Detrital rutile U-Pb perspective on the origin of the great Cambro-Ordovician sandstone of North Gondwana and its linkage to orogeny	https://doi.org/10.1016/j.gr.2017.07.001	596.176	12.1273	583.717	15.2483	536.176	58.2927	111.19
Detrital rutile U-Pb perspective on the origin of the great Cambro-Ordovician sandstone of North Gondwana and its linkage to orogeny	https://doi.org/10.1016/j.gr.2017.07.001	1875.67	115.779	3288.84	83.8002	4317.14	62.7337	43.4471
Detrital rutile U-Pb perspective on the origin of the great Cambro-Ordovician sandstone of North Gondwana and its linkage to orogeny	https://doi.org/10.1016/j.gr.2017.07.001	947.751	22.1213	1488.57	57.1134	2375.57	113.449	39.8958
Detrital rutile U-Pb perspective on the origin of the great Cambro-Ordovician sandstone of North Gondwana and its linkage to orogeny	https://doi.org/10.1016/j.gr.2017.07.001	626.296	13.562	599.442	55.7762	499.762	259.216	125.319
Detrital rutile U-Pb perspective on the origin of the great Cambro-Ordovician sandstone of North Gondwana and its linkage to orogeny	https://doi.org/10.1016/j.gr.2017.07.001	587.584	14.1139	598.262	18.3482	639.571	67.5922	91.8715
Detrital rutile U-Pb perspective on the origin of the great Cambro-Ordovician sandstone of North Gondwana and its linkage to orogeny	https://doi.org/10.1016/j.gr.2017.07.001	549.987	11.138	556.77	12.8849	585.233	45.8816	93.9775
Detrital rutile U-Pb perspective on the origin of the great Cambro-Ordovician sandstone of North Gondwana and its linkage to orogeny	https://doi.org/10.1016/j.gr.2017.07.001	1107.53	26.1888	1792.74	50.8021	2720.49	87.3021	40.7106
Detrital rutile U-Pb perspective on the origin of the great Cambro-Ordovician sandstone of North Gondwana and its linkage to orogeny	https://doi.org/10.1016/j.gr.2017.07.001	669.674	34.675	1284.05	68.0714	2542.2	120.97	26.3423
Detrital rutile U-Pb perspective on the origin of the great Cambro-Ordovician sandstone of North Gondwana and its linkage to orogeny	https://doi.org/10.1016/j.gr.2017.07.001	611.589	13.1963	583.78	15.2815	477.675	56.6405	128.035
Detrital rutile U-Pb perspective on the origin of the great Cambro-Ordovician sandstone of North Gondwana and its linkage to orogeny	https://doi.org/10.1016/j.gr.2017.07.001	545.95	12.1681	558.886	11.545	612.546	28.5043	89.128
Detrital rutile U-Pb perspective on the origin of the great Cambro-Ordovician sandstone of North Gondwana and its linkage to orogeny	https://doi.org/10.1016/j.gr.2017.07.001	575.388	12.7748	567.471	19.3087	536.504	81.8269	107.248
Detrital rutile U-Pb perspective on the origin of the great Cambro-Ordovician sandstone of North Gondwana and its linkage to orogeny	https://doi.org/10.1016/j.gr.2017.07.001	652.533	13.8287	646.697	24.7826	627.002	99.3428	104.072
Detrital rutile U-Pb perspective on the origin of the great Cambro-Ordovician sandstone of North Gondwana and its linkage to orogeny	https://doi.org/10.1016/j.gr.2017.07.001	591.421	13.4106	592.261	41.806	596.106	190.953	99.214
Detrital rutile U-Pb perspective on the origin of the great Cambro-Ordovician sandstone of North Gondwana and its linkage to orogeny	https://doi.org/10.1016/j.gr.2017.07.001	593.556	13.5055	627.034	29.1638	750.342	119.674	79.1047
Detrital rutile U-Pb perspective on the origin of the great Cambro-Ordovician sandstone of North Gondwana and its linkage to orogeny	https://doi.org/10.1016/j.gr.2017.07.001	641.813	13.5106	636.208	11.5588	616.977	21.9081	104.025
Detrital rutile U-Pb perspective on the origin of the great Cambro-Ordovician sandstone of North Gondwana and its linkage to orogeny	https://doi.org/10.1016/j.gr.2017.07.001	615.784	14.5753	616.275	63.1717	618.706	281.089	99.5276
Detrital rutile U-Pb perspective on the origin of the great Cambro-Ordovician sandstone of North Gondwana and its linkage to orogeny	https://doi.org/10.1016/j.gr.2017.07.001	1191.96	38.8355	1775.04	79.4031	2552.26	140.4	46.7024
Detrital rutile U-Pb perspective on the origin of the great Cambro-Ordovician sandstone of North Gondwana and its linkage to orogeny	https://doi.org/10.1016/j.gr.2017.07.001	575.768	11.5831	577.204	10.8836	583.494	27.7302	98.6759
Detrital rutile U-Pb perspective on the origin of the great Cambro-Ordovician sandstone of North Gondwana and its linkage to orogeny	https://doi.org/10.1016/j.gr.2017.07.001	571.25	15.736	598.44	22.8486	703.482	86.9747	81.2032
Detrital rutile U-Pb perspective on the origin of the great Cambro-Ordovician sandstone of North Gondwana and its linkage to orogeny	https://doi.org/10.1016/j.gr.2017.07.001	690.443	15.5378	675.184	23.766	625.239	89.0717	110.429
Detrital rutile U-Pb perspective on the origin of the great Cambro-Ordovician sandstone of North Gondwana and its linkage to orogeny	https://doi.org/10.1016/j.gr.2017.07.001	618.981	16.5177	896.847	77.1566	1663.22	225.009	37.2157
Detrital rutile U-Pb perspective on the origin of the great Cambro-Ordovician sandstone of North Gondwana and its linkage to orogeny	https://doi.org/10.1016/j.gr.2017.07.001	573.882	12.3455	575.536	13.6801	582.704	46.1688	98.486
Detrital rutile U-Pb perspective on the origin of the great Cambro-Ordovician sandstone of North Gondwana and its linkage to orogeny	https://doi.org/10.1016/j.gr.2017.07.001	697.968	17.5673	722.617	66.0961	800.503	253.293	87.1912
Detrital rutile U-Pb perspective on the origin of the great Cambro-Ordovician sandstone of North Gondwana and its linkage to orogeny	https://doi.org/10.1016/j.gr.2017.07.001	662.904	22.3639	1625.67	46.314	3277.47	67.8455	20.2261
Detrital rutile U-Pb perspective on the origin of the great Cambro-Ordovician sandstone of North Gondwana and its linkage to orogeny	https://doi.org/10.1016/j.gr.2017.07.001	693.639	19.8	1143.83	66.2797	2139.78	154.797	32.4164
Detrital rutile U-Pb perspective on the origin of the great Cambro-Ordovician sandstone of North Gondwana and its linkage to orogeny	https://doi.org/10.1016/j.gr.2017.07.001	583.709	11.9038	558.13	23.5545	455.776	110.646	128.069
Detrital rutile U-Pb perspective on the origin of the great Cambro-Ordovician sandstone of North Gondwana and its linkage to orogeny	https://doi.org/10.1016/j.gr.2017.07.001	636.23	12.8616	683.784	14.3465	844.213	40.0147	75.3636
Detrital rutile U-Pb perspective on the origin of the great Cambro-Ordovician sandstone of North Gondwana and its linkage to orogeny	https://doi.org/10.1016/j.gr.2017.07.001	742.646	14.8515	766.724	41.8939	838.148	152.585	88.6055
Detrital rutile U-Pb perspective on the origin of the great Cambro-Ordovician sandstone of North Gondwana and its linkage to orogeny	https://doi.org/10.1016/j.gr.2017.07.001	867.814	23.59	935.536	75.4824	1099.21	230.916	78.9488
Detrital rutile U-Pb perspective on the origin of the great Cambro-Ordovician sandstone of North Gondwana and its linkage to orogeny	https://doi.org/10.1016/j.gr.2017.07.001	870.681	57.2801	2260.96	90.4393	3963.79	97.3619	21.9658
Detrital rutile U-Pb perspective on the origin of the great Cambro-Ordovician sandstone of North Gondwana and its linkage to orogeny	https://doi.org/10.1016/j.gr.2017.07.001	510.875	11.7994	648.507	17.6301	1163.05	54.4161	43.9255
Detrital rutile U-Pb perspective on the origin of the great Cambro-Ordovician sandstone of North Gondwana and its linkage to orogeny	https://doi.org/10.1016/j.gr.2017.07.001	739.347	71.7268	1242.56	248.684	2267.03	500.586	32.6131
Detrital rutile U-Pb perspective on the origin of the great Cambro-Ordovician sandstone of North Gondwana and its linkage to orogeny	https://doi.org/10.1016/j.gr.2017.07.001	579.144	15.2002	582.907	29.2939	598.223	127.904	96.8106
Detrital rutile U-Pb perspective on the origin of the great Cambro-Ordovician sandstone of North Gondwana and its linkage to orogeny	https://doi.org/10.1016/j.gr.2017.07.001	593.223	12.0214	592.687	12.6027	591.263	39.3363	100.332
Detrital rutile U-Pb perspective on the origin of the great Cambro-Ordovician sandstone of North Gondwana and its linkage to orogeny	https://doi.org/10.1016/j.gr.2017.07.001	614.523	12.8574	520.792	38.2317	128.922	210.459	476.662
Detrital rutile U-Pb perspective on the origin of the great Cambro-Ordovician sandstone of North Gondwana and its linkage to orogeny	https://doi.org/10.1016/j.gr.2017.07.001	535.216	13.2565	552.263	28.7543	623.823	132.318	85.7961
Detrital rutile U-Pb perspective on the origin of the great Cambro-Ordovician sandstone of North Gondwana and its linkage to orogeny	https://doi.org/10.1016/j.gr.2017.07.001	551.705	12.9071	547.228	14.8088	529.265	54.2493	104.24
Detrital rutile U-Pb perspective on the origin of the great Cambro-Ordovician sandstone of North Gondwana and its linkage to orogeny	https://doi.org/10.1016/j.gr.2017.07.001	789.722	31.7519	2133.39	69.9433	3906.83	94.3422	20.2139
Detrital rutile U-Pb perspective on the origin of the great Cambro-Ordovician sandstone of North Gondwana and its linkage to orogeny	https://doi.org/10.1016/j.gr.2017.07.001	588.065	11.9025	595.301	15.9211	623.596	60.3181	94.3023
Detrital rutile U-Pb perspective on the origin of the great Cambro-Ordovician sandstone of North Gondwana and its linkage to orogeny	https://doi.org/10.1016/j.gr.2017.07.001	562.987	11.7555	505.411	21.7398	253.272	113.697	222.286
Detrital rutile U-Pb perspective on the origin of the great Cambro-Ordovician sandstone of North Gondwana and its linkage to orogeny	https://doi.org/10.1016/j.gr.2017.07.001	596.481	16.7226	591.998	31.3562	575.482	135.391	103.649
Detrital rutile U-Pb perspective on the origin of the great Cambro-Ordovician sandstone of North Gondwana and its linkage to orogeny	https://doi.org/10.1016/j.gr.2017.07.001	550.474	12.7034	533.81	39.112	463.859	197.726	118.673
Detrital rutile U-Pb perspective on the origin of the great Cambro-Ordovician sandstone of North Gondwana and its linkage to orogeny	https://doi.org/10.1016/j.gr.2017.07.001	599.014	12.9708	590.527	15.4956	558.675	56.2793	107.221
Detrital rutile U-Pb perspective on the origin of the great Cambro-Ordovician sandstone of North Gondwana and its linkage to orogeny	https://doi.org/10.1016/j.gr.2017.07.001	670.297	13.673	672.242	14.5499	679.386	42.8956	98.6622
Detrital rutile U-Pb perspective on the origin of the great Cambro-Ordovician sandstone of North Gondwana and its linkage to orogeny	https://doi.org/10.1016/j.gr.2017.07.001	553.575	11.4432	535.358	21.5218	459.121	102.948	120.573
Detrital rutile U-Pb perspective on the origin of the great Cambro-Ordovician sandstone of North Gondwana and its linkage to orogeny	https://doi.org/10.1016/j.gr.2017.07.001	567.158	12.1207	563.426	23.1984	549.018	105.089	103.304
Detrital rutile U-Pb perspective on the origin of the great Cambro-Ordovician sandstone of North Gondwana and its linkage to orogeny	https://doi.org/10.1016/j.gr.2017.07.001	756.9	17.2894	915.195	52.6323	1319.77	158.015	57.3509
Detrital rutile U-Pb perspective on the origin of the great Cambro-Ordovician sandstone of North Gondwana and its linkage to orogeny	https://doi.org/10.1016/j.gr.2017.07.001	591.815	11.6865	573.278	15.4542	501.085	62.2556	118.107
Detrital rutile U-Pb perspective on the origin of the great Cambro-Ordovician sandstone of North Gondwana and its linkage to orogeny	https://doi.org/10.1016/j.gr.2017.07.001	537.598	11.197	541.6	14.2016	559.114	55.9384	96.1518
Detrital rutile U-Pb perspective on the origin of the great Cambro-Ordovician sandstone of North Gondwana and its linkage to orogeny	https://doi.org/10.1016/j.gr.2017.07.001	607.439	13.1559	603.139	16.101	587.641	58.2067	103.369
Detrital rutile U-Pb perspective on the origin of the great Cambro-Ordovician sandstone of North Gondwana and its linkage to orogeny	https://doi.org/10.1016/j.gr.2017.07.001	631.589	13.7576	662.621	43.7598	770.301	178.93	81.9925
Detrital rutile U-Pb perspective on the origin of the great Cambro-Ordovician sandstone of North Gondwana and its linkage to orogeny	https://doi.org/10.1016/j.gr.2017.07.001	1726.99	40.0813	2770.97	62.8812	3654.2	89.5678	47.2604
Detrital rutile U-Pb perspective on the origin of the great Cambro-Ordovician sandstone of North Gondwana and its linkage to orogeny	https://doi.org/10.1016/j.gr.2017.07.001	560.964	11.276	550.96	12.2858	510.454	43.1336	109.895
Detrital rutile U-Pb perspective on the origin of the great Cambro-Ordovician sandstone of North Gondwana and its linkage to orogeny	https://doi.org/10.1016/j.gr.2017.07.001	597.001	13.1062	718.714	67.2981	1120.59	247.933	53.2755
Detrital rutile U-Pb perspective on the origin of the great Cambro-Ordovician sandstone of North Gondwana and its linkage to orogeny	https://doi.org/10.1016/j.gr.2017.07.001	741.587	17.2419	1417.88	37.5263	2661.46	68.7365	27.864
Detrital rutile U-Pb perspective on the origin of the great Cambro-Ordovician sandstone of North Gondwana and its linkage to orogeny	https://doi.org/10.1016/j.gr.2017.07.001	639.689	13.8025	634.025	35.7885	614.511	153.456	104.097
Detrital rutile U-Pb perspective on the origin of the great Cambro-Ordovician sandstone of North Gondwana and its linkage to orogeny	https://doi.org/10.1016/j.gr.2017.07.001	591.1	11.9248	601.045	31.8352	639.365	141.514	92.451
Detrital rutile U-Pb perspective on the origin of the great Cambro-Ordovician sandstone of North Gondwana and its linkage to orogeny	https://doi.org/10.1016/j.gr.2017.07.001	798.395	18.4948	884.259	85.8969	1106.28	274.475	72.1695
Detrital rutile U-Pb perspective on the origin of the great Cambro-Ordovician sandstone of North Gondwana and its linkage to orogeny	https://doi.org/10.1016/j.gr.2017.07.001	663.661	13.5782	639.3	21.0949	554.757	83.7645	119.631
Detrital rutile U-Pb perspective on the origin of the great Cambro-Ordovician sandstone of North Gondwana and its linkage to orogeny	https://doi.org/10.1016/j.gr.2017.07.001	660.005	14.0364	676.124	21.6348	730.802	78.7313	90.3125
Detrital rutile U-Pb perspective on the origin of the great Cambro-Ordovician sandstone of North Gondwana and its linkage to orogeny	https://doi.org/10.1016/j.gr.2017.07.001	680.388	13.9213	646.451	38.2164	530.277	165.225	128.308
Detrital rutile U-Pb perspective on the origin of the great Cambro-Ordovician sandstone of North Gondwana and its linkage to orogeny	https://doi.org/10.1016/j.gr.2017.07.001	543.137	11.151	537.409	14.5912	513.814	60.0751	105.707
Detrital rutile U-Pb perspective on the origin of the great Cambro-Ordovician sandstone of North Gondwana and its linkage to orogeny	https://doi.org/10.1016/j.gr.2017.07.001	621.381	16.5918	719.121	21.2822	1038	60.1699	59.8634
Detrital rutile U-Pb perspective on the origin of the great Cambro-Ordovician sandstone of North Gondwana and its linkage to orogeny	https://doi.org/10.1016/j.gr.2017.07.001	635.198	13.3087	628.813	17.6345	606.545	65.1606	104.724
Detrital rutile U-Pb perspective on the origin of the great Cambro-Ordovician sandstone of North Gondwana and its linkage to orogeny	https://doi.org/10.1016/j.gr.2017.07.001	678.911	14.2021	846.864	52.7645	1317.54	168.197	51.5287
Detrital rutile U-Pb perspective on the origin of the great Cambro-Ordovician sandstone of North Gondwana and its linkage to orogeny	https://doi.org/10.1016/j.gr.2017.07.001	800.805	16.6288	784.299	26.7791	738.244	91.1073	108.474
Detrital rutile U-Pb perspective on the origin of the great Cambro-Ordovician sandstone of North Gondwana and its linkage to orogeny	https://doi.org/10.1016/j.gr.2017.07.001	712.023	20.6645	945.22	93.4781	1537.33	266.997	46.3155
Detrital rutile U-Pb perspective on the origin of the great Cambro-Ordovician sandstone of North Gondwana and its linkage to orogeny	https://doi.org/10.1016/j.gr.2017.07.001	563.406	16.2425	606.188	62.3594	770.158	271.693	73.1546
Detrital rutile U-Pb perspective on the origin of the great Cambro-Ordovician sandstone of North Gondwana and its linkage to orogeny	https://doi.org/10.1016/j.gr.2017.07.001	693.134	17.6375	628.121	59.8489	401.147	271.397	172.788
Detrital rutile U-Pb perspective on the origin of the great Cambro-Ordovician sandstone of North Gondwana and its linkage to orogeny	https://doi.org/10.1016/j.gr.2017.07.001	622.799	36.8111	1450.9	91.0963	3031.22	151.338	20.5461
Detrital rutile U-Pb perspective on the origin of the great Cambro-Ordovician sandstone of North Gondwana and its linkage to orogeny	https://doi.org/10.1016/j.gr.2017.07.001	790.859	18.7463	791.727	63.8043	794.779	229.901	99.5067
Detrital rutile U-Pb perspective on the origin of the great Cambro-Ordovician sandstone of North Gondwana and its linkage to orogeny	https://doi.org/10.1016/j.gr.2017.07.001	615.668	13.8575	608.598	17.386	582.996	63.7548	105.604
Detrital rutile U-Pb perspective on the origin of the great Cambro-Ordovician sandstone of North Gondwana and its linkage to orogeny	https://doi.org/10.1016/j.gr.2017.07.001	1200.68	36.466	2123.86	71.2932	3194.51	110.534	37.5857
Detrital rutile U-Pb perspective on the origin of the great Cambro-Ordovician sandstone of North Gondwana and its linkage to orogeny	https://doi.org/10.1016/j.gr.2017.07.001	593.699	15.5889	583.896	70.1828	546.589	328.193	108.619
Detrital rutile U-Pb perspective on the origin of the great Cambro-Ordovician sandstone of North Gondwana and its linkage to orogeny	https://doi.org/10.1016/j.gr.2017.07.001	599.958	11.7685	601.24	13.4109	606.703	45.4137	98.8882
Detrital rutile U-Pb perspective on the origin of the great Cambro-Ordovician sandstone of North Gondwana and its linkage to orogeny	https://doi.org/10.1016/j.gr.2017.07.001	532.724	16.0409	588.534	39.3441	810.686	168.424	65.7127
Detrital rutile U-Pb perspective on the origin of the great Cambro-Ordovician sandstone of North Gondwana and its linkage to orogeny	https://doi.org/10.1016/j.gr.2017.07.001	500.454	12.2937	507.351	20.005	539.201	93.0707	92.814
Detrital rutile U-Pb perspective on the origin of the great Cambro-Ordovician sandstone of North Gondwana and its linkage to orogeny	https://doi.org/10.1016/j.gr.2017.07.001	579.361	13.95	611.886	37.3083	734.81	160.148	78.845
Detrital rutile U-Pb perspective on the origin of the great Cambro-Ordovician sandstone of North Gondwana and its linkage to orogeny	https://doi.org/10.1016/j.gr.2017.07.001	643.72	25.1102	639.964	58.2909	627.353	241.587	102.609
Detrital rutile U-Pb perspective on the origin of the great Cambro-Ordovician sandstone of North Gondwana and its linkage to orogeny	https://doi.org/10.1016/j.gr.2017.07.001	886.955	18.4947	749.77	32.7395	360.11	127.564	246.301
Detrital rutile U-Pb perspective on the origin of the great Cambro-Ordovician sandstone of North Gondwana and its linkage to orogeny	https://doi.org/10.1016/j.gr.2017.07.001	595.391	13.8683	718.165	25.0233	1124.1	82.4733	52.966
Detrital rutile U-Pb perspective on the origin of the great Cambro-Ordovician sandstone of North Gondwana and its linkage to orogeny	https://doi.org/10.1016/j.gr.2017.07.001	554.348	13.6802	565.407	16.6369	610.774	60.6189	90.7616
Detrital rutile U-Pb perspective on the origin of the great Cambro-Ordovician sandstone of North Gondwana and its linkage to orogeny	https://doi.org/10.1016/j.gr.2017.07.001	600.813	13.0192	595.878	17.6289	577.765	68.3529	103.989
Detrital rutile U-Pb perspective on the origin of the great Cambro-Ordovician sandstone of North Gondwana and its linkage to orogeny	https://doi.org/10.1016/j.gr.2017.07.001	562.368	13.8952	699.697	59.3	1170.71	219.688	48.0363
Detrital rutile U-Pb perspective on the origin of the great Cambro-Ordovician sandstone of North Gondwana and its linkage to orogeny	https://doi.org/10.1016/j.gr.2017.07.001	613.68	13.098	606.055	44.7576	578.276	202.741	106.122
Detrital rutile U-Pb perspective on the origin of the great Cambro-Ordovician sandstone of North Gondwana and its linkage to orogeny	https://doi.org/10.1016/j.gr.2017.07.001	720.731	14.6315	1419.03	34.6152	2713.83	64.3495	26.5577
Detrital rutile U-Pb perspective on the origin of the great Cambro-Ordovician sandstone of North Gondwana and its linkage to orogeny	https://doi.org/10.1016/j.gr.2017.07.001	737.379	17.2165	728.604	50.1885	702.32	193.478	104.992
Detrital rutile U-Pb perspective on the origin of the great Cambro-Ordovician sandstone of North Gondwana and its linkage to orogeny	https://doi.org/10.1016/j.gr.2017.07.001	1056.83	32.0801	1623.34	146.364	2463.37	278.793	42.9018
Detrital rutile U-Pb perspective on the origin of the great Cambro-Ordovician sandstone of North Gondwana and its linkage to orogeny	https://doi.org/10.1016/j.gr.2017.07.001	597.921	12.9515	605.588	29.2517	635.008	127.029	94.1597
Detrital rutile U-Pb perspective on the origin of the great Cambro-Ordovician sandstone of North Gondwana and its linkage to orogeny	https://doi.org/10.1016/j.gr.2017.07.001	614.804	13.4236	616.573	15.2115	623.699	50.3158	98.5737
Detrital rutile U-Pb perspective on the origin of the great Cambro-Ordovician sandstone of North Gondwana and its linkage to orogeny	https://doi.org/10.1016/j.gr.2017.07.001	556.764	12.8139	554.503	50.2086	545.861	244.959	101.998
Detrital rutile U-Pb perspective on the origin of the great Cambro-Ordovician sandstone of North Gondwana and its linkage to orogeny	https://doi.org/10.1016/j.gr.2017.07.001	567.429	11.7465	587.354	17.6316	665.748	70.0248	85.2319
Detrital rutile U-Pb perspective on the origin of the great Cambro-Ordovician sandstone of North Gondwana and its linkage to orogeny	https://doi.org/10.1016/j.gr.2017.07.001	658.752	13.1325	649.673	20.4274	618.878	78.917	106.443
Detrital rutile U-Pb perspective on the origin of the great Cambro-Ordovician sandstone of North Gondwana and its linkage to orogeny	https://doi.org/10.1016/j.gr.2017.07.001	661.04	13.479	620.712	21.9067	476.933	91.6512	138.602
Detrital rutile U-Pb perspective on the origin of the great Cambro-Ordovician sandstone of North Gondwana and its linkage to orogeny	https://doi.org/10.1016/j.gr.2017.07.001	553.253	11.2174	557.878	12.0245	577.424	39.4029	95.814
Detrital rutile U-Pb perspective on the origin of the great Cambro-Ordovician sandstone of North Gondwana and its linkage to orogeny	https://doi.org/10.1016/j.gr.2017.07.001	588.152	14.3064	597.649	21.495	634.481	85.3079	92.698
Detrital rutile U-Pb perspective on the origin of the great Cambro-Ordovician sandstone of North Gondwana and its linkage to orogeny	https://doi.org/10.1016/j.gr.2017.07.001	556.889	12.6263	559.51	27.3628	570.817	126.491	97.56
Detrital rutile U-Pb perspective on the origin of the great Cambro-Ordovician sandstone of North Gondwana and its linkage to orogeny	https://doi.org/10.1016/j.gr.2017.07.001	638.016	13.8985	673.812	31.4842	795.992	122.977	80.1535
Detrital rutile U-Pb perspective on the origin of the great Cambro-Ordovician sandstone of North Gondwana and its linkage to orogeny	https://doi.org/10.1016/j.gr.2017.07.001	591.458	12.5214	610.786	14.767	683.754	49.1666	86.5015
Detrital rutile U-Pb perspective on the origin of the great Cambro-Ordovician sandstone of North Gondwana and its linkage to orogeny	https://doi.org/10.1016/j.gr.2017.07.001	533.413	15.3587	577.798	46.8373	757.018	209.867	70.4623
Detrital rutile U-Pb perspective on the origin of the great Cambro-Ordovician sandstone of North Gondwana and its linkage to orogeny	https://doi.org/10.1016/j.gr.2017.07.001	578.683	12.9572	572.855	19.0892	550.43	79.2861	105.133
Detrital rutile U-Pb perspective on the origin of the great Cambro-Ordovician sandstone of North Gondwana and its linkage to orogeny	https://doi.org/10.1016/j.gr.2017.07.001	945.457	61.5819	978.259	80.6688	1053.23	205.384	89.7675
Detrital rutile U-Pb perspective on the origin of the great Cambro-Ordovician sandstone of North Gondwana and its linkage to orogeny	https://doi.org/10.1016/j.gr.2017.07.001	568.816	13.1065	565.916	20.7195	554.907	88.7913	102.507
Detrital rutile U-Pb perspective on the origin of the great Cambro-Ordovician sandstone of North Gondwana and its linkage to orogeny	https://doi.org/10.1016/j.gr.2017.07.001	604.438	13.8201	596.428	24.8994	566.714	106.687	106.656
Detrital rutile U-Pb perspective on the origin of the great Cambro-Ordovician sandstone of North Gondwana and its linkage to orogeny	https://doi.org/10.1016/j.gr.2017.07.001	601.582	17.8184	1009.55	50.5455	2046.94	124.704	29.3893
Detrital rutile U-Pb perspective on the origin of the great Cambro-Ordovician sandstone of North Gondwana and its linkage to orogeny	https://doi.org/10.1016/j.gr.2017.07.001	652.77	14.7496	663.879	22.3206	702.402	82.1428	92.934
Detrital rutile U-Pb perspective on the origin of the great Cambro-Ordovician sandstone of North Gondwana and its linkage to orogeny	https://doi.org/10.1016/j.gr.2017.07.001	642.732	13.0594	628.697	16.2125	579.162	58.4072	110.976
Detrital rutile U-Pb perspective on the origin of the great Cambro-Ordovician sandstone of North Gondwana and its linkage to orogeny	https://doi.org/10.1016/j.gr.2017.07.001	601.944	21.3926	823.447	56.5741	1480.96	170.954	40.6455
Detrital rutile U-Pb perspective on the origin of the great Cambro-Ordovician sandstone of North Gondwana and its linkage to orogeny	https://doi.org/10.1016/j.gr.2017.07.001	611.339	12.437	604.844	13.116	581.215	41.4322	105.183
Detrital rutile U-Pb perspective on the origin of the great Cambro-Ordovician sandstone of North Gondwana and its linkage to orogeny	https://doi.org/10.1016/j.gr.2017.07.001	559.726	11.6692	564.561	12.9015	584.722	43.5966	95.7251
Detrital rutile U-Pb perspective on the origin of the great Cambro-Ordovician sandstone of North Gondwana and its linkage to orogeny	https://doi.org/10.1016/j.gr.2017.07.001	579.195	12.3811	575.809	18.3575	563.1	75.9372	102.858
Detrital rutile U-Pb perspective on the origin of the great Cambro-Ordovician sandstone of North Gondwana and its linkage to orogeny	https://doi.org/10.1016/j.gr.2017.07.001	577.571	14.1854	644.454	40.2524	887.028	162.51	65.113
Detrital rutile U-Pb perspective on the origin of the great Cambro-Ordovician sandstone of North Gondwana and its linkage to orogeny	https://doi.org/10.1016/j.gr.2017.07.001	602.014	12.4236	600.892	20.1192	597.287	82.8509	100.792
Detrital rutile U-Pb perspective on the origin of the great Cambro-Ordovician sandstone of North Gondwana and its linkage to orogeny	https://doi.org/10.1016/j.gr.2017.07.001	592.999	13.1327	559.617	26.176	426.723	123.6	138.966
Detrital rutile U-Pb perspective on the origin of the great Cambro-Ordovician sandstone of North Gondwana and its linkage to orogeny	https://doi.org/10.1016/j.gr.2017.07.001	572.498	12.3601	562.705	20.1849	523.941	88.6011	109.268
Detrital rutile U-Pb perspective on the origin of the great Cambro-Ordovician sandstone of North Gondwana and its linkage to orogeny	https://doi.org/10.1016/j.gr.2017.07.001	581.022	12.713	584.009	16.0886	596.266	60.0859	97.4436
Detrital rutile U-Pb perspective on the origin of the great Cambro-Ordovician sandstone of North Gondwana and its linkage to orogeny	https://doi.org/10.1016/j.gr.2017.07.001	582.579	12.4562	587.344	15.9648	606.428	59.7148	96.0674
Detrital rutile U-Pb perspective on the origin of the great Cambro-Ordovician sandstone of North Gondwana and its linkage to orogeny	https://doi.org/10.1016/j.gr.2017.07.001	664.742	13.4983	875.444	23.3544	1454.72	62.8924	45.6956
Detrital rutile U-Pb perspective on the origin of the great Cambro-Ordovician sandstone of North Gondwana and its linkage to orogeny	https://doi.org/10.1016/j.gr.2017.07.001	684.073	21.5026	719.679	71.2443	832.926	269.475	82.1289
Detrital rutile U-Pb perspective on the origin of the great Cambro-Ordovician sandstone of North Gondwana and its linkage to orogeny	https://doi.org/10.1016/j.gr.2017.07.001	854.182	21.2534	791.857	52.7549	620.799	193.429	137.594
Detrital rutile U-Pb perspective on the origin of the great Cambro-Ordovician sandstone of North Gondwana and its linkage to orogeny	https://doi.org/10.1016/j.gr.2017.07.001	637.311	13.0118	669.505	20.4582	780.028	74.2549	81.7036
Detrital rutile U-Pb perspective on the origin of the great Cambro-Ordovician sandstone of North Gondwana and its linkage to orogeny	https://doi.org/10.1016/j.gr.2017.07.001	563.503	11.6905	559.603	14.7235	544.41	57.2343	103.507
Detrital rutile U-Pb perspective on the origin of the great Cambro-Ordovician sandstone of North Gondwana and its linkage to orogeny	https://doi.org/10.1016/j.gr.2017.07.001	562.659	19.8803	479.94	56.9297	102.52	330.991	548.828
Detrital rutile U-Pb perspective on the origin of the great Cambro-Ordovician sandstone of North Gondwana and its linkage to orogeny	https://doi.org/10.1016/j.gr.2017.07.001	566.866	12.2815	581.311	17.013	638.78	66.0156	88.742
Detrital rutile U-Pb perspective on the origin of the great Cambro-Ordovician sandstone of North Gondwana and its linkage to orogeny	https://doi.org/10.1016/j.gr.2017.07.001	551.179	11.3325	539.826	17.6774	492.798	79.2617	111.847
Detrital rutile U-Pb perspective on the origin of the great Cambro-Ordovician sandstone of North Gondwana and its linkage to orogeny	https://doi.org/10.1016/j.gr.2017.07.001	523.699	19.2317	1022.1	73.8184	2332.69	177.57	22.4504
Detrital rutile U-Pb perspective on the origin of the great Cambro-Ordovician sandstone of North Gondwana and its linkage to orogeny	https://doi.org/10.1016/j.gr.2017.07.001	630.829	15.0612	624.332	25.1846	601.483	101.949	104.879
Detrital rutile U-Pb perspective on the origin of the great Cambro-Ordovician sandstone of North Gondwana and its linkage to orogeny	https://doi.org/10.1016/j.gr.2017.07.001	605.936	18.7743	593.227	59.0672	545.551	269.939	111.069
Detrital rutile U-Pb perspective on the origin of the great Cambro-Ordovician sandstone of North Gondwana and its linkage to orogeny	https://doi.org/10.1016/j.gr.2017.07.001	588.995	16.323	613.656	30.5544	706.362	124.631	83.3843
Detrital rutile U-Pb perspective on the origin of the great Cambro-Ordovician sandstone of North Gondwana and its linkage to orogeny	https://doi.org/10.1016/j.gr.2017.07.001	723.64	20.336	978.183	71.3785	1604.63	197.091	45.0969
Detrital rutile U-Pb perspective on the origin of the great Cambro-Ordovician sandstone of North Gondwana and its linkage to orogeny	https://doi.org/10.1016/j.gr.2017.07.001	589.268	13.9216	566.058	17.0979	474.503	66.972	124.186
Detrital rutile U-Pb perspective on the origin of the great Cambro-Ordovician sandstone of North Gondwana and its linkage to orogeny	https://doi.org/10.1016/j.gr.2017.07.001	511.641	18.7149	693.532	111.029	1339.49	397.76	38.1967
Detrital rutile U-Pb perspective on the origin of the great Cambro-Ordovician sandstone of North Gondwana and its linkage to orogeny	https://doi.org/10.1016/j.gr.2017.07.001	568.07	11.5963	579.675	11.4226	626.041	31.0447	90.7401
Detrital rutile U-Pb perspective on the origin of the great Cambro-Ordovician sandstone of North Gondwana and its linkage to orogeny	https://doi.org/10.1016/j.gr.2017.07.001	578.726	12.0308	573.746	20.1417	554.702	87.2318	104.331
Detrital rutile U-Pb perspective on the origin of the great Cambro-Ordovician sandstone of North Gondwana and its linkage to orogeny	https://doi.org/10.1016/j.gr.2017.07.001	663.896	16.8495	838.934	81.5093	1336.33	260.174	49.6806
Detrital rutile U-Pb perspective on the origin of the great Cambro-Ordovician sandstone of North Gondwana and its linkage to orogeny	https://doi.org/10.1016/j.gr.2017.07.001	569.297	12.6532	582.205	15.4007	633.51	54.9614	89.8639
Detrital rutile U-Pb perspective on the origin of the great Cambro-Ordovician sandstone of North Gondwana and its linkage to orogeny	https://doi.org/10.1016/j.gr.2017.07.001	590.972	12.1437	591.841	16.487	595.803	63.8312	99.1891
Detrital rutile U-Pb perspective on the origin of the great Cambro-Ordovician sandstone of North Gondwana and its linkage to orogeny	https://doi.org/10.1016/j.gr.2017.07.001	565.625	11.44	587.313	12.7467	672.677	40.6561	84.0857
Detrital rutile U-Pb perspective on the origin of the great Cambro-Ordovician sandstone of North Gondwana and its linkage to orogeny	https://doi.org/10.1016/j.gr.2017.07.001	606.502	13.9343	600.757	26.5209	579.766	114.015	104.611
Detrital rutile U-Pb perspective on the origin of the great Cambro-Ordovician sandstone of North Gondwana and its linkage to orogeny	https://doi.org/10.1016/j.gr.2017.07.001	606.615	13.0955	600.128	20.4202	576.327	83.6254	105.255
Detrital rutile U-Pb perspective on the origin of the great Cambro-Ordovician sandstone of North Gondwana and its linkage to orogeny	https://doi.org/10.1016/j.gr.2017.07.001	589.77	12.3721	585.04	15.2892	567.356	56.9143	103.951
Detrital rutile U-Pb perspective on the origin of the great Cambro-Ordovician sandstone of North Gondwana and its linkage to orogeny	https://doi.org/10.1016/j.gr.2017.07.001	602.927	12.736	601.985	20.6302	599.07	84.7992	100.644
Detrital rutile U-Pb perspective on the origin of the great Cambro-Ordovician sandstone of North Gondwana and its linkage to orogeny	https://doi.org/10.1016/j.gr.2017.07.001	600.671	14.6502	619.525	22.7576	689.644	88.0509	87.0988
Detrital rutile U-Pb perspective on the origin of the great Cambro-Ordovician sandstone of North Gondwana and its linkage to orogeny	https://doi.org/10.1016/j.gr.2017.07.001	1129.37	46.022	2088.04	71.5763	3236.49	101.35	34.8949
Detrital rutile U-Pb perspective on the origin of the great Cambro-Ordovician sandstone of North Gondwana and its linkage to orogeny	https://doi.org/10.1016/j.gr.2017.07.001	539.341	12.5824	535.322	45.8336	518.87	230.338	103.945
Detrital rutile U-Pb perspective on the origin of the great Cambro-Ordovician sandstone of North Gondwana and its linkage to orogeny	https://doi.org/10.1016/j.gr.2017.07.001	574.498	12.7357	581.225	20.0496	608.228	83.084	94.4543
Detrital rutile U-Pb perspective on the origin of the great Cambro-Ordovician sandstone of North Gondwana and its linkage to orogeny	https://doi.org/10.1016/j.gr.2017.07.001	747.458	20.163	894.544	62.9209	1278.6	192.114	58.4593
Detrital rutile U-Pb perspective on the origin of the great Cambro-Ordovician sandstone of North Gondwana and its linkage to orogeny	https://doi.org/10.1016/j.gr.2017.07.001	563.027	11.6011	569.896	15.3425	598.024	59.5847	94.148
Detrital rutile U-Pb perspective on the origin of the great Cambro-Ordovician sandstone of North Gondwana and its linkage to orogeny	https://doi.org/10.1016/j.gr.2017.07.001	549.886	17.344	555.783	76.5268	580.641	367.223	94.7033
Detrital rutile U-Pb perspective on the origin of the great Cambro-Ordovician sandstone of North Gondwana and its linkage to orogeny	https://doi.org/10.1016/j.gr.2017.07.001	532.8	13.5216	536.361	16.645	552.166	64.4599	96.4928
Detrital rutile U-Pb perspective on the origin of the great Cambro-Ordovician sandstone of North Gondwana and its linkage to orogeny	https://doi.org/10.1016/j.gr.2017.07.001	595.07	13.7748	603.548	12.9076	636.145	31.0829	93.5431
Detrital rutile U-Pb perspective on the origin of the great Cambro-Ordovician sandstone of North Gondwana and its linkage to orogeny	https://doi.org/10.1016/j.gr.2017.07.001	558.846	13.3521	553.321	15.339	531.284	55.9605	105.188
Detrital rutile U-Pb perspective on the origin of the great Cambro-Ordovician sandstone of North Gondwana and its linkage to orogeny	https://doi.org/10.1016/j.gr.2017.07.001	594.501	13.8817	574.476	26.952	496.663	122.264	119.699
Detrital rutile U-Pb perspective on the origin of the great Cambro-Ordovician sandstone of North Gondwana and its linkage to orogeny	https://doi.org/10.1016/j.gr.2017.07.001	638.196	14.2663	660.391	21.9577	737.548	80.6401	86.5295
Detrital rutile U-Pb perspective on the origin of the great Cambro-Ordovician sandstone of North Gondwana and its linkage to orogeny	https://doi.org/10.1016/j.gr.2017.07.001	595.584	13.3909	588.775	25.0695	563.244	109.336	105.742
Detrital rutile U-Pb perspective on the origin of the great Cambro-Ordovician sandstone of North Gondwana and its linkage to orogeny	https://doi.org/10.1016/j.gr.2017.07.001	605.959	15.0472	597.39	32.4264	565.624	143.111	107.131
Detrital rutile U-Pb perspective on the origin of the great Cambro-Ordovician sandstone of North Gondwana and its linkage to orogeny	https://doi.org/10.1016/j.gr.2017.07.001	694.804	14.5701	731.973	21.9336	848.11	73.2928	81.9238
Detrital rutile U-Pb perspective on the origin of the great Cambro-Ordovician sandstone of North Gondwana and its linkage to orogeny	https://doi.org/10.1016/j.gr.2017.07.001	691.524	18.395	679.329	83.7692	639.748	343.916	108.093
Detrital rutile U-Pb perspective on the origin of the great Cambro-Ordovician sandstone of North Gondwana and its linkage to orogeny	https://doi.org/10.1016/j.gr.2017.07.001	580.84	16.4137	594.401	41.687	647.127	184.405	89.7568
Detrital rutile U-Pb perspective on the origin of the great Cambro-Ordovician sandstone of North Gondwana and its linkage to orogeny	https://doi.org/10.1016/j.gr.2017.07.001	527.049	10.9785	543.118	11.0351	611.766	31.3883	86.152
Detrital rutile U-Pb perspective on the origin of the great Cambro-Ordovician sandstone of North Gondwana and its linkage to orogeny	https://doi.org/10.1016/j.gr.2017.07.001	593.7	11.6595	597.667	11.9209	613.373	35.2598	96.7927
Detrital rutile U-Pb perspective on the origin of the great Cambro-Ordovician sandstone of North Gondwana and its linkage to orogeny	https://doi.org/10.1016/j.gr.2017.07.001	566.028	11.9541	577.305	17.0284	622.564	67.6923	90.9188
Detrital rutile U-Pb perspective on the origin of the great Cambro-Ordovician sandstone of North Gondwana and its linkage to orogeny	https://doi.org/10.1016/j.gr.2017.07.001	693.518	19.5823	670.18	74.4191	593.114	310.423	116.928
Detrital rutile U-Pb perspective on the origin of the great Cambro-Ordovician sandstone of North Gondwana and its linkage to orogeny	https://doi.org/10.1016/j.gr.2017.07.001	709.65	15.5378	731.302	26.3099	798.849	92.5252	88.834
Detrital rutile U-Pb perspective on the origin of the great Cambro-Ordovician sandstone of North Gondwana and its linkage to orogeny	https://doi.org/10.1016/j.gr.2017.07.001	688.091	15.9932	629.284	41.6065	423.908	186.083	162.321
Detrital rutile U-Pb perspective on the origin of the great Cambro-Ordovician sandstone of North Gondwana and its linkage to orogeny	https://doi.org/10.1016/j.gr.2017.07.001	855.994	32.6604	1015.9	148.238	1379.31	405.43	62.0594
Detrital rutile U-Pb perspective on the origin of the great Cambro-Ordovician sandstone of North Gondwana and its linkage to orogeny	https://doi.org/10.1016/j.gr.2017.07.001	602.472	18.4634	584.232	57.4359	514.596	266.989	117.077
Detrital rutile U-Pb perspective on the origin of the great Cambro-Ordovician sandstone of North Gondwana and its linkage to orogeny	https://doi.org/10.1016/j.gr.2017.07.001	580.496	16.1696	590.16	85.8447	628.124	391.346	92.4175
Detrital rutile U-Pb perspective on the origin of the great Cambro-Ordovician sandstone of North Gondwana and its linkage to orogeny	https://doi.org/10.1016/j.gr.2017.07.001	578.637	12.3354	597.65	23.7715	671.095	100.57	86.2228
Detrital rutile U-Pb perspective on the origin of the great Cambro-Ordovician sandstone of North Gondwana and its linkage to orogeny	https://doi.org/10.1016/j.gr.2017.07.001	708.185	16.311	814.299	51.0447	1117.08	170.628	63.3959
Detrital rutile U-Pb perspective on the origin of the great Cambro-Ordovician sandstone of North Gondwana and its linkage to orogeny	https://doi.org/10.1016/j.gr.2017.07.001	583.51	11.8396	588.861	15.2812	610.165	57.2881	95.6315
Detrital rutile U-Pb perspective on the origin of the great Cambro-Ordovician sandstone of North Gondwana and its linkage to orogeny	https://doi.org/10.1016/j.gr.2017.07.001	529.98	22.7034	603.379	42.5146	890.321	165.155	59.5268
Detrital rutile U-Pb perspective on the origin of the great Cambro-Ordovician sandstone of North Gondwana and its linkage to orogeny	https://doi.org/10.1016/j.gr.2017.07.001	583.554	12.7135	589.469	12.8708	612.939	37.4044	95.2059
Detrital rutile U-Pb perspective on the origin of the great Cambro-Ordovician sandstone of North Gondwana and its linkage to orogeny	https://doi.org/10.1016/j.gr.2017.07.001	601.286	16.3685	564.947	29.1537	421.844	133.711	142.537
Detrital rutile U-Pb perspective on the origin of the great Cambro-Ordovician sandstone of North Gondwana and its linkage to orogeny	https://doi.org/10.1016/j.gr.2017.07.001	665.287	17.6308	1074.13	47.5764	2035.4	113.847	32.6858
Detrital rutile U-Pb perspective on the origin of the great Cambro-Ordovician sandstone of North Gondwana and its linkage to orogeny	https://doi.org/10.1016/j.gr.2017.07.001	539.017	13.6567	365.267	79.7592	-629.732	680.18	-85.5947
Detrital rutile U-Pb perspective on the origin of the great Cambro-Ordovician sandstone of North Gondwana and its linkage to orogeny	https://doi.org/10.1016/j.gr.2017.07.001	594.486	13.501	605.086	25.6563	645.615	107.966	92.0806
Detrital rutile U-Pb perspective on the origin of the great Cambro-Ordovician sandstone of North Gondwana and its linkage to orogeny	https://doi.org/10.1016/j.gr.2017.07.001	650.75	21.5495	580.791	113.661	316.501	547.146	205.607
Detrital rutile U-Pb perspective on the origin of the great Cambro-Ordovician sandstone of North Gondwana and its linkage to orogeny	https://doi.org/10.1016/j.gr.2017.07.001	523.783	37.3209	1347.3	117.735	3102.33	206.169	16.8836
Detrital rutile U-Pb perspective on the origin of the great Cambro-Ordovician sandstone of North Gondwana and its linkage to orogeny	https://doi.org/10.1016/j.gr.2017.07.001	641.057	13.9084	491.951	80.2687	-153.053	488.151	-418.846
Detrital rutile U-Pb perspective on the origin of the great Cambro-Ordovician sandstone of North Gondwana and its linkage to orogeny	https://doi.org/10.1016/j.gr.2017.07.001	684.18	31.4515	539.958	162.389	-29.8099	860.749	-2295.15
Detrital rutile U-Pb perspective on the origin of the great Cambro-Ordovician sandstone of North Gondwana and its linkage to orogeny	https://doi.org/10.1016/j.gr.2017.07.001	719.86	36.4746	1065.61	293.437	1863.81	690.485	38.6229
Detrital rutile U-Pb perspective on the origin of the great Cambro-Ordovician sandstone of North Gondwana and its linkage to orogeny	https://doi.org/10.1016/j.gr.2017.07.001	575.968	12.6559	569.736	15.697	545.577	59.8236	105.571
Detrital rutile U-Pb perspective on the origin of the great Cambro-Ordovician sandstone of North Gondwana and its linkage to orogeny	https://doi.org/10.1016/j.gr.2017.07.001	567.311	15.6046	559.539	29.4382	528.688	133.758	107.305
Detrital rutile U-Pb perspective on the origin of the great Cambro-Ordovician sandstone of North Gondwana and its linkage to orogeny	https://doi.org/10.1016/j.gr.2017.07.001	586.344	11.6026	582.075	11.7107	566.084	35.3083	103.579
Detrital rutile U-Pb perspective on the origin of the great Cambro-Ordovician sandstone of North Gondwana and its linkage to orogeny	https://doi.org/10.1016/j.gr.2017.07.001	686.472	17.7361	641.423	42.7949	486.461	185.018	141.115
Detrital rutile U-Pb perspective on the origin of the great Cambro-Ordovician sandstone of North Gondwana and its linkage to orogeny	https://doi.org/10.1016/j.gr.2017.07.001	620.209	12.9686	620.907	14.5737	624.076	47.7496	99.3804
Detrital rutile U-Pb perspective on the origin of the great Cambro-Ordovician sandstone of North Gondwana and its linkage to orogeny	https://doi.org/10.1016/j.gr.2017.07.001	622.608	16.5358	663.416	61.7501	805.283	250.819	77.3155
Detrital rutile U-Pb perspective on the origin of the great Cambro-Ordovician sandstone of North Gondwana and its linkage to orogeny	https://doi.org/10.1016/j.gr.2017.07.001	591.936	15.9758	614.245	21.8179	697.989	79.6369	84.8059
Detrital rutile U-Pb perspective on the origin of the great Cambro-Ordovician sandstone of North Gondwana and its linkage to orogeny	https://doi.org/10.1016/j.gr.2017.07.001	774.086	37.8473	1685.86	79	3135.05	121.731	24.6914
[truncated: 15,784 more rows]
