# Supplementary material for: Integrated detrital rutile and detrital zircon ages: a new perspective on the tectonic evolution of South China
Source: Natl Sci Rev. 2024 Oct 14;11(12):nwae356. doi: 10.1093/nsr/nwae356 (PMC11604069; doi:10.1093/nsr/nwae356)
Supplement: nwae356_Supplemental_Files [file nwae356_supplemental_files.zip › Table S2.xlsx]

## Sheet: rutile
Table S2. U-Pb dating data of detrital rutile from the western margin of Yangtze Block
Analysis No.	Isotope ratios						Age (Ma)		U238 (μg/g)	Th232 (μg/g)	Pb206 (μg/g)	Pb207 (μg/g)	Pb208 (μg/g)	SiO2 (%)	Fe (μg/g)	Zr (μg/g)	Nb (μg/g)	Ta (μg/g)
	Pb207/Pb206	1δ	Pb207/U235	1δ	Pb206/U238	1δ	Pb206/U238	1δ
JZS01
1	0.15751	0.0064	2.7569	0.11407	0.12717	0.00213	771.7	12.2	21.3	0.937	2.85	0.451	0.778	0.181	2190	129	1180	182
2	0.24954	0.00635	4.89649	0.16367	0.13902	0.00186	839.1	10.5	48.1	0.57	6.72	1.73	3.37	0.318	6820	98.8	2790	166
3	0.57495	0.00385	46.5308	0.73014	0.58371	0.00812	2963.9	33.1	27.3	109	15.5	8.9	27.2	2.79	1590	362	1300	70
4	0.08339	0.00114	1.37563	0.02071	0.11959	0.00125	728.2	7.2	70.9	1.42	8.45	0.703	0.498	0.307	4560	1480	5760	547
5	0.16185	0.00476	2.59719	0.07571	0.11822	0.00217	720.3	12.5	10.9	11.6	1.28	0.201	0.527	0.36	723	715	5470	179
6	0.15242	0.00846	1.95276	0.1261	0.09203	0.00242	567.5	14.3	8.74	0.226	0.766	0.121	0.349	0.433	1310	586	4980	100
7	0.30459	0.01063	6.5689	0.24715	0.15961	0.00384	954.6	21.3	5.29	0.273	0.845	0.236	0.485	2.61	6730	163	3510	179
8	0.07415	0.00282	1.25662	0.0492	0.12418	0.0019	754.6	10.9	8.75	0.0264	1.08	0.0792	#NUM!	0.355	446	654	1740	48
9	0.35178	0.00932	10.4893	0.33121	0.21573	0.00394	1259.3	20.9	10	8.34	2.22	0.768	1.98	0.309	3850	284	5050	241
10	0.06717	0.00158	0.94216	0.02229	0.10143	0.00139	622.8	8.1	66.2	0.228	6.62	0.448	0.113	0.204	5800	132	2220	192
11	0.09221	0.00318	1.86274	0.06039	0.14782	0.0018	888.7	10.1	12.5	0.0101	1.81	0.167	0.092	0.242	545	478	775	19.7
12	0.11531	0.00116	5.46134	0.07317	0.34175	0.00309	1895.1	14.8	49.6	0.0216	16.7	1.92	0.0414	0.219	4830	1080	0	0
13	0.07842	0.00232	1.14442	0.03471	0.10608	0.00127	649.9	7.4	21.2	1.21	2.25	0.177	0.104	0.316	640	490	5450	582
14	0.07597	0.00316	1.00896	0.03974	0.09672	0.00145	595.2	8.5	32.2	6.22	3.25	0.238	0.223	0.336	846	772	3320	272
15	0.06318	0.0017	0.91633	0.02662	0.10473	0.00141	642.1	8.2	61.4	0.0148	6.44	0.405	0.0488	0.308	7.36	538	2010	105
16	0.19648	0.02249	2.11786	0.15509	0.09758	0.0041	600.2	24.1	1.52	0.00255	0.149	0.0238	0.0562	0.345	2040	65.2	2410	190
17	0.07159	0.0013	1.42009	0.02577	0.1436	0.00126	865	7.1	32.6	0.0534	4.69	0.337	0.0468	0.4	4690	1120	1270	77.6
18	0.07063	0.003	1.01653	0.04056	0.10576	0.00154	648.1	9	9.59	0.244	1.02	0.0718	#NUM!	0.38	5060	62.4	896	44.5
19	0.07701	0.00145	1.39063	0.02754	0.13057	0.00119	791.1	6.8	37.8	0.00903	4.99	0.39	0.173	0.371	507	535	2730	183
20	0.09026	0.0028	1.26415	0.04258	0.10074	0.00124	618.7	7.3	113	18	10.8	0.976	1.31	0.347	4790	668	3250	202
21	0.06464	0.0014	0.78248	0.01639	0.08755	0.00064	541	3.8	72	0.376	6.46	0.42	0.0792	0.157	5030	301	157	5.62
22	0.06462	0.00089	1.0035	0.01878	0.11184	0.00145	683.4	8.4	96.1	0.174	10.9	0.701	0.0815	0.224	642	982	1510	91.4
23	0.06725	0.0026	1.04585	0.04287	0.11223	0.00111	685.7	6.4	32.1	0.28	3.77	0.251	0.0678	0.406	1670	2880	2390	89.3
24	0.27262	0.00889	5.95407	0.19583	0.16177	0.00327	966.6	18.1	4.64	0.407	0.753	0.194	0.358	0.241	1320	180	541	27.2
25	0.06504	0.00106	0.76997	0.01332	0.08526	0.00075	527.4	4.5	279	0.687	24.1	1.56	0.464	0.284	7200	354	4770	251
26	0.06978	0.00085	1.26131	0.0187	0.13023	0.00107	789.2	6.1	74.5	0.0959	9.95	0.694	0.0463	0.294	146	661	2990	205
27	0.06352	0.00192	0.93515	0.03089	0.10634	0.00158	651.5	9.2	48.6	207	5.44	0.344	12.4	0.411	5410	1180	4140	43.3
28	0.10538	0.00324	4.27221	0.17792	0.28916	0.00876	1637.3	43.8	8.36	2.5	2.45	0.253	0.38	0.393	2170	301	5280	227
29	0.20074	0.01447	5.81663	0.443	0.20921	0.00428	1224.6	22.8	3.25	0.847	0.677	0.131	0.295	0.359	18100	414	0	1020
30	0.07727	0.00409	1.14057	0.05833	0.10681	0.00088	654.2	5.1	33.7	1.8	3.7	0.291	0.163	0.286	3450	270	411	7.78
31	0.07317	0.00139	1.04273	0.02059	0.10286	0.00101	631.1	5.9	61.5	1.28	6.38	0.467	0.214	0.253	236	540	1810	27.7
32	0.06323	0.00102	0.80885	0.01304	0.09242	0.00087	569.8	5.1	56.9	0.289	5.34	0.333	0.0454	0.271	682	683	3110	208
33	0.06691	0.00268	0.91734	0.03317	0.10048	0.00164	617.2	9.6	12	0.0366	1.24	0.0801	0.0244	0.278	1070	686	3290	57.9
34	0.11587	0.00212	1.73227	0.03857	0.10742	0.00141	657.7	8.2	35.8	0.113	3.86	0.439	0.563	0.301	1260	1190	906	50.5
35	0.08017	0.0012	1.74531	0.02951	0.15695	0.00179	939.8	10	40.2	2.11	6.35	0.504	0.206	0.269	12400	543	0	1710
36	0.13165	0.00138	6.63493	0.08815	0.36262	0.00328	1994.6	15.5	55.6	3.93	20.3	2.68	0.35	0.309	5740	3060	0	2290
37	0.07079	0.00211	1.07856	0.0311	0.11069	0.0014	676.8	8.1	19.3	0.139	2.15	0.151	0.0897	0.275	415	349	4580	166
38	0.08334	0.00203	2.2641	0.05821	0.19542	0.00179	1150.7	9.7	39.5	0.0485	7.81	0.651	0.0971	0.355	3030	616	7010	302
39	0.10469	0.00058	3.95255	0.05284	0.2708	0.00309	1544.9	15.7	190	#NUM!	51.8	5.37	0.0231	0.329	3380	385	6560	552
40	0.11212	0.00096	5.09579	0.0561	0.32719	0.00307	1824.7	14.9	43.6	#NUM!	14.4	1.6	0.0236	0.38	175	1750	2830	236
41	0.06497	0.00239	0.80757	0.03774	0.08941	0.00125	552	7.4	80.4	1.17	7.2	0.494	0.212	0.292	3040	1880	1480	72.1
42	0.14985	0.00136	8.3543	0.10571	0.40192	0.00402	2177.9	18.5	30.9	3.95	12.5	1.87	0.316	0.384	223	509	2840	101
43	0.08511	0.00578	1.55775	0.11087	0.13342	0.0039	807.3	22.2	11.7	0.0304	1.48	0.134	0.111	0.352	1630	769	1740	70.6
44	0.05919	0.00072	0.66964	0.00961	0.08166	0.00079	506	4.7	117	0.0721	9.61	0.569	0.0687	0.317	7960	2480	0	2690
45	0.07428	0.00374	1.18145	0.05634	0.11685	0.00191	712.4	11	7.78	0.0165	0.93	0.067	0.015	0.33	459	587	2170	212
46	0.06942	0.00185	0.97633	0.02761	0.10194	0.00124	625.8	7.3	21.5	0.00392	2.21	0.152	0.0326	0.24	192	1960	3080	174
47	0.06106	0.00289	0.72979	0.04235	0.08679	0.002	536.5	11.9	19.1	#NUM!	1.62	0.101	0.0426	0.254	347	482	2280	148
48	0.0912	0.00482	1.30106	0.06478	0.10571	0.00204	647.8	11.9	9.88	0.23	1.05	0.0942	0.106	0.269	80.7	736	702	38.4
49	0.06905	0.00185	0.94267	0.02496	0.09903	0.00149	608.7	8.7	27.2	1.22	2.65	0.185	0.102	0.331	563	915	5240	265
50	0.07338	0.0017	1.04856	0.02975	0.10254	0.00124	629.3	7.3	97.5	6.99	9.99	0.715	0.439	1.36	438	1260	6620	492
51	0.11742	0.00516	1.90028	0.09453	0.11713	0.00236	714	13.6	9.91	1.74	1.15	0.134	0.217	0.292	680	673	2860	262
52	0.06475	0.00176	0.89212	0.02879	0.10002	0.00159	614.5	9.3	34.2	0.0494	3.4	0.222	0.0226	0.262	779	835	3330	229
53	0.11554	0.0025	3.7166	0.11281	0.23194	0.00459	1344.7	24	16.7	9.24	3.38	0.377	0.482	0.491	1870	2710	2250	160
54	0.06668	0.00125	1.18194	0.01749	0.12873	0.00141	780.6	8.1	36.8	0.0274	4.83	0.318	0.038	0.295	176	2160	1730	93.2
55	0.06391	0.00126	0.96708	0.02232	0.10978	0.00163	671.5	9.5	37.6	0.202	4.16	0.265	0.0923	0.294	348	565	2490	337
56	0.10261	0.00499	1.94167	0.10198	0.13558	0.00228	819.6	12.9	6.67	1.59	0.916	0.0977	0.118	0.338	2640	327	7130	661
57	0.06317	0.00139	0.80731	0.01735	0.09227	0.0011	568.9	6.5	41.5	0.0203	3.91	0.243	0.04	0.345	329	497	3270	156
58	0.07649	0.00261	1.10111	0.03757	0.10418	0.00169	638.9	9.9	20.6	2.69	2.17	0.163	0.131	0.361	558	735	5170	423
59	0.108	0.00084	4.48044	0.06584	0.29796	0.00396	1681.2	19.7	65.1	0.0101	19.7	2.12	0.0554	0.413	2280	2130	6200	252
60	0.11803	0.00691	2.39349	0.13414	0.15359	0.00408	921.1	22.8	3.96	2.07	0.625	0.0721	0.183	0.376	10300	31.9	0	2600
61	0.06545	0.00137	1.012	0.02877	0.11034	0.00158	674.7	9.2	46.3	0.00835	5.29	0.352	0.0721	0.277	2200	659	7450	1360
62	0.06222	0.00139	0.74147	0.01803	0.08606	0.00091	532.2	5.4	51.9	0.0169	4.56	0.285	0.0326	0.316	65.8	784	2440	252
63	0.0634	0.00076	0.88417	0.01382	0.1004	0.00085	616.8	5	186	2.9	19	1.21	0.253	0.33	109	728	3520	205
64	0.06517	0.00134	1.14996	0.02709	0.12767	0.00134	774.6	7.7	48.3	0.00301	6.26	0.416	0.0324	0.372	230	575	4230	260
65	0.06181	0.00189	0.7198	0.02043	0.0852	0.00131	527.1	7.8	21.1	0.00545	1.82	0.112	0.0195	0.358	5.25	299	2170	128
66	0.06643	0.00119	1.07727	0.02038	0.11768	0.00151	717.2	8.7	40.5	0.0326	4.79	0.319	0.0542	0.342	10600	1830	0	1760
67	0.07123	0.00154	1.00796	0.02452	0.10239	0.00141	628.4	8.2	29.3	0.00287	3.03	0.214	0.0758	0.379	2050	584	7810	1540
68	0.06403	0.00397	0.97101	0.06138	0.11173	0.00301	682.8	17.5	4.25	0.00962	0.478	0.0301	0.0223	0.309	710	586	1210	46.5
69	0.076	0.00244	1.09953	0.03586	0.10517	0.00169	644.6	9.9	13.6	0.535	1.44	0.105	0.05	0.293	1570	1070	7650	506
70	0.0792	0.00256	1.79972	0.05627	0.16648	0.00271	992.7	15	6.74	0.118	1.13	0.0886	#NUM!	0.265	655	172	2860	229
71	0.06092	0.0017	0.71898	0.02145	0.08608	0.0012	532.3	7.1	23.9	0.124	2.09	0.124	0.0573	0.357	918	804	3650	283
72	0.07776	0.00295	1.72046	0.06543	0.16181	0.00275	966.8	15.3	9.83	0.132	1.58	0.123	0.0324	0.336	3920	236	7300	970
73	0.07101	0.00216	0.89199	0.02829	0.09118	0.00117	562.5	6.9	22.7	0.43	2.12	0.149	0.0732	0.287	189	399	1710	64.4
74	0.08175	0.00223	1.00395	0.02752	0.08909	0.00138	550.2	8.2	21.5	5.69	1.96	0.162	0.29	0.264	60.8	424	2780	247
75	0.07199	0.00194	1.27885	0.03301	0.12995	0.00179	787.6	10.2	17.5	0.0485	2.33	0.166	0.0343	0.312	2350	624	7250	334
76	0.06028	0.00378	0.81119	0.04772	0.09936	0.00193	610.7	11.3	7.66	0.00219	0.784	0.0468	0.0231	0.327	1700	4350	0	659
77	0.06554	0.00247	0.89848	0.03124	0.10137	0.00186	622.4	10.9	10.1	0.00119	1.05	0.0676	0.0187	0.332	319	746	2720	80.6
78	0.06753	0.00075	1.23092	0.015	0.13203	0.00177	799.4	10.1	88	0.0778	11.9	0.8	0.0775	0.372	610	1430	3600	121
79	0.06057	0.00128	0.6929	0.01184	0.08295	0.00095	513.7	5.7	90.2	1.48	7.79	0.462	0.109	0.397	34600	466	0	0
80	0.07853	0.0019	1.94953	0.04906	0.18037	0.00289	1069	15.8	13.1	0.00255	2.44	0.189	0.0165	0.367	3190	601	0	475
MJB01
1	0.08304	0.00661	1.55697	0.10566	0.14508	0.00496	873.3	27.9	1.91	0.00169	0.278	0.023	0.0115	0.218	305	322	3130	79.7
2	0.06641	0.00185	0.87905	0.02325	0.09612	0.00103	591.6	6.1	22	0.00402	2.14	0.144	0.00269	0.291	291	520	1560	38.8
3	0.06223	0.00076	0.84525	0.01098	0.09789	0.00064	602	3.8	108	0.00196	10.7	0.666	0.0149	0.32	301	803	1310	83.2
4	0.0672	0.00067	0.95947	0.00981	0.10299	0.00055	631.9	3.2	197	0.19	20.8	1.33	0.0815	0.271	79.1	571	1600	109
5	0.07263	0.00265	1.0243	0.03517	0.10328	0.0019	633.6	11.1	11.7	0.541	1.23	0.0896	0.0697	0.257	304	385	1730	82.9
6	0.11621	0.00103	5.38463	0.06085	0.3343	0.00289	1859.2	14	33.1	1.31	11.1	1.29	0.128	0.342	468	724	1500	127
7	0.07932	0.00082	1.08873	0.01682	0.0989	0.0011	608	6.5	397	2.59	41.5	3.1	0.964	0.174	258	551	2020	147
8	0.10993	0.00189	4.94542	0.07867	0.32415	0.00366	1810	17.8	36.8	0.0688	11.9	1.37	0.0767	0.193	255	380	3400	262
9	0.06666	0.00155	1.01862	0.02423	0.11041	0.00101	675.1	5.9	27.6	0.0145	3.09	0.203	0.0287	0.214	4270	656	1140	76.1
10	0.06823	0.003	0.97425	0.04092	0.10456	0.00152	641.1	8.9	12.4	0.0038	1.32	0.0857	0.00941	0.22	2280	265	7940	139
11	0.06382	0.00091	0.90236	0.0163	0.10208	0.00114	626.6	6.7	58	0.000852	5.91	0.379	0.0295	0.246	264	829	2950	137
12	0.06723	0.00262	0.83347	0.0323	0.09076	0.0012	560	7.1	13.9	0.00114	1.26	0.0846	0.0264	0.256	127	751	902	20.2
13	0.1162	0.00436	1.69874	0.06188	0.10751	0.00248	658.3	14.4	12.7	0.784	1.38	0.164	0.178	0.213	1270	500	2950	140
14	0.06781	0.00357	0.78605	0.03517	0.08643	0.00161	534.4	9.6	12.7	0.137	1.12	0.0724	0.0437	0.257	354	843	1760	136
15	0.37345	0.00864	6.83409	0.18891	0.13241	0.00247	801.6	14.1	24.8	20.5	3.38	1.24	3.14	0.269	758	949	5650	896
16	0.06661	0.0015	1.25408	0.03955	0.13643	0.00233	824.4	13.2	35.8	0.00599	4.91	0.338	0.0409	0.341	1060	517	3740	150
17	0.06239	0.00126	0.717	0.02044	0.08347	0.00129	516.8	7.7	116	2.24	9.6	0.611	0.164	0.274	517	1140	2530	258
18	0.0752	0.00289	0.75661	0.02749	0.07434	0.00112	462.2	6.7	13.9	0.213	1.05	0.0761	0.0309	0.265	799	719	5130	164
19	0.11236	0.00065	5.10358	0.0652	0.32765	0.0034	1827	16.5	126	0.0349	41.7	4.72	0.185	0.34	2220	537	5880	595
20	0.08999	0.00377	1.12708	0.04358	0.0929	0.00153	572.7	9	9.13	0.583	0.866	0.0764	0.113	0.313	377	223	1910	183
21	0.08666	0.00416	1.92058	0.07898	0.16371	0.00255	977.4	14.1	8.53	0.0161	1.41	0.118	0.0483	0.373	1060	544	2610	142
22	0.06032	0.00119	0.80244	0.02478	0.09679	0.0017	595.6	10	117	0.00261	11.3	0.709	0.0338	0.268	2400	837	3570	134
23	0.06203	0.00128	0.85991	0.0221	0.10097	0.00135	620.1	7.9	87.2	0.172	8.93	0.564	0.0812	0.274	86.3	795	2000	141
24	0.36169	0.0128	12.7566	0.65429	0.25577	0.00603	1468.2	31	29.5	0.201	7.42	2.94	6.18	1.83	173000	1110	1420	414
25	0.1598	0.00383	2.26738	0.05929	0.10356	0.00161	635.2	9.4	15.2	3.93	1.6	0.252	0.581	0.322	2240	236	420	22.9
26	0.07359	0.00404	0.8666	0.04769	0.08696	0.0018	537.5	10.7	10.7	0.0349	0.926	0.0678	0.0184	0.266	1740	336	6220	413
27	0.07247	0.00575	0.77586	0.06073	0.07926	0.00207	491.7	12.4	8.45	0.0071	0.657	0.0494	0.0231	0.288	3890	197	0	328
28	0.07961	0.00307	1.44287	0.0533	0.13347	0.00233	807.6	13.3	7.23	0.0113	0.956	0.0752	0.0375	0.224	1180	532	585	27.2
29	0.0693	0.00179	0.97072	0.02553	0.10184	0.00152	625.2	8.9	22.6	0.0466	2.31	0.158	0.0454	0.273	1700	404	3540	454
30	0.07329	0.00203	1.46481	0.04324	0.14563	0.00199	876.4	11.2	19.2	#NUM!	2.82	0.206	0.0454	0.257	6030	556	0	2160
31	0.06024	0.00063	0.78872	0.00885	0.09446	0.0012	581.9	7.1	159	0.00116	15	0.889	0.0321	0.255	3800	337	6150	75.1
32	0.0643	0.00102	0.90131	0.01542	0.10153	0.00125	623.4	7.3	54.3	0.375	5.48	0.352	0.0542	0.218	4870	143	1610	52.5
33	0.06181	0.00062	0.86712	0.01043	0.10146	0.00123	623	7.2	175	0.0886	17.6	1.09	0.112	0.218	#NUM!	537	2930	144
34	0.08949	0.00667	1.91473	0.13941	0.15954	0.00437	954.2	24.3	1.81	0.0193	0.278	0.0238	0.0155	0.285	1300	196	3380	19.9
35	0.06935	0.00199	1.10318	0.03075	0.11554	0.00148	704.8	8.6	26.5	0.000149	3.12	0.214	0.0263	0.243	176	664	2940	241
36	0.06231	0.0014	0.83126	0.01764	0.09676	0.00125	595.4	7.3	41.3	0.171	4.13	0.253	0.0554	0.298	153	439	5760	437
37	0.09002	0.00416	1.10345	0.04242	0.09254	0.00179	570.5	10.6	6.86	0.864	0.64	0.0565	0.0619	0.284	1140	137	7310	451
38	0.06482	0.00125	0.91383	0.01836	0.10205	0.00095	626.4	5.6	59	0.0016	6.07	0.391	0.04	0.329	611	706	2920	263
39	0.08469	0.00328	1.05428	0.03835	0.09106	0.00155	561.8	9.2	10.8	0.0758	0.969	0.0806	0.0519	0.344	991	488	2730	189
40	0.07722	0.0037	0.92835	0.04396	0.08752	0.00143	540.9	8.5	12.2	0.00321	1.03	0.0801	0.0437	0.293	2350	295	4020	334
41	0.06757	0.00254	0.95413	0.03489	0.10314	0.00146	632.8	8.5	13.2	0.000914	1.43	0.0951	0.0243	0.339	481	764	2490	88.1
42	0.09031	0.00241	1.99643	0.05271	0.16083	0.00165	961.4	9.2	11.2	0.0667	1.83	0.168	0.102	0.317	2600	404	7550	772
43	0.07346	0.00318	0.87893	0.03576	0.08753	0.00117	540.9	6.9	12.6	0.000894	1.13	0.0823	0.0605	0.34	867	1300	2240	78.1
44	0.0675	0.00192	0.90277	0.0254	0.09682	0.00083	595.7	4.9	34.9	0.0627	3.49	0.234	0.0429	0.4	366	474	1410	107
45	0.06526	0.00164	0.87216	0.02006	0.09709	0.00088	597.3	5.2	53.5	0.00226	5.51	0.353	0.0383	0.272	523	735	2200	226
46	0.12184	0.0044	1.59995	0.05713	0.09521	0.00136	586.3	8	32.3	17.6	3.15	0.393	0.916	0.303	1470	453	1230	71.3
47	0.06386	0.00082	0.90098	0.01285	0.10187	0.00096	625.4	5.6	55.8	0.00607	5.81	0.367	0.0431	0.267	134	306	3090	94
48	0.06914	0.00199	1.10455	0.02935	0.11583	0.00133	706.5	7.7	31.9	0.0951	3.93	0.265	0.0502	0.278	486	1100	1540	42.7
49	0.21771	0.00432	3.92613	0.08154	0.13103	0.00175	793.7	10	22.2	0.376	2.95	0.645	1.25	0.284	439	771	5450	216
50	0.06314	0.00122	0.87687	0.01703	0.10038	0.0009	616.6	5.3	31.2	0.00276	3.23	0.205	0.0292	0.295	142	3760	1950	93.1
51	0.07739	0.00416	1.11721	0.05581	0.10702	0.00208	655.4	12.1	5.52	0.00386	0.598	0.046	0.0934	0.226	1360	149	600	7.35
52	0.06173	0.0012	0.76617	0.01396	0.0896	0.00103	553.2	6.1	84.3	16.2	7.89	0.482	2.44	0.356	6370	252	3070	257
53	0.06076	0.00141	0.7564	0.01748	0.09032	0.00117	557.4	6.9	24	0.0182	2.22	0.133	0.028	0.254	4380	67	595	41.1
54	0.08896	0.00416	1.2011	0.0526	0.09883	0.00177	607.5	10.4	6.85	0.00466	0.709	0.0622	0.0593	0.249	2040	101	889	38.9
55	0.06917	0.00213	1.09192	0.03615	0.11417	0.00142	696.9	8.2	24.1	0.00378	2.8	0.194	0.0279	0.253	355	945	1940	100
56	0.0743	0.00119	0.8366	0.01611	0.08124	0.00104	503.5	6.2	60.6	4.11	5.04	0.367	0.248	0.253	12600	272	0	1410
57	0.06128	0.00075	0.80402	0.01199	0.09481	0.00121	583.9	7.1	122	#NUM!	11.9	0.727	0.0187	0.293	29.3	524	5000	208
58	0.06027	0.00145	0.80978	0.02366	0.09673	0.00119	595.2	7	107	0.00224	10.4	0.646	0.0298	0.315	78.5	662	1940	106
59	0.11001	0.00381	2.39358	0.07857	0.15999	0.00287	956.7	15.9	5.75	0.141	0.941	0.106	0.152	0.32	3660	102	7100	187
60	0.0805	0.00505	0.90461	0.04873	0.08301	0.00177	514.1	10.5	11	0.496	0.974	0.0761	0.0744	0.372	1120	628	4310	266
61	0.07116	0.00243	1.20762	0.03766	0.1242	0.0022	754.7	12.6	14.2	0.00109	1.79	0.122	0.0934	0.312	277	943	2320	148
62	0.082	0.00344	1.80311	0.07822	0.15986	0.0026	956	14.5	6.48	#NUM!	1.04	0.0869	0.0451	0.3	1740	95.6	693	38.9
63	0.08329	0.00406	1.10984	0.05563	0.098	0.00219	602.7	12.9	6	0.00996	0.6	0.0497	0.0539	0.303	1340	524	6230	308
64	0.06434	0.00131	0.88754	0.01609	0.1003	0.00132	616.2	7.7	64.9	0.0363	6.58	0.429	0.084	0.289	12.3	825	931	56.4
65	0.06687	0.00271	1.24145	0.05765	0.13368	0.00247	808.8	14	27	3.39	3.49	0.249	0.352	0.269	2730	177	3230	217
66	0.0625	0.00119	0.83346	0.01479	0.09651	0.0011	593.9	6.5	101	0.157	10.3	0.631	0.0727	0.21	1700	831	954	53.8
67	0.05981	0.00119	0.71518	0.01739	0.08617	0.00112	532.8	6.6	74.6	0.0582	6.52	0.393	0.121	0.263	751	623	1970	128
68	0.06121	0.00135	0.81078	0.01855	0.09597	0.00126	590.7	7.4	25.8	0.104	2.57	0.158	0.0449	0.305	548	1280	2490	77.8
69	0.15095	0.00557	2.43772	0.09061	0.11955	0.00238	728	13.7	4.8	0.244	0.591	0.0874	0.136	0.318	1760	39.4	3450	276
70	0.06904	0.00242	1.17119	0.03613	0.12372	0.0021	751.9	12	16.6	0.0132	1.99	0.139	0.0383	0.239	234	1750	1380	77.4
71	0.13537	0.00588	2.11805	0.08577	0.11536	0.00258	703.8	14.9	6.4	2.51	0.729	0.0977	0.227	0.29	362	1360	1480	87
72	0.07427	0.00197	1.62512	0.04452	0.15856	0.00189	948.8	10.5	20.1	0.717	3.25	0.241	0.0687	0.278	1290	491	3350	203
73	0.07179	0.00266	1.05344	0.03845	0.10725	0.00169	656.8	9.8	8.92	0.0123	0.985	0.071	0.0253	0.26	2370	704	5590	457
74	0.0633	0.00143	0.78688	0.02003	0.08991	0.00096	555	5.7	47.6	0.000605	4.57	0.287	0.0349	0.28	758	690	80.8	2.67
75	0.06045	0.00085	0.7245	0.01289	0.08657	0.00081	535.2	4.8	81.1	0.0028	7.4	0.439	0.0735	0.263	11500	619	8410	1150
76	0.06251	0.00076	0.88235	0.0122	0.1017	0.00101	624.4	5.9	102	0.279	10.8	0.675	0.137	0.286	205	453	3650	161
77	0.07187	0.00216	0.94025	0.02615	0.09488	0.001	584.3	5.9	29.4	1.03	2.82	0.202	0.125	0.288	1350	646	2570	171
78	0.06501	0.00258	0.91239	0.03459	0.1028	0.0015	630.8	8.8	17	0.00234	1.89	0.121	0.0304	0.296	903	2890	2710	194
79	0.06202	0.00142	0.73757	0.01669	0.08618	0.0009	532.9	5.3	32	0.0724	2.88	0.177	0.0324	0.276	1420	478	0	641
80	0.06852	0.00244	0.90002	0.03205	0.09584	0.00124	590	7.3	12.7	0.000522	1.29	0.0863	0.0301	0.357	3280	509	8600	2230
