# Supplementary material for: Integrated detrital rutile and detrital zircon ages: a new perspective on the tectonic evolution of South China
Source: Natl Sci Rev. 2024 Oct 14;11(12):nwae356. doi: 10.1093/nsr/nwae356 (PMC11604069; doi:10.1093/nsr/nwae356)
Supplement: nwae356_Supplemental_Files [file nwae356_supplemental_files.zip › Table S3.xlsx]

## Sheet: zircon
Table S3. U-Pb dating data of detrital zircons from the western margin of Yangtze Block
Analysis No.	232Th	238U	Th/U	Isotope ratios						Age (Ma)						Concor-dance
				207Pb/206Pb	1δ	207Pb/235U	1δ	206Pb/238U	1δ	207Pb/206Pb	1δ	207Pb/235U	1δ	206Pb/238U	1δ
JZS-01
1	137.66	274.903	0.500757	0.0710492	0.0015247	1.51192	0.0334557	0.154127	0.00140046	958.95	48.305	935.215	13.5386	924.054	7.83822	98%
2	72.4843	88.6462	0.817681	0.114329	0.00262715	4.76724	0.103733	0.303358	0.003264	1869.44	41.205	1779.15	18.3034	1707.94	16.1701	95%
3	134.294	424.213	0.316571	0.0752384	0.0013335	1.83823	0.0342932	0.176716	0.00146264	1075.93	35.645	1059.23	12.2896	1049.01	8.03279	99%
4	153.843	241.319	0.63751	0.0586552	0.00156512	0.551672	0.0148008	0.0680262	0.00057159	553.74	59.2475	446.092	9.6901	424.253	3.45761	94%
5	165.827	145.172	1.14228	0.0759347	0.00311732	0.985415	0.0407164	0.0938154	0.000875217	1094.44	81.945	696.378	20.8286	578.063	5.16754	81%
6	107.465	190.644	0.563694	0.0732548	0.00172025	1.81241	0.0422094	0.179189	0.00162648	1020.37	80.555	1049.95	15.2559	1062.54	8.91019	98%
7	152.268	441.629	0.344788	0.0690634	0.00155236	1.47233	0.0332419	0.154006	0.00120625	901.85	46.295	919.086	13.6667	923.378	6.75666	99%
8	111.936	361.948	0.30926	0.0711516	0.00162901	1.58068	0.0365577	0.160487	0.001461	961.11	47.38	962.639	14.3987	959.48	8.13227	99%
9	265.178	223.101	1.1886	0.162091	0.00317947	10.3961	0.206426	0.46304	0.00385502	2477.46	33.0275	2470.71	18.4689	2452.97	17.0375	99%
10	121.704	145.555	0.836134	0.0707922	0.00191683	1.54499	0.041076	0.157956	0.00149088	951.54	55.555	948.498	16.4009	945.41	8.31552	99%
11	153.72	267.812	0.573985	0.0694928	0.00154665	1.47206	0.0329144	0.152932	0.00140102	922.22	40.2775	918.974	13.5338	917.376	7.8492	99%
12	126.256	117.614	1.07348	0.074226	0.00231855	1.62678	0.0503193	0.158278	0.0014848	1047.84	62.9625	980.613	19.4624	947.199	8.27947	96%
13	56.175	76.3791	0.735477	0.0730065	0.00261379	1.54062	0.0561801	0.152277	0.00186154	1013.88	72.9975	946.753	22.4621	913.714	10.426	96%
14	107.708	221.184	0.486963	0.0714505	0.00202245	1.60654	0.0433376	0.162598	0.0017257	970.06	52.7775	972.761	16.8952	971.201	9.58306	99%
15	356.176	1367.17	0.260521	0.0609329	0.00159287	0.709982	0.0186864	0.0839667	0.00086135	635.2	55.5475	544.736	11.1021	519.756	5.13018	95%
16	241.764	436.34	0.554073	0.074422	0.00179989	1.72319	0.0403919	0.167229	0.00138222	1053.71	49.23	1017.21	15.0766	996.828	7.65273	97%
17	256.586	145.969	1.75781	0.0729307	0.00206565	1.51178	0.0431389	0.149534	0.00155232	1012.96	89.8175	935.158	17.4505	898.348	8.71871	95%
18	105.211	441.324	0.238398	0.0717745	0.00183586	1.15889	0.0288165	0.117419	0.00150512	988.89	51.855	781.431	13.5636	715.69	8.69169	91%
19	149.841	234.183	0.639846	0.0659314	0.0015633	1.13683	0.0281648	0.124619	0.000987107	805.555	49.995	771.002	13.3937	757.093	5.67294	98%
20	181.198	257.37	0.704036	0.0779133	0.00182249	1.87315	0.0412727	0.175011	0.00190934	1146.3	46.295	1071.65	14.6041	1039.66	10.4902	96%
21	206.46	423.703	0.487274	0.190264	0.00333031	14.2632	0.26718	0.54257	0.00443483	2744.14	28.24	2767.37	17.8734	2794.2	18.5945	99%
22	367.936	520.101	0.707432	0.0784301	0.00151021	1.90144	0.0415852	0.176175	0.00257168	1166.67	37.5	1081.59	14.5717	1046.05	14.1062	96%
23	189.619	112.161	1.6906	0.160104	0.00289797	10.2378	0.201046	0.462814	0.00451218	2456.47	30.8675	2456.5	18.242	2451.97	19.9286	99%
24	48.6826	292.693	0.166326	0.0666689	0.00132645	1.28887	0.0307917	0.139464	0.00188956	827.775	45.3675	840.798	13.6717	841.631	10.6997	99%
25	145.742	203.314	0.716831	0.17583	0.00262253	12.4649	0.190233	0.512221	0.00353035	2613.89	25	2640.09	14.4572	2666.11	15.1182	99%
26	220.146	331.798	0.663494	0.069214	0.0013305	1.54995	0.0294722	0.161774	0.00113194	905.555	39.66	950.472	11.7536	966.63	6.30253	98%
27	106.506	124.889	0.852807	0.120035	0.00220623	6.39076	0.116202	0.384408	0.00312839	1966.67	33.3325	2031	16.0241	2096.84	14.6111	96%
28	221.548	347.16	0.638173	0.136415	0.00259672	5.25111	0.113021	0.276736	0.00283042	2183.34	33.335	1860.95	18.4019	1574.9	14.3164	83%
29	63.026	606.381	0.103938	0.0729796	0.00145677	1.84453	0.0366402	0.182245	0.00150931	1012.96	40.7425	1061.48	13.099	1079.23	8.25043	98%
30	401.977	620.795	0.64752	0.159954	0.00272922	10.3789	0.174962	0.46808	0.00323481	2455.24	27.9325	2469.17	15.7026	2475.14	14.267	99%
31	309.197	445.438	0.694141	0.057972	0.00137662	0.699145	0.0165508	0.0871637	0.000711628	527.815	56.4725	538.28	9.89725	538.741	4.22967	99%
32	398.616	357.451	1.11516	0.113049	0.0021665	5.39642	0.105892	0.344866	0.00266678	1850.01	34.5725	1884.29	16.8582	1910.04	12.8244	98%
33	164.695	366.573	0.449282	0.0678118	0.00160989	1.40283	0.0334367	0.149698	0.00125622	862.65	54.63	890.134	14.1425	899.271	7.06041	98%
34	372.386	390.816	0.952842	0.0679302	0.00192672	0.922017	0.0263962	0.0985842	0.00119934	866.35	59.2575	663.426	13.9522	606.107	7.04524	90%
35	235.825	575.349	0.409881	0.0606279	0.00176471	0.796479	0.0235748	0.0951042	0.000863999	627.795	62.9525	594.84	13.3308	585.654	5.09582	98%
36	46.2339	85.6158	0.540016	0.0912075	0.00290356	3.05881	0.0973527	0.243571	0.00263338	1450.93	59.7225	1422.44	24.3737	1405.24	13.672	98%
37	105.869	153.303	0.690586	0.0938444	0.00277651	2.66528	0.0798717	0.205939	0.00220971	1505.56	56.6375	1318.89	22.1448	1207.14	11.8301	91%
38	88.4059	139.908	0.631885	0.0657891	0.00203305	1.30312	0.041238	0.143735	0.00153367	799.69	60.18	847.099	18.1898	865.751	8.65681	97%
39	57.5596	134.609	0.427605	0.0718913	0.00226016	1.59754	0.0495502	0.161423	0.0015692	983.335	69.4475	969.248	19.3805	964.682	8.72529	99%
40	212.649	284.695	0.746936	0.0728241	0.00195317	1.55778	0.041968	0.155032	0.00141735	1009.26	54.48	953.588	16.673	929.107	7.92637	97%
41	72.5054	137.91	0.525746	0.0611576	0.00204518	0.911942	0.0308293	0.108048	0.0010467	655.57	72.21	658.089	16.3788	661.401	6.09997	99%
42	439.27	986.207	0.445414	0.0606569	0.00148744	0.591262	0.0149788	0.0704693	0.00056183	627.795	53.6925	471.673	9.56337	438.982	3.39166	92%
43	16.2966	49.7292	0.327706	0.130063	0.00337458	6.76981	0.184136	0.37657	0.00373663	2099.07	44.9075	2081.78	24.1051	2060.24	17.5338	98%
44	88.513	534.351	0.165646	0.0792517	0.00166534	1.99298	0.0486004	0.181477	0.00207908	1188.89	42.1275	1113.13	16.5053	1075.04	11.3588	96%
45	108.602	305.871	0.355058	0.217542	0.00395062	17.5997	0.332184	0.584871	0.00437652	2962.65	29.3225	2968.11	18.2464	2968.59	17.8734	99%
46	83.9427	37.865	2.21689	0.0624927	0.00316447	0.76694	0.0386079	0.0896939	0.00120162	700.01	102.765	578.006	22.1898	553.727	7.11482	95%
47	98.2919	150.476	0.653207	0.0987331	0.0020032	4.07007	0.0858382	0.298183	0.0026594	2000	38.4225	1648.33	17.2273	1682.29	13.237	97%
48	197.996	203.145	0.974654	0.0725803	0.00161391	1.67933	0.0392381	0.167262	0.00154257	1011.11	44.4475	1000.73	14.8856	997.009	8.5361	99%
49	181.983	277.544	0.655691	0.0747564	0.00153324	2.13835	0.0456295	0.206876	0.00178813	1062.04	41.2025	1161.29	14.7841	1212.15	9.57355	95%
50	232.172	450.514	0.51535	0.0646563	0.00139278	1.25299	0.0281298	0.140054	0.00121732	764.82	46.2925	824.754	12.69	844.969	6.89841	97%
51	209.718	396.88	0.528418	0.114705	0.00195549	5.3123	0.09412	0.334602	0.00263455	1875.93	30.8625	1870.84	15.1933	1860.65	12.7651	99%
52	69.6443	102.012	0.682704	0.1012	0.00218272	4.08448	0.0879122	0.292392	0.00300549	1655.55	40.5875	1651.21	17.5921	1653.47	15.0179	99%
53	117.24	330.383	0.354861	0.158227	0.00280135	9.17055	0.16838	0.418694	0.00349767	2436.72	29.935	2355.18	16.8864	2254.55	15.9396	95%
54	137.892	201.958	0.682777	0.098205	0.00200788	3.92234	0.0803567	0.288751	0.00242994	1590.74	38.2675	1618.3	16.6125	1635.29	12.1868	98%
55	36.5043	85.5602	0.426651	0.0684073	0.00208247	1.59975	0.0507736	0.169355	0.00215473	881.17	62.9625	970.111	19.8416	1008.56	11.8911	96%
56	131.308	99.3917	1.32111	0.0586005	0.0022171	0.675493	0.024566	0.0840342	0.00108503	553.74	76.84	524.047	14.8918	520.158	6.45842	99%
57	46.8708	44.8688	1.04462	0.139858	0.00300869	8.226	0.17585	0.426177	0.00458873	2225.61	37.0375	2256.21	19.4142	2288.46	20.7781	98%
58	320	552.782	0.57889	0.0700627	0.00124921	1.50907	0.0282442	0.155633	0.00150315	931.48	35.9525	934.061	11.4477	932.463	8.40007	99%
59	89.7595	182.028	0.493108	0.0567389	0.00174781	0.645375	0.0196503	0.0823306	0.000780304	479.67	66.66	505.628	12.1313	510.019	4.65568	99%
60	88.7115	217.034	0.408744	0.0696817	0.00144389	1.55211	0.0328228	0.160844	0.0012387	920.37	42.5925	951.334	13.0749	961.464	6.89835	98%
61	108.283	105.55	1.02589	0.076449	0.00178959	2.10737	0.0502995	0.199347	0.00197373	1107.1	46.2975	1151.22	16.4548	1171.81	10.6275	98%
62	84.116	145.339	0.578757	0.0565118	0.00204902	0.538946	0.0201063	0.0688518	0.000671936	472.265	79.6225	437.729	13.2693	429.234	4.05917	98%
63	152.815	390.281	0.391551	0.067696	0.00143905	1.45292	0.0314923	0.15496	0.00132994	861.105	43.675	911.082	13.0509	928.708	7.43997	98%
64	182.539	634.162	0.287844	0.0707498	0.00141505	1.50679	0.0316114	0.153837	0.00158086	949.995	40.74	933.14	12.82	922.435	8.84623	98%
65	215.57	485.912	0.44364	0.0611662	0.00136468	0.869846	0.0193191	0.102852	0.000924463	655.57	47.06	635.484	10.4998	631.101	5.41443	99%
66	167.557	186.986	0.896095	0.0727102	0.00156635	1.80973	0.0397903	0.179812	0.00152774	1005.55	44.4475	1048.98	14.3971	1065.95	8.3673	98%
67	50.2737	81.6013	0.61609	0.169399	0.00301428	10.5687	0.21477	0.450787	0.00563756	2551.54	29.63	2485.96	18.9261	2398.75	25.0833	96%
68	87.4777	261.336	0.334733	0.0598286	0.00145654	0.884096	0.0225607	0.106656	0.000953554	598.17	53.6925	643.192	12.1663	653.297	5.56577	98%
69	107.149	55.9286	1.91582	0.0610972	0.0032603	0.712757	0.0362333	0.0850757	0.00117247	642.61	114.8	546.382	21.4836	526.348	6.97143	96%
70	252.824	301.325	0.839043	0.0844791	0.0017381	2.29657	0.0459066	0.196495	0.00131599	1303.39	39.045	1211.23	14.1638	1156.46	7.11767	95%
71	72.2063	95.0157	0.759941	0.0948879	0.0021703	3.23037	0.0770297	0.245644	0.00220224	1525.62	42.5925	1464.48	18.5156	1415.97	11.4226	96%
72	486.569	521.611	0.932821	0.153996	0.00234334	8.29492	0.136727	0.388695	0.00341367	2391.05	25.9225	2263.76	15.0152	2116.77	15.8877	93%
73	436.57	761.909	0.572995	0.0717332	0.00110601	1.55971	0.0237124	0.156997	0.00100529	988.89	31.485	954.352	9.42858	940.066	5.62411	98%
74	430.042	503.947	0.853347	0.110892	0.00151619	4.91035	0.0689946	0.319476	0.00200138	1813.88	23.92	1804.04	11.9164	1787.17	9.8254	99%
75	210.119	385.81	0.544617	0.0692799	0.00127842	1.46138	0.0268895	0.152323	0.00105452	907.1	34.2575	914.577	11.1101	913.974	5.91986	99%
76	182.763	157.58	1.15981	0.0685179	0.00157372	1.51752	0.0351407	0.159957	0.00135308	883.33	48.15	937.476	14.1875	956.539	7.53738	97%
77	146.575	587.165	0.249631	0.0703391	0.00129724	1.45589	0.0259566	0.149535	0.00113572	938.885	38.12	912.312	10.7496	898.354	6.38737	98%
78	114.695	248.588	0.461387	0.0511391	0.0018481	0.302532	0.0104681	0.0429646	0.000428168	255.62	83.32	268.376	8.16243	271.183	2.6505	98%
79	94.1303	386.914	0.243285	0.0755004	0.00134738	1.88751	0.033793	0.180484	0.00133371	1083.34	30.5525	1076.71	11.9057	1069.62	7.30601	99%
80	199.117	605.779	0.328696	0.0728668	0.00119234	1.64646	0.0271019	0.16316	0.00112097	1010.18	33.335	988.194	10.42	974.314	6.23482	98%
81	108.289	200.085	0.541215	0.0718766	0.00170663	1.54131	0.0364169	0.154921	0.00109448	983.335	15.7425	947.028	14.5646	928.487	6.12957	98%
82	224.14	361.914	0.619319	0.0968133	0.00155065	3.46017	0.0538077	0.258303	0.00172214	1564.82	30.7075	1518.19	12.293	1481.15	8.85887	97%
83	106.446	344.701	0.308807	0.119098	0.00202873	5.30217	0.089628	0.321561	0.00212661	1942.91	25.4625	1869.21	14.4964	1797.35	10.4187	96%
84	345.005	240.652	1.43363	0.0747013	0.00189026	1.47958	0.038812	0.143123	0.00151086	1061.12	50.77	922.06	15.9058	862.3	8.53292	93%
85	72.9157	105.969	0.688084	0.165146	0.00312763	10.6362	0.204157	0.465509	0.00407548	2508.95	31.7925	2491.87	17.8953	2463.84	17.9763	98%
86	74.0557	131.306	0.563993	0.193963	0.00345115	14.3775	0.265041	0.535255	0.00435023	2776.24	29.01	2774.95	17.6022	2763.56	18.3271	99%
87	60.536	86.7759	0.697614	0.0676152	0.00227942	1.3362	0.044299	0.143381	0.00155241	857.4	70.0575	861.58	19.2626	863.754	8.76496	99%
88	52.7014	430.922	0.122299	0.0782471	0.00158713	2.01178	0.0418771	0.185609	0.00149455	1153.71	36.11	1119.49	14.1389	1097.54	8.14779	98%
89	69.167	189.767	0.364483	0.117611	0.00249141	6.06226	0.131969	0.372373	0.00361812	1920.06	37.1925	1984.84	19.0219	2040.56	17.031	97%
90	111.297	275.952	0.40332	0.0616898	0.00179518	0.86356	0.0245493	0.101357	0.000903047	664.83	62.955	632.064	13.3829	622.354	5.29635	98%
91	63.3673	417.317	0.151844	0.0778747	0.00200085	2.02772	0.0524017	0.187986	0.00178115	1143.53	51.39	1124.85	17.5902	1110.46	9.68371	98%
92	135.124	192.886	0.700539	0.0640597	0.00217732	1.06992	0.0356179	0.120951	0.00124155	742.6	39.81	738.701	17.4793	736.033	7.15101	99%
93	32.1289	252.887	0.127049	0.115239	0.00281626	5.45487	0.132868	0.34182	0.00318538	1883.64	44.2925	1893.52	20.9405	1895.42	15.3375	99%
94	432.467	1085.96	0.398234	0.067636	0.00164464	0.98545	0.0230694	0.105939	0.00157535	857.4	50.7725	696.396	11.8075	649.118	9.18923	92%
95	81.9173	93.3321	0.877698	0.0843038	0.00228352	2.63018	0.0725333	0.225318	0.0021548	1299.69	47.995	1309.11	20.3075	1309.92	11.3585	99%
96	117.11	252.511	0.46378	0.190479	0.00329137	14.3819	0.250752	0.545054	0.00468949	2746.61	29.1675	2775.23	16.6598	2804.57	19.6244	98%
97	130.195	186.329	0.698738	0.16392	0.00286952	10.7055	0.181066	0.471517	0.00358574	2498.15	23.9175	2497.9	15.7979	2490.21	15.7658	99%
98	277.755	708.461	0.392054	0.0708832	0.00137011	1.48595	0.0301848	0.151179	0.00153207	953.7	36.1125	924.663	12.345	907.57	8.59334	98%
99	79.9859	87.8099	0.910898	0.166513	0.00324934	11.3383	0.225203	0.490986	0.00462819	2524.07	27.62	2551.36	18.6142	2574.94	20.0586	99%
100	69.5005	121.613	0.571487	0.0602791	0.00210955	0.872686	0.0299541	0.104787	0.00101446	612.98	43.5125	637.025	16.2471	642.403	5.9295	99%
101	425.831	503.592	0.845587	0.188078	0.00312306	13.7709	0.230558	0.527782	0.00404154	2725.62	27.935	2734.08	15.9578	2732.1	17.1168	99%
102	182.736	780.898	0.234007	0.0631118	0.00124573	0.837102	0.0164118	0.0957586	0.000832272	722.23	10.185	617.545	9.08065	589.505	4.90664	95%
103	141.732	322.323	0.43972	0.0719718	0.0014085	1.59165	0.0301818	0.159664	0.00123799	984.88	43.5225	966.943	11.8432	954.911	6.90111	98%
104	152.792	303.02	0.504232	0.0910969	0.00147579	3.01627	0.0512693	0.238706	0.00202421	1450.01	31.02	1411.74	12.9973	1379.97	10.5606	97%
105	33.2662	167.15	0.19902	0.0620534	0.00172238	1.06145	0.0282749	0.123851	0.00124129	675.94	63.8825	734.537	13.936	752.692	7.13162	97%
106	140.731	478.982	0.293812	0.0637759	0.00128657	1.0121	0.0212907	0.114377	0.000917332	744.45	37.96	709.932	10.755	698.118	5.31993	98%
107	185.823	261.262	0.711253	0.0584966	0.00154201	0.697443	0.0197357	0.08585	0.000844112	550.035	52.7675	537.262	11.8112	530.947	5.01947	98%
108	149.266	337.141	0.44274	0.0599829	0.00135812	0.780405	0.0217393	0.0934575	0.00141313	611.13	48.1375	585.714	12.4045	575.953	8.33686	98%
109	154.252	297.921	0.51776	0.0714731	0.00154119	1.7048	0.0393573	0.172196	0.00204555	972.225	43.3625	1010.33	14.7907	1024.2	11.2629	98%
110	102.834	310.003	0.33172	0.0754628	0.00160092	1.84655	0.0370326	0.17679	0.00139169	1080.56	42.59	1062.2	13.2295	1049.42	7.64466	98%
111	83.3458	421.465	0.197753	0.121793	0.0022079	5.81513	0.103938	0.344404	0.0027273	1983.34	32.095	1948.67	15.5423	1907.82	13.1179	97%
112	193.976	108.782	1.78316	0.0718739	0.0024021	1.47768	0.0474504	0.149002	0.00153338	983.335	63.8925	921.281	19.4558	895.368	8.61651	97%
113	195.485	76.6736	2.54957	0.0632234	0.00368034	0.776128	0.0477073	0.0885437	0.00158615	716.675	124.058	583.272	27.2764	546.919	9.39789	93%
114	212.914	70.4181	3.02357	0.11348	0.00253257	5.05949	0.109785	0.322014	0.00265315	1857.41	39.3525	1829.34	18.4386	1799.56	12.9738	98%
115	130.344	274.208	0.475347	0.0797453	0.0015118	2.06694	0.0384222	0.187197	0.0014387	1190.74	37.0325	1137.92	12.7441	1106.17	7.83488	97%
116	123.813	230.33	0.537545	0.0858319	0.00151818	2.63262	0.0465983	0.221403	0.00168726	1400	34.4125	1309.8	13.0555	1289.28	8.9323	98%
117	391.036	614.846	0.63599	0.150154	0.00227111	7.52918	0.115337	0.361669	0.00236344	2347.84	25.925	2176.47	13.8102	1990.08	11.2405	91%
118	182.419	306.77	0.594644	0.0561627	0.00155942	0.480198	0.0133403	0.061763	0.000523529	457.45	62.9575	398.209	9.15513	386.339	3.1854	96%
119	157.841	427.724	0.369026	0.104378	0.0019295	4.01982	0.0739778	0.277935	0.00193089	1703.39	35.0325	1638.21	15.0053	1580.95	9.77754	96%
120	399.213	664.909	0.600403	0.0575232	0.00140487	0.529825	0.0131334	0.0665131	0.000582605	522.26	53.7	431.693	8.72191	415.114	3.52862	96%
MJB-01
1	86.3115	154.855	0.557369	0.0825229	0.00178121	2.22419	0.0489071	0.194626	0.00145477	1257.71	41.5125	1188.69	15.4233	1146.38	7.87457	96%
2	59.253	84.3688	0.70231	0.0740816	0.00204333	1.68342	0.0446479	0.165034	0.00158991	1043.53	55.555	1002.28	16.9081	984.69	8.81341	98%
3	165.685	606.402	0.273226	0.072398	0.00118517	1.65793	0.0284514	0.165391	0.00105318	998.15	33.3375	992.587	10.8899	986.665	5.85004	99%
4	66.4765	189.392	0.350999	0.0719725	0.00156498	1.62023	0.0343496	0.163149	0.0011804	984.88	44.135	978.08	13.3277	974.253	6.56314	99%
5	184.549	649.337	0.284212	0.0720433	0.00117065	1.6405	0.0276253	0.164697	0.00108221	987.04	33.335	985.906	10.6442	982.824	6.01335	99%
6	78.3972	524.748	0.1494	0.0712096	0.00123419	1.60967	0.0288182	0.163555	0.00109414	964.81	35.1875	973.979	11.2322	976.501	6.08472	99%
7	214.937	247.475	0.868523	0.0728951	0.00153721	1.87587	0.0445821	0.186414	0.00231926	1010.8	42.5975	1072.61	15.7575	1101.92	12.6158	97%
8	52.3119	83.9731	0.62296	0.0666266	0.00235936	1.21334	0.0417624	0.132504	0.00135735	827.775	74.0725	806.723	19.1666	802.134	7.73843	99%
9	59.1262	60.1395	0.98315	0.253402	0.00421077	21.8638	0.364542	0.624761	0.00377941	3205.86	26.2325	3177.7	16.3329	3128.83	15.0901	98%
10	45.6755	123.528	0.369759	0.0691082	0.00175134	1.42705	0.0380348	0.149414	0.00148285	901.85	51.8525	900.318	15.924	897.679	8.33056	99%
11	132.865	191.049	0.695451	0.074976	0.00144679	1.87959	0.0361842	0.181743	0.00139133	1133.34	38.89	1073.92	12.7799	1076.49	7.61196	99%
12	174.963	436.44	0.400886	0.0580912	0.001255	0.659381	0.0145093	0.0823156	0.000803192	531.52	52.77	514.235	8.88518	509.929	4.79184	99%
13	151.776	151.023	1.00498	0.0706002	0.00360349	1.65248	0.0935523	0.164948	0.00181964	946.29	108.338	990.5	35.8187	984.215	10.0833	99%
14	176.095	182.994	0.962296	0.0570873	0.00165754	0.678437	0.0194826	0.086144	0.000724117	494.485	69.4375	525.829	11.7916	532.692	4.30735	98%
15	100.638	218.624	0.460326	0.0699594	0.00147012	1.69672	0.0364776	0.175413	0.00136347	927.775	43.055	1007.29	13.7518	1041.87	7.49894	96%
16	57.8255	186.872	0.309439	0.0584366	0.00145905	0.848062	0.0213603	0.105152	0.00094375	546.33	49.065	623.585	11.7437	644.53	5.51594	96%
17	337.922	541.439	0.624119	0.0519459	0.00120648	0.481506	0.0110779	0.0671223	0.000479579	283.395	58.3275	399.106	7.59732	418.795	2.90592	95%
18	105.922	223.845	0.473195	0.104545	0.00177756	4.72778	0.0829703	0.327131	0.00250949	1706.48	31.48	1772.18	14.7577	1824.46	12.2294	97%
19	207.92	222.361	0.935057	0.0640003	0.00148579	1.18999	0.0299925	0.134507	0.00152595	742.6	45.365	795.955	13.9165	813.525	8.68176	97%
20	64.14	48.6599	1.31813	0.118357	0.00253871	5.94165	0.129179	0.36395	0.00368516	1931.8	37.5	1967.35	18.9428	2000.87	17.4506	98%
21	265.724	281.982	0.942344	0.059743	0.00128867	0.829992	0.0174603	0.100614	0.000721916	594.47	46.2875	613.608	9.69697	618.008	4.24149	99%
22	58.923	71.347	0.825866	0.0759107	0.00236954	1.55374	0.0481034	0.148163	0.00137744	1094.44	62.505	951.983	19.1371	890.656	7.74862	93%
23	132.108	386.279	0.342001	0.0754712	0.00119797	1.8711	0.0306751	0.179054	0.00133761	1081.17	36.11	1070.92	10.8728	1061.8	7.33576	99%
24	100.87	129.687	0.777797	0.198592	0.0117133	6.78031	0.51199	0.226495	0.00453051	2814.5	96.295	2083.16	66.8333	1316.11	23.8228	54%
25	51.8826	52.4354	0.989458	0.0649767	0.00254258	1.14754	0.0446258	0.128647	0.00194886	772.225	76.845	776.078	21.1062	780.143	11.1391	99%
26	186.938	676.6	0.27629	0.0772001	0.00121337	1.93789	0.0311574	0.181497	0.00115003	1127.79	36.1125	1094.27	10.7942	1075.15	6.30154	98%
27	360.173	529.251	0.680533	0.0736535	0.00129628	1.67949	0.0310818	0.164817	0.00113534	1031.48	68.6725	1000.79	11.798	983.491	6.3057	98%
28	276.452	264.456	1.04536	0.10001	0.00192917	3.79571	0.0773954	0.274555	0.00230243	1624.38	36.57	1591.84	16.4224	1563.88	11.6757	98%
29	7.53577	18.4287	0.408916	0.0724582	0.0048306	1.21709	0.0741136	0.124507	0.00218729	998.15	135.655	808.443	33.947	756.453	12.5456	93%
30	127.869	330.157	0.387298	0.0728228	0.00138216	1.57848	0.0305016	0.157019	0.00119516	1009.26	42.75	961.772	12.0291	940.192	6.67824	97%
31	179.126	161.428	1.10963	0.0723643	0.00169143	1.65336	0.0394851	0.165557	0.00136464	995.99	47.385	990.837	15.1251	987.586	7.5663	99%
32	104.525	169.176	0.617849	0.0755885	0.00138541	1.94023	0.0377404	0.185879	0.00161818	1084.26	32.405	1095.08	13.0546	1099.01	8.81639	99%
33	121.28	185.396	0.654166	0.0582773	0.00163248	0.706256	0.0201752	0.0879203	0.000774412	538.925	67.58	542.521	12.0118	543.226	4.5981	99%
34	111.388	243.084	0.458228	0.0766703	0.00142918	1.86184	0.0350506	0.176006	0.00133148	1122.22	37.0375	1067.64	12.4572	1045.12	7.32043	97%
35	111.288	209.417	0.531417	0.0708785	0.00160081	1.56501	0.0360938	0.159947	0.00123976	953.7	46.295	956.454	14.3028	956.482	6.90931	99%
36	253.25	226.282	1.11918	0.0653161	0.00151094	1.20084	0.0281816	0.133213	0.00115212	783.335	43.515	800.976	13.0133	806.17	6.56843	99%
37	329.353	795.967	0.413777	0.0718059	0.00144279	1.35972	0.0256465	0.137828	0.00148346	988.89	40.7425	871.751	11.0515	832.368	8.41664	95%
38	75.143	89.3929	0.840592	0.161576	0.00270423	10.5465	0.185834	0.471997	0.00350764	2472.53	29.1675	2484.01	16.4291	2492.31	15.4201	99%
39	389.745	367.535	1.06043	0.059457	0.00114738	0.828928	0.0165345	0.100831	0.000794643	583.36	45.36	613.017	9.1891	619.277	4.66539	98%
40	125.94	459.883	0.273851	0.0692155	0.00115373	1.5508	0.0266726	0.161882	0.00113589	905.555	33.335	950.81	10.6371	967.225	6.32382	98%
41	109.701	226.483	0.484369	0.0723394	0.00138119	1.84457	0.0352367	0.184337	0.00143123	995.37	34.2625	1061.49	12.5986	1090.62	7.8125	97%
42	121.111	91.677	1.32107	0.0864576	0.00193929	2.98586	0.0661811	0.249817	0.00236185	1349.99	42.7475	1404.02	16.8864	1437.53	12.2068	97%
43	220.399	418.719	0.526364	0.153964	0.00263952	9.34293	0.161089	0.437856	0.00317232	2390.43	29.7825	2372.24	15.8964	2341.04	14.2787	98%
44	55.6869	116.087	0.479699	0.0685545	0.00159244	1.57349	0.0353506	0.166094	0.00149532	887.035	47.8425	959.803	13.963	990.553	8.28371	96%
45	86.0884	158.367	0.543601	0.0662796	0.0016718	1.34305	0.033764	0.146636	0.00134481	816.665	58.33	864.551	14.6438	882.079	7.57554	97%
46	375.346	233.055	1.61055	0.0661295	0.00131249	1.44653	0.0286811	0.157987	0.00121917	809.26	41.51	908.434	11.9195	945.579	6.8062	95%
47	369.855	215.481	1.71641	0.0571847	0.00145061	0.657499	0.017002	0.0829867	0.000711141	498.19	55.55	513.083	10.4212	513.926	4.24211	99%
48	407.316	899.504	0.452823	0.0751336	0.00128716	1.52432	0.0241159	0.146745	0.00103072	1072.22	33.33	940.217	9.72141	882.689	5.81373	93%
49	24.3387	68.1909	0.35692	0.0687146	0.00214343	1.57176	0.0480951	0.165868	0.00163578	900	60.185	959.121	19.0001	989.302	9.06048	96%
50	84.3176	155.012	0.543943	0.121146	0.00200568	6.63746	0.115349	0.395567	0.00356023	1973.15	29.3175	2064.34	15.3994	2148.6	16.4863	96%
51	119.98	195.723	0.613009	0.157875	0.0025492	10.4486	0.166178	0.477951	0.00366913	2433.02	27.93	2475.37	14.8343	2518.33	16.0614	98%
52	44.4567	86.0286	0.516766	0.0627761	0.00289675	0.712862	0.0311786	0.0827646	0.000917505	701.86	98.91	546.444	18.4864	512.603	5.46952	93%
53	175.853	423.923	0.414822	0.0680301	0.00136554	1.42203	0.0292497	0.150755	0.00126608	877.775	41.5125	898.215	12.2775	905.194	7.10928	99%
54	127.807	179.959	0.710199	0.0679957	0.00156272	1.50757	0.0367199	0.160068	0.00191312	877.775	48.1475	933.456	14.8824	957.154	10.6436	97%
55	109.824	114.398	0.960015	0.0717407	0.00192377	1.68051	0.0430097	0.169717	0.0016543	988.89	53.7075	1001.17	16.3064	1010.55	9.13331	99%
56	120.291	230.315	0.522289	0.0680401	0.00165673	1.43172	0.034643	0.151996	0.00141893	870.05	51.08	902.269	14.4784	912.141	7.9554	98%
57	143.952	236.62	0.608367	0.0966805	0.00189008	3.72445	0.0726434	0.278164	0.00221992	1561.12	37.0375	1576.64	15.6494	1582.11	11.2287	99%
58	196.613	259.864	0.756599	0.0699358	0.00147027	1.35083	0.0297567	0.139443	0.00118071	927.775	42.5925	867.916	12.8662	841.51	6.69534	96%
59	58.22	93.9568	0.619647	0.0733929	0.00194064	1.84116	0.0480277	0.181877	0.00159707	1033.34	52.6225	1060.27	17.1794	1077.22	8.73043	98%
60	53.142	219.377	0.24224	0.0689726	0.00152367	1.45846	0.0328977	0.153121	0.00126105	898.15	45.525	913.374	13.6014	918.435	7.06722	99%
61	268.818	596.606	0.450579	0.162627	0.00227035	9.69407	0.147411	0.431178	0.00281928	2483.02	22.6875	2406.14	14.0917	2311.03	12.76	95%
62	176.572	242.059	0.72946	0.070412	0.00134413	1.61929	0.0318177	0.166744	0.00128667	940.43	43.52	977.717	12.3522	994.148	7.12925	98%
63	62.2325	213.733	0.291169	0.073654	0.00153066	1.87919	0.041106	0.184956	0.00152975	1031.48	41.205	1073.78	14.5149	1093.99	8.34309	98%
64	92.0157	95.4445	0.964075	0.161402	0.0028708	10.9435	0.208074	0.49161	0.00391412	2472.22	31.02	2518.34	17.7722	2577.64	16.9732	97%
65	66.8815	176.195	0.379588	0.0694946	0.00150811	1.47671	0.0342207	0.153895	0.00125761	922.22	44.445	920.88	14.0435	922.761	7.04347	99%
66	56.3376	81.6353	0.690113	0.0602765	0.0019899	0.789267	0.0252824	0.0956143	0.00108852	612.98	72.21	590.756	14.353	588.656	6.41254	99%
67	23.7177	75.1363	0.315662	0.0679311	0.00202494	1.42776	0.041722	0.153098	0.00164626	866.35	62.1925	900.612	17.4605	918.308	9.21679	98%
68	60.9469	59.8597	1.01816	0.0679714	0.00226448	1.42535	0.0462025	0.152637	0.00141545	877.775	100.925	899.607	19.3525	915.726	7.93168	98%
69	170.996	387.37	0.441428	0.10393	0.00178717	3.94418	0.0695082	0.274859	0.00185059	1695.37	31.4825	1622.8	14.3174	1565.42	9.39572	96%
70	107.814	292.147	0.36904	0.166714	0.00294556	11.3802	0.217479	0.494005	0.00423649	2524.99	29.6275	2554.81	17.9213	2587.98	18.3332	98%
71	227.608	112.992	2.01438	0.0619497	0.00192876	1.11959	0.0344965	0.131217	0.00129349	672.235	66.66	762.781	16.5335	794.806	7.38362	95%
72	129.375	188.729	0.685505	0.0765148	0.00155908	2.1601	0.04476	0.204533	0.00170182	1109.26	8.335	1168.3	14.4039	1199.63	9.1308	97%
73	48.2374	88.3553	0.545948	0.0631978	0.00168263	1.17989	0.0324783	0.135402	0.00149878	716.675	57.4025	791.26	15.1379	818.611	8.521	96%
74	34.3984	104.709	0.328513	0.0595532	0.00228663	0.962692	0.0345061	0.118386	0.00120586	587.065	115.725	684.69	17.8575	721.265	6.96152	94%
75	70.1196	78.7377	0.890547	0.231418	0.00380552	21.0539	0.485793	0.65679	0.010354	3062.04	26.2325	3141.08	22.4681	3254.68	40.3248	96%
76	169.322	179.977	0.940797	0.0566284	0.00163509	0.718575	0.0216774	0.0918662	0.00100951	475.97	62.9575	549.825	12.8131	566.564	5.96801	97%
77	126.871	322.664	0.393199	0.114628	0.00216295	5.13992	0.100737	0.323938	0.00253971	1873.77	34.7225	1842.73	16.7063	1808.93	12.4047	98%
78	87.1673	103.404	0.842975	0.0966803	0.00228324	3.90905	0.0925891	0.292778	0.00276273	1561.12	44.445	1615.56	19.1825	1655.39	13.8053	97%
79	343.247	274.08	1.25236	0.0602646	0.00159671	0.637436	0.0171255	0.0765813	0.000795951	612.98	89.8	500.718	10.6251	475.684	4.77296	94%
80	357.899	177.006	2.02196	0.0566962	0.00177916	0.707509	0.0230366	0.0905244	0.00112481	479.67	68.51	543.266	13.7039	558.638	6.65594	97%
81	139.63	255.354	0.546809	0.184574	0.00280531	13.7162	0.217854	0.537137	0.00405213	2694.14	25.7725	2730.31	15.1457	2771.45	17.0595	98%
82	123.755	172.852	0.715957	0.0717485	0.00153906	1.65935	0.0355211	0.167589	0.0015589	988.89	10.955	993.128	13.5793	998.815	8.62379	99%
83	121.101	160.406	0.754966	0.106212	0.00222857	4.27365	0.107215	0.290173	0.00300808	1735.49	37.5	1688.3	20.675	1642.4	15.0562	97%
84	109.037	138.034	0.78993	0.068518	0.00156453	1.33369	0.0323031	0.140594	0.00126262	883.33	48.15	860.485	14.0672	848.019	7.15076	98%
85	103.427	135.37	0.764027	0.156336	0.00321616	9.07942	0.187898	0.418587	0.00457346	2416.36	34.875	2346.04	18.9956	2254.06	20.8185	96%
86	89.811	55.399	1.62117	0.0603954	0.00252581	1.06598	0.0421527	0.128827	0.00164023	616.685	90.7275	736.765	20.7232	781.17	9.37639	94%
87	121.947	262.761	0.464097	0.0725586	0.00159301	1.9526	0.0553151	0.194135	0.00371588	1011.11	44.4475	1099.34	19.0373	1143.73	20.0693	96%
88	25.7188	436.235	0.0589563	0.0614945	0.00125474	0.809057	0.0172266	0.0949835	0.000848995	657.42	43.36	601.925	9.67756	584.943	5.0082	97%
89	220.313	286.78	0.768228	0.0888238	0.00165758	3.12564	0.0595838	0.254471	0.00210993	1411.11	35.345	1439.02	14.6971	1461.49	10.8711	98%
90	33.727	59.6838	0.565094	0.0680692	0.00269268	1.24144	0.0490738	0.13263	0.00159908	872.215	81.4775	819.534	22.2376	802.854	9.11157	97%
91	52.324	87.0163	0.601313	0.0598577	0.00200973	0.863281	0.0288514	0.104873	0.00120539	598.17	104.615	631.913	15.7283	642.905	7.04142	98%
92	26.9065	28.4065	0.947195	0.0753372	0.00332388	1.72101	0.0699647	0.168125	0.00252604	1077.47	88.89	1016.4	26.1175	1001.77	13.9507	98%
93	285.937	450.478	0.634742	0.0604208	0.0013991	0.690167	0.0168646	0.0827519	0.000767589	620.39	82.395	532.901	10.1381	512.528	4.57839	96%
94	960.757	992.609	0.967911	0.0555652	0.00160454	0.337902	0.00852189	0.0450824	0.000851046	435.23	64.81	295.581	6.4707	284.259	5.25178	96%
95	239.939	411.186	0.583528	0.0717843	0.00127512	1.62959	0.0308804	0.164298	0.00133531	988.89	37.0375	981.702	11.9428	980.619	7.41223	99%
96	125.681	178.131	0.705552	0.0746088	0.0016876	2.12819	0.060334	0.206553	0.00351819	1057.41	44.9075	1158	19.5997	1210.43	18.8085	95%
97	107.166	175.763	0.60972	0.0733515	0.00159783	1.9635	0.0437307	0.193876	0.00182327	1033.34	72.2225	1103.08	15.0022	1142.34	9.8642	96%
98	236.363	219.612	1.07628	0.0596732	0.00172904	0.581723	0.0168109	0.0706295	0.000659735	590.77	62.9525	465.568	10.7963	439.947	3.97946	94%
99	39.5202	95.4705	0.413952	0.072194	0.00196121	1.62063	0.0444584	0.162502	0.00160033	990.74	27.78	978.235	17.2386	970.665	8.88979	99%
100	77.4457	249.802	0.310029	0.0733191	0.00151258	1.89143	0.0398122	0.186486	0.00144352	1033.34	37.965	1078.09	14	1102.31	7.86549	97%
101	140.191	419.923	0.333849	0.0618915	0.00134164	0.740531	0.0164344	0.0864667	0.000675644	670.07	41.6625	562.715	9.59508	534.607	4.01923	94%
102	89.6115	87.5686	1.02333	0.067359	0.00242405	1.19808	0.041437	0.129732	0.00146902	849.995	74.8425	799.699	19.1492	786.338	8.39318	98%
103	146.977	148.054	0.99273	0.0735311	0.001648	1.61713	0.034212	0.159292	0.0012158	1027.78	44.9075	976.877	13.2901	952.84	6.78018	97%
104	59.338	65.2649	0.909187	0.0709471	0.00243664	1.29809	0.041984	0.133398	0.00155622	966.665	75.0025	844.88	18.559	807.223	8.86204	95%
105	28.1178	53.647	0.524126	0.0716528	0.00244838	1.68683	0.0564126	0.170744	0.00176422	975.93	69.2925	1003.57	21.3298	1016.21	9.72971	98%
106	112.532	289.406	0.388836	0.0651065	0.00140573	1.18674	0.0253438	0.131728	0.00110469	777.47	50.92	794.449	11.7804	797.716	6.30714	99%
107	126.385	98.423	1.2841	0.0702776	0.0019615	1.55055	0.0411624	0.159955	0.00151193	936.72	57.4075	950.714	16.3996	956.527	8.41839	99%
108	118.548	171.858	0.689803	0.0630577	0.00163411	1.04462	0.0257113	0.119973	0.000972422	709.27	55.55	726.212	12.7781	730.409	5.61101	99%
109	220.923	93.9738	2.3509	0.0683679	0.00201099	1.27462	0.0375212	0.135187	0.00162225	879.63	61.11	834.453	16.759	817.387	9.22286	97%
110	264.231	350.501	0.753866	0.0584148	0.0012737	0.688744	0.0156213	0.0851201	0.000819198	546.33	46.29	532.046	9.39948	526.612	4.87494	98%
111	50.8905	128.277	0.396723	0.0865393	0.00191638	2.98483	0.0660299	0.249573	0.00244177	1349.99	42.59	1403.76	16.8523	1436.27	12.6207	97%
112	135.315	259.405	0.521634	0.0564503	0.00150059	0.676606	0.0173658	0.0868467	0.000861364	477.82	59.2525	524.721	10.5231	536.861	5.11723	97%
113	60.6856	103.24	0.587809	0.0670386	0.00207967	1.1935	0.0374584	0.128771	0.00117776	838.885	64.8125	797.583	17.3482	780.849	6.73941	97%
114	49.0633	122.871	0.399308	0.0589818	0.0019097	0.842962	0.0268337	0.103566	0.0010504	564.85	70.3575	620.779	14.7901	635.275	6.14541	97%
115	121.783	122.196	0.996622	0.0847338	0.00189782	2.58284	0.0614252	0.220053	0.00216324	1309.26	44.29	1295.79	17.4303	1282.15	11.4509	98%
116	189.672	234.699	0.80815	0.0576679	0.00150217	0.669523	0.0171344	0.0841475	0.000772163	516.705	57.4025	520.422	10.427	520.832	4.59994	99%
117	75.142	228.616	0.328682	0.0624743	0.00151591	0.864299	0.0203829	0.100273	0.000879375	700.01	51.8475	632.467	11.1098	616.009	5.16292	97%
118	105.347	81.8168	1.28759	0.162986	0.00263858	9.9725	0.15362	0.443056	0.0033322	2486.73	26.39	2432.24	14.3117	2364.31	14.9403	97%
119	177.634	164.317	1.08105	0.0713649	0.00152575	1.61635	0.0342058	0.164023	0.00137038	968.515	43.365	976.576	13.2916	979.096	7.60765	99%
120	61.2044	365.268	0.16756	0.0598219	0.00119501	0.859913	0.0176894	0.103972	0.000856827	598.17	42.5825	630.076	9.66667	637.647	5.01509	98%
