# Supplementary material for: Integrated detrital rutile and detrital zircon ages: a new perspective on the tectonic evolution of South China
Source: Natl Sci Rev. 2024 Oct 14;11(12):nwae356. doi: 10.1093/nsr/nwae356 (PMC11604069; doi:10.1093/nsr/nwae356)
Supplement: nwae356_Supplemental_Files [file nwae356_supplemental_files.zip › Table S4.xlsx]

## Sheet: Sheet1
Table S4. Hf-isotope data of detrital zircons from the western margin of Yangtze Block
Analysis No.	Age （Ma）	176Hf/177Hf	1σ	176Lu/177Hf	1σ	176Yb/177Hf	1σ	εHf(0)	εHf(t)	TDM1	TDM2	fLu/Hf
JZS-01
1	924	0.282336	1.07349e-05	0.000854654	7.58759e-06	0.0243337	0.000285512	-15.4158	4.49753	1288.17	1505.78	-0.974257
2	923	0.282015	1.16194e-05	0.000919231	4.52346e-06	0.0249621	0.000137823	-26.7796	-6.95112	1736.77	2220.81	-0.972312
3	959	0.281954	1.15139e-05	0.000267667	8.62363e-06	0.00816796	0.000251281	-28.9413	-7.91821	1790.66	2308.33	-0.991938
4	2477	0.281161	1.48615e-05	0.000762445	2.09757e-05	0.0223705	0.000583683	-56.9814	-2.70104	2893.65	3144.24	-0.977035
5	945	0.282004	1.33405e-05	0.000689095	1.13999e-05	0.0207635	0.000536055	-27.1476	-6.69689	1740.65	2221.68	-0.979244
6	590	0.282511	1.22272e-05	0.00103342	1.07997e-05	0.0299062	0.000266069	-9.21958	3.38449	1048.54	1319.06	-0.968873
7	955	0.282467	1.33232e-05	0.00138001	1.09303e-05	0.0335196	0.000236076	-10.7913	9.47239	1121.27	1216.91	-0.958433
8	531	0.282128	1.16573e-05	0.000229112	7.75112e-07	0.0060744	2.06665e-05	-22.778	-11.1742	1551.84	2188.93	-0.993099
9	576	0.281677	1.22473e-05	0.000572036	2.02181e-05	0.0155758	0.0005496	-38.7103	-26.2681	2181.68	3160.4	-0.98277
10	917	0.281734	1.48626e-05	0.000342482	1.93818e-05	0.00901142	0.000483084	-36.6946	-16.6636	2091.69	2819.15	-0.989684
11	1983	0.28155	1.35115e-05	0.000995137	1.16868e-05	0.0268297	0.000276226	-43.1987	-0.244521	2379.98	2614.83	-0.970026
12	895	0.2821	1.34193e-05	0.000836769	5.37813e-06	0.0233989	0.000171127	-23.7697	-4.49374	1615.39	2046.41	-0.974796
13	547	0.282215	1.25685e-05	0.000411835	2.25689e-05	0.01053	0.000676688	-19.7068	-7.81389	1440.13	1990.6	-0.987595
14	947	0.28213	1.13207e-05	0.000961	1.22865e-05	0.027442	0.000390959	-22.7179	-2.38597	1579.37	1954.39	-0.971054
15	914	0.282104	1.40541e-05	0.000283775	8.83364e-06	0.0092258	0.000265757	-23.6108	-3.58368	1586.17	2004.1	-0.991453
16	971	0.28226	1.12646e-05	0.000812951	4.08627e-06	0.0227095	0.000188808	-18.1123	2.84652	1392.73	1645.48	-0.975514
17	520	0.281703	1.1817e-05	0.00114982	2.35356e-05	0.0249267	0.000605585	-37.8062	-26.7796	2179.55	3150.43	-0.965367
18	997	0.282055	1.43814e-05	0.000881588	1.00002e-05	0.0245038	0.000296624	-25.3527	-3.88787	1679.26	2086.17	-0.973446
19	898	0.282149	1.22014e-05	0.00110966	9.54875e-06	0.0312586	0.000241691	-22.0317	-2.85053	1558.52	1946.06	-0.966576
20	2456	0.281138	1.50489e-05	0.00064028	1.34357e-05	0.0175602	0.000289352	-57.7804	-3.77404	2914.89	3193.28	-0.980714
21	842	0.282315	1.59623e-05	0.000808473	2.56409e-05	0.0212448	0.000631881	-16.1677	1.98566	1316.17	1600.44	-0.975648
22	967	0.282142	1.20873e-05	0.000967484	1.1223e-05	0.0269765	0.000225403	-22.2939	-1.53112	1562.99	1916.26	-0.970859
23	1967	0.281465	1.52555e-05	0.000840265	1.01674e-05	0.0222332	0.000240169	-46.2264	-3.43432	2487.06	2798.14	-0.974691
24	2455	0.281367	1.26562e-05	0.00174675	1.65972e-05	0.0442818	0.000415243	-49.6943	2.48879	2683.6	2811.55	-0.947387
25	539	0.282137	1.28136e-05	0.000334544	1.18072e-06	0.00931845	3.29465e-05	-22.4622	-10.7199	1543.87	2166.5	-0.989923
26	899	0.282205	1.22484e-05	0.00155666	5.08513e-05	0.0437274	0.00146084	-20.0586	-1.12001	1498.33	1838.61	-0.953113
27	586	0.282309	1.29706e-05	0.000524173	2.63029e-06	0.0145513	7.21031e-05	-16.3775	-3.67033	1314.6	1760.18	-0.984212
28	866	0.282244	1.21622e-05	0.000851972	3.7966e-06	0.0238329	0.000102901	-18.6893	-0.0431937	1416.83	1746.04	-0.974338
29	965	0.282377	1.22665e-05	0.000916679	4.64882e-06	0.0226561	0.000260407	-13.957	6.81294	1232.7	1391.96	-0.972389
30	929	0.281988	1.48932e-05	0.00131004	1.36737e-05	0.0358104	0.000350453	-27.7146	-8.00005	1791.71	2290.56	-0.960541
31	554	0.281671	1.3979e-05	0.000634538	1.04829e-05	0.0179059	0.000287549	-38.9292	-26.9886	2193.65	3188.72	-0.980887
32	2000	0.281734	1.19414e-05	0.001119	6.3977e-06	0.0306536	0.000192321	-36.7219	6.47072	2135.47	2214.9	-0.966295
33	997	0.28232	1.37536e-05	0.00125945	1.24508e-05	0.0333205	0.000340926	-15.9887	5.24518	1324.84	1515.11	-0.962065
34	845	0.281945	1.32025e-05	0.00102248	7.54998e-06	0.0303523	0.000197105	-29.2488	-11.1751	1838.26	2424.7	-0.969203
35	2437	0.281107	1.16376e-05	0.000519117	4.69574e-06	0.013764	0.000136203	-58.886	-5.11493	2947.67	3260.09	-0.984364
36	520	0.282036	1.34694e-05	0.000955482	2.91973e-06	0.0272243	7.70166e-05	-26.03	-14.9227	1709.07	2414.5	-0.97122
37	932	0.282084	1.52204e-05	0.000636856	6.10309e-06	0.0183797	0.000202807	-24.3298	-4.12512	1628.76	2051.55	-0.980818
38	510	0.282412	1.14942e-05	0.000551788	4.03931e-06	0.0145454	0.000115612	-12.7193	-1.6751	1172.52	1576.91	-0.98338
39	961	0.282365	1.19966e-05	0.000720652	9.98076e-06	0.0191198	0.000275738	-14.3763	6.4315	1242.83	1412.84	-0.978294
40	929	0.28227	1.05949e-05	0.000859011	3.03381e-06	0.0237084	7.15971e-05	-17.7629	2.25183	1380.68	1650.49	-0.974126
41	922	0.282131	1.04736e-05	0.000665412	6.86188e-06	0.0215052	0.000232907	-22.6567	-2.68534	1564.8	1954.06	-0.979957
42	2552	0.281042	1.53589e-05	0.000742042	6.34386e-06	0.020581	0.000198693	-61.197	-5.21283	3052.52	3353.99	-0.977649
43	526	0.282184	1.34258e-05	0.000837388	3.49129e-06	0.0231881	9.57076e-05	-20.8005	-9.51692	1499.13	2081.33	-0.974777
44	940	0.282135	1.04231e-05	0.000749968	4.00533e-06	0.0213317	0.000147976	-22.5268	-2.21408	1563.19	1938.34	-0.977411
45	914	0.282165	1.21104e-05	0.000155315	1.29652e-06	0.00445572	3.83896e-05	-21.4593	-1.34954	1498.13	1864.51	-0.995322
46	957	0.282046	1.07245e-05	0.000619602	1.40005e-05	0.0180929	0.000426764	-25.6717	-4.91093	1680.19	2119.54	-0.981337
47	898	0.281939	1.07721e-05	0.000763355	1.31959e-05	0.0210318	0.00048251	-29.45	-10.0761	1833.64	2396.35	-0.977007
48	974	0.282061	1.13596e-05	0.000882083	9.58552e-06	0.0253849	0.000296761	-25.1488	-4.18456	1671.3	2087.16	-0.973431
49	928	0.281853	1.1495e-05	0.000146116	1.20989e-05	0.00457619	0.000339185	-32.4876	-12.0835	1920.7	2543.73	-0.995599
50	1943	0.281219	1.31518e-05	0.000491418	5.80606e-06	0.0141532	0.000156815	-54.9379	-12.2601	2796.07	3318.96	-0.985198
51	862	0.281905	1.29282e-05	0.000880565	9.61967e-06	0.0256563	0.000299348	-30.6472	-12.1274	1885.95	2496.68	-0.973477
52	2509	0.281183	1.29372e-05	0.000170423	2.05338e-06	0.00479637	6.69678e-05	-56.2104	-0.194037	2821.04	3016.55	-0.994867
53	864	0.282342	1.14116e-05	0.000366799	1.88309e-06	0.00921254	4.58227e-05	-15.2108	3.67794	1263.87	1511.08	-0.988952
54	1920	0.281556	1.08561e-05	0.00114738	1.16171e-05	0.0320227	0.000297322	-43.0066	-1.64413	2382.02	2652.37	-0.96544
55	2498	0.281177	1.32183e-05	0.000705963	7.34873e-06	0.0185426	0.000228993	-56.4173	-1.56417	2867.95	3091.34	-0.978736
56	908	0.281879	1.40537e-05	0.000845061	1.28905e-05	0.0245328	0.000445419	-31.5878	-12.0496	1920.8	2526.41	-0.974546
57	2524	0.281249	1.28273e-05	0.000661513	4.32843e-06	0.0178853	0.000125433	-53.8537	1.67811	2767.04	2914.26	-0.980075
MJB-01
1	985	0.282389	1.19508e-05	0.000874302	8.44439e-06	0.0236846	0.000246544	-13.5309	7.69649	1214.52	1351.66	-0.973666
2	987	0.282115	1.18554e-05	0.0014345	3.27394e-06	0.040749	9.78185e-05	-23.2229	-2.34281	1619.39	1981.9	-0.956792
3	974	0.282456	1.03086e-05	0.00119646	1.57002e-06	0.0339661	6.99301e-05	-11.1629	9.63251	1130.61	1221.77	-0.963962
4	983	0.282088	8.90714e-06	0.000770502	2.28475e-05	0.0232783	0.00062203	-24.1884	-2.95675	1628.94	2017.33	-0.976792
5	977	0.282077	8.30658e-06	0.000226079	9.34977e-07	0.00638643	4.33989e-05	-24.5648	-3.11712	1620.54	2022.56	-0.99319
6	802	0.282513	1.02392e-05	0.000553979	3.04417e-06	0.0141088	8.32146e-05	-9.16049	8.27389	1033.06	1174	-0.983314
7	898	0.28248	9.80115e-06	0.000602926	6.06935e-06	0.0129837	0.000110357	-10.3145	9.18656	1079.73	1190.46	-0.98184
8	535	0.282453	1.06473e-05	0.000875787	2.47984e-06	0.0242918	9.27381e-05	-11.2942	0.172738	1126.24	1479.23	-0.973621
9	953	0.281908	9.57425e-06	0.000717033	1.36529e-05	0.0211187	0.000422199	-30.5417	-9.94439	1873.81	2429.51	-0.978403
10	807	0.282519	1.17772e-05	0.00148629	9.08574e-06	0.0369048	0.000259244	-8.94941	8.09543	1050.41	1189.21	-0.955232
11	1016	0.282345	1.15974e-05	0.000826652	6.30448e-06	0.0225782	0.000125813	-15.0947	6.84899	1274.58	1429.28	-0.975101
12	798	0.28221	1.05701e-05	0.00081651	1.1333e-05	0.0223499	0.000427785	-19.8638	-2.68473	1461.59	1859.35	-0.975406
13	957	0.282006	9.60161e-06	0.000624937	1.49314e-05	0.0168985	0.000359809	-27.0911	-6.34707	1735.55	2208.64	-0.981177
14	817	0.281642	1.03182e-05	0.00094785	3.75605e-05	0.0265286	0.00111701	-39.9675	-22.4688	2251.9	3103.42	-0.97145
15	527	0.281763	9.69944e-06	0.000263317	2.53732e-06	0.00720437	8.79216e-05	-35.6875	-24.2072	2048.95	2996.81	-0.992069
16	537	0.282537	9.45919e-06	0.00128305	1.06847e-05	0.0313548	0.000312494	-8.3268	3.04704	1019.79	1299.59	-0.961354
17	521	0.282049	1.01814e-05	0.000422815	1.61488e-06	0.0117493	8.35933e-05	-25.5621	-14.2521	1667.38	2373.5	-0.987265
18	2487	0.28124	9.86452e-06	0.000312612	7.81101e-06	0.00808709	0.000184877	-54.1792	1.0965	2754.63	2920.87	-0.990584
19	979	0.282144	1.03016e-05	0.00059038	7.34504e-06	0.0170762	0.000285901	-22.2147	-0.942432	1544.53	1888.75	-0.982217
20	510	0.282483	9.24007e-06	0.00104377	7.61453e-06	0.028687	0.000237743	-10.2205	0.658282	1088.61	1429.75	-0.968561
21	984	0.282093	9.68693e-06	0.000653118	3.16253e-06	0.018374	0.000108364	-24.0249	-2.68543	1617.59	2001.47	-0.980328
22	533	0.282114	9.03769e-06	0.00029147	1.85298e-07	0.00801779	5.21199e-06	-23.2734	-11.6551	1573.47	2220.25	-0.991221
23	814	0.282535	9.95489e-06	0.00176891	1.20618e-05	0.0464165	0.000343312	-8.38894	8.638	1035.71	1159.85	-0.94672
24	1932	0.281296	9.41216e-06	0.000186614	1.01786e-06	0.00489971	3.42517e-05	-52.1957	-9.35993	2671.03	3133.71	-0.994379
25	891	0.282433	9.47045e-06	0.000922678	1.64133e-05	0.024467	0.000424714	-11.997	7.15664	1155.43	1312.88	-0.972208
26	983	0.282092	9.16409e-06	0.000587279	1.7961e-06	0.0160209	4.05357e-05	-24.0345	-2.66762	1615.18	1999.81	-0.982311
27	940	0.282331	9.35231e-06	0.0013877	1.89604e-05	0.0417257	0.000554451	-15.596	4.3352	1313.69	1528.43	-0.958202
28	988	0.282267	9.7241e-06	0.00111066	7.55487e-06	0.028902	0.000220547	-17.8704	3.25479	1394.13	1632.64	-0.966546
29	543	0.282352	1.00105e-05	0.000243793	2.40682e-06	0.00661468	5.92739e-05	-14.8459	-2.96906	1245.69	1683.65	-0.992657
30	956	0.282091	8.50513e-06	0.000657928	1.8548e-05	0.0181668	0.000534981	-24.1004	-3.37205	1620.73	2023.19	-0.980183
31	806	0.282212	1.05206e-05	0.000782787	7.14138e-06	0.0208176	0.000149032	-19.8034	-2.42241	1457.93	1849.37	-0.976422
32	832	0.281986	9.72502e-06	0.000825608	4.01229e-06	0.0245041	0.000153958	-27.7952	-9.88239	1772.13	2334.84	-0.975132
33	2473	0.280993	9.43755e-06	0.000509695	1.79013e-06	0.0141265	3.62521e-05	-62.8984	-8.32735	3098.55	3481.79	-0.984648
34	967	0.282076	9.46824e-06	0.00153559	1.5886e-05	0.0479282	0.000832741	-24.5986	-4.20269	1678.56	2083.07	-0.953747
35	991	0.28213	9.7445e-06	0.000694091	9.94297e-06	0.019517	0.000303661	-22.7101	-1.25578	1568.05	1917.07	-0.979094
36	882	0.282384	9.44966e-06	0.00100208	1.69988e-05	0.0289995	0.000551261	-13.723	5.19415	1226.23	1429.72	-0.969817
37	946	0.282129	1.13915e-05	0.00169047	9.8181e-06	0.0474945	0.00027551	-22.7276	-2.88704	1610.68	1984.53	-0.949082
38	514	0.282143	9.48879e-06	0.000408057	6.08915e-07	0.0121446	1.91121e-05	-22.2461	-11.0782	1538.45	2170.06	-0.987709
39	883	0.281934	1.02977e-05	0.00166026	3.83139e-05	0.0464398	0.00114086	-29.6293	-11.1175	1884.77	2449.31	-0.949992
40	989	0.282507	8.93539e-06	0.00144113	1.05099e-05	0.0422416	0.000313927	-9.35607	11.6065	1065.48	1109.1	-0.956592
41	1973	0.281392	9.74572e-06	0.000886491	9.84173e-06	0.0247001	0.000283237	-48.817	-5.96117	2589.81	2957.46	-0.973298
42	2433	0.280996	8.50183e-06	0.000436247	1.99674e-06	0.0118257	5.26418e-05	-62.8047	-9.00844	3089.19	3492.93	-0.98686
43	513	0.282589	1.09513e-05	0.00105575	2.19869e-06	0.0324694	7.85451e-05	-6.45894	4.47743	939.256	1190.56	-0.9682
44	905	0.282122	1.09499e-05	0.00237948	6.19897e-06	0.0777108	0.000121621	-23.0017	-4.43404	1652.2	2050.25	-0.928329
45	957	0.281886	9.11835e-06	0.000886539	4.54859e-05	0.0263847	0.00130751	-31.3484	-10.7668	1913.57	2483.77	-0.973297
46	1011	0.282217	1.0747e-05	0.000404084	1.80193e-05	0.00997039	0.000460605	-19.6373	2.45793	1437.15	1700.21	-0.987829
47	912	0.281922	9.14769e-06	2.51367e-05	2.76387e-07	0.000968852	1.27335e-05	-30.0761	-9.94584	1822.84	2399.08	-0.999243
48	842	0.281942	9.1541e-06	0.000551386	4.23946e-06	0.0159315	0.000130574	-29.3671	-11.1048	1820.34	2417.83	-0.983392
49	918	0.282119	1.10707e-05	0.000639716	4.86653e-06	0.0162913	0.000148938	-23.1044	-3.19625	1581.19	1983.25	-0.980731
50	2483	0.280734	9.09699e-06	0.000721164	3.26911e-06	0.0202572	9.81344e-05	-72.0606	-17.6593	3461.8	4052.21	-0.978278
51	994	0.281677	1.02923e-05	0.00167927	9.47662e-06	0.0469926	0.000338907	-38.7064	-17.8627	2245.95	2950.17	-0.94942
52	2472	0.281253	9.7388e-06	0.000587583	2.59194e-06	0.0160065	0.000109811	-53.7241	0.760287	2756.84	2930.14	-0.982302
53	923	0.282436	1.01907e-05	0.00128596	3.56599e-06	0.0368717	0.000122026	-11.8737	7.75431	1161.7	1300.1	-0.961266
54	589	0.282512	1.06645e-05	0.000534653	3.93474e-06	0.0145195	5.41748e-05	-9.20689	3.56345	1034.36	1306.74	-0.983896
55	918	0.282388	9.65301e-06	0.00069058	1.9888e-05	0.0158409	0.000429982	-13.5741	6.31955	1210.36	1386.91	-0.979199
56	916	0.282151	1.02046e-05	0.000573917	5.53576e-06	0.0154593	9.69434e-05	-21.9756	-2.08423	1534.57	1911.73	-0.982713
57	2525	0.280923	1.02522e-05	0.000496338	1.17637e-06	0.0135811	5.5819e-05	-65.3788	-9.60661	3190.95	3599.01	-0.98505
58	795	0.28148	1.16917e-05	0.00203452	1.04785e-05	0.0516789	0.000254869	-45.7081	-29.2828	2546.23	3505.12	-0.938719
59	819	0.282566	9.6799e-06	0.00067641	4.30214e-06	0.0150724	0.000152642	-7.29997	10.4325	963.068	1050.48	-0.979626
60	567	0.282116	9.75678e-06	0.000226525	6.28218e-07	0.00632045	3.98728e-05	-23.2146	-10.8282	1568.57	2194.01	-0.993177
61	1874	0.281514	9.85368e-06	0.000436083	4.40383e-06	0.0116506	0.000105101	-44.4838	-3.246	2394.74	2715.3	-0.986865
62	559	0.28212	9.03641e-06	0.00035764	7.4323e-06	0.0105862	0.000282974	-23.0656	-10.9021	1568.13	2192.64	-0.989228
63	999	0.282286	1.06473e-05	0.00103811	4.4859e-06	0.0301487	0.000106118	-17.1875	4.23056	1364.48	1580.13	-0.968732
64	848	0.282493	1.04265e-05	0.000988859	2.65592e-06	0.0255788	8.90483e-05	-9.87783	8.31643	1073.43	1206.84	-0.970215
65	2416	0.280968	9.9588e-06	0.000521486	2.20318e-06	0.0145741	2.1337e-05	-63.8057	-10.5337	3133.71	3572.5	-0.984293
66	585	0.28239	9.58566e-06	0.000302824	2.4229e-06	0.00780093	0.000101073	-13.5128	-0.739003	1195.8	1575.11	-0.990879
67	803	0.282582	9.52393e-06	0.000692809	1.92501e-06	0.0171096	7.49252e-05	-6.72349	10.6567	940.735	1024.07	-0.979132
68	1077	0.28215	1.08257e-05	0.00116331	1.8066e-05	0.0299005	0.000624589	-21.9818	1.04235	1558.76	1840.04	-0.964961
69	513	0.282511	9.4948e-06	0.00132387	7.57836e-06	0.0329541	0.000148061	-9.23391	1.60643	1057.25	1371.9	-0.960125
70	981	0.282145	9.64712e-06	0.000594551	2.00465e-06	0.0166634	0.000123756	-22.1559	-0.852844	1542.42	1884.32	-0.982092
71	971	0.282448	1.07762e-05	0.00127734	1.45905e-06	0.0330333	7.29014e-05	-11.4532	9.21171	1144.64	1245.48	-0.961526
